# Supplementary material for: Hyperspectral target detection based on graph sampling and aggregation network
Source: PLoS One. 2025 Apr 1;20(4):e0320043. doi: 10.1371/journal.pone.0320043 (PMC11960959; doi:10.1371/journal.pone.0320043)
Supplement: S1 Fig — Fig 5 compares the 3D ROC curves of each dataset using different methods The .xlsx file stores the experimental data of the hyperspectral dataset. Each dataset corresponds to a sub-table, with rows representing the three parameters corresponding to each method. The processed data shows performance differences in detection rate and threshold methods. (XLSX) [file pone.0320043.s001.xlsx]

## Sheet: Segundo
pf1	τ1	pd1	pf2	τ2	pd2	pf3	τ3	pd3	pf4	τ4	pd4	pf5	τ5	pd5	pf6	τ6	pd6
1	-0.001	1	1	-0.001	1	1	-0.001	1	1	-0.001	1	1	-0.001	1	1	-0.001	1
0.99999	0	1	0.99999	0	1	0.99999	0	1	0.99999	0	1	0.99999	0	1	0.48222	0	1
0.99999	0.001	1	0.8791	0.001	0.91211	0.99999	0.001	1	0.99999	0.001	1	0.53077	0.001	1	0.46145	0.001	1
0.99999	0.002	1	0.8299	0.002	0.88184	0.99999	0.002	1	0.99999	0.002	1	0.4197	0.002	0.99951	0.44021	0.002	1
0.99999	0.003	1	0.7947	0.003	0.85205	0.99999	0.003	1	0.99999	0.003	1	0.35586	0.003	0.99854	0.41974	0.003	1
0.99999	0.004	1	0.76427	0.004	0.82959	0.99999	0.004	1	0.99999	0.004	1	0.31173	0.004	0.99854	0.40081	0.004	1
0.99999	0.005	1	0.73868	0.005	0.80762	0.99999	0.005	1	0.99999	0.005	1	0.2805	0.005	0.99805	0.38181	0.005	1
0.99999	0.006	1	0.71451	0.006	0.79492	0.99999	0.006	1	0.99999	0.006	1	0.25603	0.006	0.99805	0.36214	0.006	1
0.99999	0.007	1	0.69161	0.007	0.7793	0.99999	0.007	1	0.99999	0.007	1	0.2367	0.007	0.99707	0.34377	0.007	1
0.99999	0.008	1	0.67257	0.008	0.76611	0.99999	0.008	1	0.99999	0.008	1	0.22156	0.008	0.99707	0.32665	0.008	1
0.99999	0.009	1	0.65422	0.009	0.75488	0.99999	0.009	1	0.99999	0.009	1	0.20719	0.009	0.99707	0.31008	0.009	1
0.99999	0.01	1	0.63753	0.01	0.74707	0.99999	0.01	1	0.99999	0.01	1	0.19573	0.01	0.99658	0.29384	0.01	1
0.99999	0.011	1	0.62111	0.011	0.73926	0.99999	0.011	1	0.99999	0.011	1	0.18453	0.011	0.99658	0.27924	0.011	1
0.99999	0.012	1	0.60682	0.012	0.7334	0.99999	0.012	1	0.99999	0.012	1	0.17492	0.012	0.99658	0.2652	0.012	1
0.99999	0.013	1	0.59325	0.013	0.72266	0.99999	0.013	1	0.99999	0.013	1	0.16693	0.013	0.99658	0.2504	0.013	1
0.99999	0.014	1	0.58005	0.014	0.7124	0.99999	0.014	1	0.99999	0.014	1	0.15856	0.014	0.99658	0.2375	0.014	1
0.99999	0.015	1	0.567	0.015	0.70557	0.99999	0.015	1	0.99999	0.015	1	0.15168	0.015	0.99609	0.22453	0.015	1
0.99999	0.016	1	0.55416	0.016	0.69873	0.99999	0.016	1	0.99999	0.016	1	0.14464	0.016	0.99512	0.21318	0.016	1
0.99999	0.017	1	0.54371	0.017	0.68945	0.99999	0.017	1	0.99999	0.017	1	0.13776	0.017	0.99463	0.20238	0.017	1
0.99999	0.018	1	0.5331	0.018	0.68066	0.99999	0.018	1	0.99999	0.018	1	0.13253	0.018	0.99463	0.19203	0.018	1
0.99999	0.019	1	0.52177	0.019	0.67188	0.99999	0.019	1	0.99999	0.019	1	0.12718	0.019	0.99414	0.18272	0.019	1
0.99999	0.02	1	0.51169	0.02	0.66553	0.99999	0.02	1	0.99999	0.02	1	0.12212	0.02	0.99414	0.17318	0.02	1
0.99999	0.021	1	0.50158	0.021	0.66113	0.99999	0.021	1	0.99999	0.021	1	0.11731	0.021	0.99365	0.16479	0.021	1
0.99999	0.022	1	0.49245	0.022	0.65479	0.99999	0.022	1	0.99999	0.022	1	0.11272	0.022	0.99316	0.15682	0.022	0.99951
0.99999	0.023	1	0.48291	0.023	0.64795	0.99999	0.023	1	0.99999	0.023	1	0.10869	0.023	0.99268	0.14847	0.023	0.99951
0.99999	0.024	1	0.47416	0.024	0.64258	0.99999	0.024	1	0.99999	0.024	1	0.105	0.024	0.99268	0.14119	0.024	0.99951
0.99999	0.025	1	0.46535	0.025	0.6377	0.99999	0.025	1	0.99999	0.025	1	0.10097	0.025	0.99121	0.13471	0.025	0.99902
0.99999	0.026	1	0.45748	0.026	0.63281	0.99999	0.026	1	0.99999	0.026	1	0.09716	0.026	0.99072	0.12789	0.026	0.99902
0.99999	0.027	1	0.44964	0.027	0.62549	0.99999	0.027	1	0.99999	0.027	1	0.09377	0.027	0.99072	0.12197	0.027	0.99902
0.99999	0.028	1	0.44172	0.028	0.61914	0.99999	0.028	1	0.99999	0.028	1	0.0904	0.028	0.99072	0.11661	0.028	0.99854
0.99999	0.029	1	0.4342	0.029	0.61182	0.99999	0.029	1	0.99999	0.029	1	0.08728	0.029	0.98975	0.11166	0.029	0.99854
0.99999	0.03	1	0.42732	0.03	0.60645	0.99999	0.03	1	0.99999	0.03	1	0.08412	0.03	0.98975	0.10655	0.03	0.99854
0.99999	0.031	1	0.42062	0.031	0.59961	0.99999	0.031	1	0.99999	0.031	1	0.08166	0.031	0.98926	0.10172	0.031	0.99854
0.99999	0.032	1	0.41323	0.032	0.59326	0.99999	0.032	1	0.99999	0.032	1	0.07935	0.032	0.98877	0.0975	0.032	0.99854
0.99999	0.033	1	0.40624	0.033	0.5874	0.99999	0.033	1	0.99999	0.033	1	0.07661	0.033	0.98828	0.09383	0.033	0.99854
0.99999	0.034	1	0.39988	0.034	0.58398	0.99999	0.034	1	0.99999	0.034	1	0.07453	0.034	0.98633	0.09006	0.034	0.99854
0.99999	0.035	1	0.39346	0.035	0.5791	0.99999	0.035	1	0.99999	0.035	1	0.07249	0.035	0.98584	0.08582	0.035	0.99854
0.99999	0.036	1	0.38745	0.036	0.57471	0.99999	0.036	1	0.99999	0.036	1	0.07065	0.036	0.98584	0.08159	0.036	0.99854
0.99999	0.037	1	0.38109	0.037	0.56738	0.99999	0.037	1	0.99999	0.037	1	0.06869	0.037	0.98486	0.07874	0.037	0.99854
0.99999	0.038	1	0.37544	0.038	0.56348	0.99999	0.038	1	0.99999	0.038	1	0.06695	0.038	0.98438	0.07545	0.038	0.99854
0.99999	0.039	1	0.36933	0.039	0.55762	0.99999	0.039	1	0.99999	0.039	1	0.06533	0.039	0.98389	0.07231	0.039	0.99854
0.99999	0.04	1	0.36302	0.04	0.55273	0.99999	0.04	1	0.99999	0.04	1	0.06364	0.04	0.98193	0.06921	0.04	0.99854
0.99999	0.041	1	0.35737	0.041	0.54688	0.99999	0.041	1	0.99999	0.041	1	0.06207	0.041	0.98047	0.06711	0.041	0.99854
0.99999	0.042	1	0.35211	0.042	0.54102	0.99999	0.042	1	0.99999	0.042	1	0.06045	0.042	0.98047	0.06497	0.042	0.99854
0.99999	0.043	1	0.34653	0.043	0.53516	0.99999	0.043	1	0.99999	0.043	1	0.05885	0.043	0.98047	0.06247	0.043	0.99854
0.99999	0.044	1	0.34154	0.044	0.52979	0.99999	0.044	1	0.99999	0.044	1	0.05753	0.044	0.98047	0.0603	0.044	0.99854
0.99999	0.045	1	0.33603	0.045	0.52637	0.99999	0.045	1	0.99999	0.045	1	0.05611	0.045	0.97949	0.05824	0.045	0.99805
0.99999	0.046	1	0.33086	0.046	0.52002	0.99999	0.046	1	0.99999	0.046	1	0.05468	0.046	0.97754	0.05623	0.046	0.99756
0.99999	0.047	1	0.32601	0.047	0.51514	0.99999	0.047	1	0.99999	0.047	1	0.05345	0.047	0.97705	0.05462	0.047	0.99707
0.99999	0.048	1	0.3217	0.048	0.51123	0.99999	0.048	1	0.99999	0.048	1	0.05224	0.048	0.9751	0.05266	0.048	0.99658
0.99999	0.049	1	0.31763	0.049	0.50928	0.99999	0.049	1	0.99999	0.049	1	0.05099	0.049	0.97461	0.05095	0.049	0.99609
0.99999	0.05	1	0.31282	0.05	0.50293	0.99999	0.05	1	0.99999	0.05	1	0.04979	0.05	0.97412	0.04939	0.05	0.99609
0.99999	0.051	1	0.30775	0.051	0.50146	0.99999	0.051	1	0.99999	0.051	1	0.04896	0.051	0.97412	0.04795	0.051	0.99609
0.99999	0.052	1	0.3034	0.052	0.49805	0.99999	0.052	1	0.99999	0.052	1	0.04784	0.052	0.97266	0.04648	0.052	0.99609
0.99999	0.053	1	0.29907	0.053	0.49365	0.99999	0.053	1	0.99999	0.053	1	0.04695	0.053	0.9707	0.04533	0.053	0.99609
0.99999	0.054	1	0.2947	0.054	0.49072	0.99999	0.054	1	0.99999	0.054	1	0.04566	0.054	0.97021	0.04393	0.054	0.99609
0.99999	0.055	1	0.29074	0.055	0.48584	0.99999	0.055	1	0.99999	0.055	1	0.04444	0.055	0.96777	0.04262	0.055	0.99561
0.99999	0.056	1	0.28642	0.056	0.48291	0.99999	0.056	1	0.99999	0.056	1	0.04338	0.056	0.96777	0.04156	0.056	0.99561
0.99999	0.057	1	0.2828	0.057	0.47949	0.99999	0.057	1	0.99999	0.057	1	0.04241	0.057	0.96729	0.04053	0.057	0.99512
0.99999	0.058	1	0.27855	0.058	0.47607	0.99999	0.058	1	0.99999	0.058	1	0.04149	0.058	0.9668	0.03951	0.058	0.99512
0.99999	0.059	1	0.27471	0.059	0.47363	0.99999	0.059	1	0.99999	0.059	1	0.04067	0.059	0.96387	0.03848	0.059	0.99414
0.99999	0.06	1	0.27062	0.06	0.46777	0.99999	0.06	1	0.99999	0.06	1	0.03968	0.06	0.96191	0.03749	0.06	0.99365
0.99999	0.061	1	0.26712	0.061	0.4624	0.99999	0.061	1	0.99999	0.061	1	0.03892	0.061	0.96094	0.03667	0.061	0.99365
0.99999	0.062	1	0.26319	0.062	0.45801	0.99999	0.062	1	0.99999	0.062	1	0.03803	0.062	0.96045	0.03574	0.062	0.99365
0.99999	0.063	1	0.25935	0.063	0.44971	0.99999	0.063	1	0.99999	0.063	1	0.03733	0.063	0.95947	0.0349	0.063	0.99365
0.99999	0.064	1	0.25589	0.064	0.44678	0.99999	0.064	1	0.99999	0.064	1	0.03671	0.064	0.95801	0.03401	0.064	0.99365
0.99999	0.065	1	0.25222	0.065	0.44287	0.99999	0.065	1	0.99999	0.065	1	0.03602	0.065	0.95654	0.03308	0.065	0.99316
0.99999	0.066	1	0.2489	0.066	0.44043	0.99999	0.066	1	0.99999	0.066	1	0.03553	0.066	0.95605	0.03246	0.066	0.99316
0.99999	0.067	1	0.24598	0.067	0.43701	0.99999	0.067	1	0.99999	0.067	1	0.03491	0.067	0.95508	0.03157	0.067	0.99316
0.99999	0.068	1	0.24261	0.068	0.43506	0.99999	0.068	1	0.99999	0.068	1	0.0342	0.068	0.9541	0.03077	0.068	0.99268
0.99999	0.069	1	0.23953	0.069	0.43359	0.99999	0.069	1	0.99999	0.069	1	0.03372	0.069	0.95361	0.02998	0.069	0.99268
0.99999	0.07	1	0.23646	0.07	0.43018	0.99999	0.07	1	0.99999	0.07	1	0.03309	0.07	0.95264	0.02954	0.07	0.99268
0.99999	0.071	1	0.23325	0.071	0.42676	0.99999	0.071	1	0.99999	0.071	1	0.03261	0.071	0.95166	0.02877	0.071	0.99268
0.99999	0.072	1	0.2303	0.072	0.42334	0.99999	0.072	1	0.99999	0.072	1	0.03205	0.072	0.95068	0.02818	0.072	0.99268
0.99999	0.073	1	0.22742	0.073	0.41895	0.99999	0.073	1	0.99999	0.073	1	0.03145	0.073	0.94824	0.02751	0.073	0.99268
0.99999	0.074	1	0.22464	0.074	0.41748	0.99999	0.074	1	0.99999	0.074	1	0.03098	0.074	0.9458	0.02696	0.074	0.99268
0.99999	0.075	1	0.2212	0.075	0.41406	0.99999	0.075	1	0.99999	0.075	1	0.03044	0.075	0.94531	0.02648	0.075	0.99219
0.99999	0.076	1	0.21832	0.076	0.41309	0.99999	0.076	1	0.99999	0.076	1	0.02996	0.076	0.94238	0.02595	0.076	0.99219
0.99999	0.077	1	0.21565	0.077	0.41211	0.99999	0.077	1	0.99999	0.077	1	0.02943	0.077	0.93994	0.02539	0.077	0.9917
0.99999	0.078	1	0.21256	0.078	0.40771	0.99999	0.078	1	0.99999	0.078	1	0.02899	0.078	0.9375	0.02489	0.078	0.9917
0.99999	0.079	1	0.20982	0.079	0.40479	0.99999	0.079	1	0.99999	0.079	1	0.02843	0.079	0.93652	0.02445	0.079	0.99072
0.99999	0.08	1	0.20679	0.08	0.40234	0.99999	0.08	1	0.99999	0.08	1	0.02792	0.08	0.93457	0.02408	0.08	0.99023
0.99999	0.081	1	0.20419	0.081	0.39844	0.99999	0.081	1	0.99999	0.081	1	0.02726	0.081	0.93115	0.02345	0.081	0.99023
0.99999	0.082	1	0.20153	0.082	0.39746	0.99996	0.082	1	0.99999	0.082	1	0.0268	0.082	0.93018	0.02292	0.082	0.99023
0.99999	0.083	1	0.19895	0.083	0.396	0.99996	0.083	1	0.99999	0.083	1	0.02637	0.083	0.92773	0.02236	0.083	0.99023
0.99999	0.084	1	0.19647	0.084	0.39453	0.99995	0.084	1	0.99999	0.084	1	0.02576	0.084	0.92676	0.02193	0.084	0.99023
0.99999	0.085	1	0.19391	0.085	0.39307	0.99995	0.085	1	0.99999	0.085	1	0.02529	0.085	0.9248	0.02159	0.085	0.99023
0.99999	0.086	1	0.19165	0.086	0.39111	0.99995	0.086	1	0.99999	0.086	1	0.02481	0.086	0.92432	0.021	0.086	0.99023
0.99999	0.087	1	0.18926	0.087	0.3877	0.99995	0.087	1	0.99999	0.087	1	0.02439	0.087	0.92432	0.02059	0.087	0.98975
0.99999	0.088	1	0.18666	0.088	0.38721	0.99995	0.088	1	0.99999	0.088	1	0.02399	0.088	0.92334	0.0203	0.088	0.98975
0.99999	0.089	1	0.18422	0.089	0.38428	0.99995	0.089	1	0.99999	0.089	1	0.02358	0.089	0.92285	0.01993	0.089	0.98975
0.99999	0.09	1	0.1822	0.09	0.37842	0.99995	0.09	1	0.99999	0.09	1	0.02317	0.09	0.9209	0.01962	0.09	0.98975
0.99999	0.091	1	0.17991	0.091	0.375	0.99995	0.091	1	0.99999	0.091	1	0.02292	0.091	0.91943	0.0193	0.091	0.98975
0.99999	0.092	1	0.17771	0.092	0.37109	0.99995	0.092	1	0.99999	0.092	1	0.02244	0.092	0.91846	0.01894	0.092	0.98877
0.99999	0.093	1	0.1755	0.093	0.37109	0.99995	0.093	1	0.99999	0.093	1	0.02227	0.093	0.91797	0.01855	0.093	0.98828
0.99999	0.094	1	0.17325	0.094	0.36816	0.99995	0.094	1	0.99999	0.094	1	0.02199	0.094	0.91699	0.01835	0.094	0.98779
0.99999	0.095	1	0.17118	0.095	0.36621	0.99995	0.095	1	0.99999	0.095	1	0.02163	0.095	0.91699	0.01793	0.095	0.98779
0.99999	0.096	1	0.16906	0.096	0.36328	0.99995	0.096	1	0.99999	0.096	1	0.02137	0.096	0.9165	0.01763	0.096	0.98779
0.99999	0.097	1	0.16704	0.097	0.35889	0.99995	0.097	1	0.99999	0.097	1	0.02112	0.097	0.91602	0.01719	0.097	0.9873
0.99999	0.098	1	0.16468	0.098	0.35645	0.99995	0.098	1	0.99999	0.098	1	0.02075	0.098	0.91504	0.01694	0.098	0.9873
0.99999	0.099	1	0.16245	0.099	0.35596	0.99995	0.099	1	0.99999	0.099	1	0.02037	0.099	0.91504	0.01663	0.099	0.98682
0.99999	0.1	1	0.16048	0.1	0.35352	0.99995	0.1	1	0.99999	0.1	1	0.02019	0.1	0.91406	0.01646	0.1	0.98633
0.99999	0.101	1	0.15852	0.101	0.35059	0.99993	0.101	1	0.99999	0.101	1	0.01989	0.101	0.91357	0.01609	0.101	0.98584
0.99997	0.102	1	0.15669	0.102	0.35059	0.99993	0.102	1	0.99999	0.102	1	0.01956	0.102	0.91309	0.01561	0.102	0.98535
0.99997	0.103	1	0.15488	0.103	0.34912	0.99992	0.103	1	0.99999	0.103	1	0.01927	0.103	0.91211	0.01522	0.103	0.98486
0.99997	0.104	1	0.15317	0.104	0.34619	0.99992	0.104	1	0.99999	0.104	1	0.01904	0.104	0.91113	0.01482	0.104	0.98438
0.99997	0.105	1	0.15143	0.105	0.34473	0.9999	0.105	1	0.99999	0.105	1	0.01883	0.105	0.91016	0.01453	0.105	0.98438
0.99997	0.106	1	0.14965	0.106	0.34326	0.99989	0.106	1	0.99999	0.106	1	0.01863	0.106	0.90967	0.01417	0.106	0.98389
0.99997	0.107	1	0.14744	0.107	0.34033	0.99988	0.107	1	0.99999	0.107	1	0.0184	0.107	0.90967	0.01395	0.107	0.98193
0.99997	0.108	1	0.14563	0.108	0.3374	0.99986	0.108	1	0.99997	0.108	1	0.01814	0.108	0.90625	0.01365	0.108	0.98193
0.99997	0.109	1	0.14375	0.109	0.33691	0.99986	0.109	1	0.99997	0.109	1	0.01801	0.109	0.90479	0.01336	0.109	0.98096
0.99997	0.11	1	0.14216	0.11	0.33398	0.99986	0.11	1	0.99997	0.11	1	0.01779	0.11	0.90234	0.01312	0.11	0.98096
0.99997	0.111	1	0.14048	0.111	0.33105	0.99982	0.111	1	0.99997	0.111	1	0.01756	0.111	0.90234	0.01295	0.111	0.97949
0.99997	0.112	1	0.13868	0.112	0.33105	0.99981	0.112	1	0.99997	0.112	1	0.01735	0.112	0.90039	0.01268	0.112	0.97852
0.99997	0.113	1	0.13686	0.113	0.3291	0.99981	0.113	1	0.99997	0.113	1	0.01707	0.113	0.90039	0.01235	0.113	0.97754
0.99997	0.114	1	0.13491	0.114	0.3291	0.99974	0.114	1	0.99997	0.114	1	0.01689	0.114	0.89941	0.01202	0.114	0.97656
0.99997	0.115	1	0.13313	0.115	0.32764	0.99968	0.115	1	0.99997	0.115	1	0.0167	0.115	0.89893	0.01173	0.115	0.97607
0.99997	0.116	1	0.13144	0.116	0.32715	0.99966	0.116	1	0.99997	0.116	1	0.01649	0.116	0.89795	0.01161	0.116	0.97559
0.99997	0.117	1	0.12993	0.117	0.32568	0.99962	0.117	1	0.99997	0.117	1	0.01624	0.117	0.89648	0.01134	0.117	0.97461
0.99997	0.118	1	0.12826	0.118	0.3252	0.99958	0.118	1	0.99997	0.118	1	0.01601	0.118	0.89502	0.01116	0.118	0.97314
0.99997	0.119	1	0.12695	0.119	0.3252	0.99958	0.119	1	0.99997	0.119	1	0.01571	0.119	0.89502	0.01095	0.119	0.97314
0.99997	0.12	1	0.12519	0.12	0.32275	0.99948	0.12	1	0.99997	0.12	1	0.0155	0.12	0.89502	0.0108	0.12	0.97314
0.99997	0.121	1	0.12341	0.121	0.32031	0.99944	0.121	1	0.99997	0.121	1	0.01528	0.121	0.89355	0.01064	0.121	0.97217
0.99997	0.122	1	0.12208	0.122	0.32031	0.99938	0.122	1	0.99997	0.122	1	0.01515	0.122	0.89209	0.01045	0.122	0.9707
0.99997	0.123	1	0.121	0.123	0.31543	0.99931	0.123	1	0.99997	0.123	1	0.01505	0.123	0.8916	0.01017	0.123	0.96924
0.99997	0.124	1	0.11934	0.124	0.31299	0.99929	0.124	1	0.99997	0.124	1	0.01489	0.124	0.89111	0.00998	0.124	0.96875
0.99997	0.125	1	0.11797	0.125	0.31006	0.99922	0.125	1	0.99997	0.125	1	0.01465	0.125	0.88965	0.00979	0.125	0.96631
0.99997	0.126	1	0.11646	0.126	0.30908	0.99912	0.126	1	0.99997	0.126	1	0.01439	0.126	0.88818	0.00961	0.126	0.96533
0.99997	0.127	1	0.11519	0.127	0.30811	0.99903	0.127	1	0.99997	0.127	1	0.01415	0.127	0.88623	0.00949	0.127	0.96484
0.99997	0.128	1	0.11381	0.128	0.30713	0.99889	0.128	1	0.99997	0.128	1	0.01402	0.128	0.88574	0.00933	0.128	0.96436
0.99997	0.129	1	0.11218	0.129	0.30469	0.99882	0.129	1	0.99997	0.129	1	0.01372	0.129	0.88477	0.00917	0.129	0.96387
0.99997	0.13	1	0.11117	0.13	0.30322	0.99867	0.13	1	0.99997	0.13	1	0.0136	0.13	0.88281	0.00907	0.13	0.96289
0.99997	0.131	1	0.10973	0.131	0.30176	0.99849	0.131	1	0.99997	0.131	1	0.01324	0.131	0.88281	0.00886	0.131	0.95947
0.99997	0.132	1	0.10859	0.132	0.30127	0.9984	0.132	1	0.99997	0.132	1	0.01297	0.132	0.88232	0.00872	0.132	0.95898
0.99997	0.133	1	0.10723	0.133	0.2998	0.99825	0.133	1	0.99997	0.133	1	0.01271	0.133	0.88135	0.00855	0.133	0.95703
0.99997	0.134	1	0.10619	0.134	0.29785	0.99816	0.134	1	0.99997	0.134	1	0.01258	0.134	0.88086	0.00839	0.134	0.95654
0.99997	0.135	1	0.10469	0.135	0.29688	0.99798	0.135	1	0.99997	0.135	1	0.01241	0.135	0.88037	0.00817	0.135	0.95459
0.99997	0.136	1	0.10323	0.136	0.29541	0.99768	0.136	1	0.99997	0.136	1	0.01224	0.136	0.88037	0.0081	0.136	0.95459
0.99997	0.137	1	0.10197	0.137	0.29395	0.99749	0.137	1	0.99997	0.137	1	0.01198	0.137	0.87988	0.00798	0.137	0.95313
0.99997	0.138	1	0.10059	0.138	0.29102	0.99701	0.138	1	0.99997	0.138	1	0.01177	0.138	0.87695	0.00791	0.138	0.95264
0.99997	0.139	1	0.0995	0.139	0.2876	0.99661	0.139	1	0.99997	0.139	1	0.01156	0.139	0.87646	0.00776	0.139	0.95215
0.99997	0.14	1	0.09849	0.14	0.28613	0.99581	0.14	1	0.99997	0.14	1	0.01146	0.14	0.87646	0.00761	0.14	0.95117
0.99997	0.141	1	0.09719	0.141	0.2832	0.99494	0.141	1	0.99997	0.141	1	0.0113	0.141	0.87598	0.00753	0.141	0.95068
0.99997	0.142	1	0.0963	0.142	0.28174	0.99391	0.142	1	0.99997	0.142	1	0.01108	0.142	0.87549	0.00737	0.142	0.95068
0.99997	0.143	1	0.09524	0.143	0.28174	0.99256	0.143	1	0.99997	0.143	1	0.01098	0.143	0.87305	0.0072	0.143	0.95068
0.99997	0.144	1	0.09391	0.144	0.28174	0.99084	0.144	1	0.99997	0.144	1	0.01083	0.144	0.87256	0.00709	0.144	0.9502
0.99997	0.145	1	0.09273	0.145	0.28076	0.98816	0.145	1	0.99997	0.145	1	0.01066	0.145	0.87207	0.00691	0.145	0.94922
0.99997	0.146	1	0.09175	0.146	0.27979	0.98536	0.146	1	0.99997	0.146	1	0.0105	0.146	0.87061	0.00683	0.146	0.94824
0.99997	0.147	1	0.09079	0.147	0.2793	0.98189	0.147	1	0.99997	0.147	1	0.01031	0.147	0.87012	0.00676	0.147	0.94775
0.99997	0.148	1	0.08946	0.148	0.2793	0.97751	0.148	1	0.99997	0.148	1	0.01016	0.148	0.86963	0.00665	0.148	0.94482
0.99997	0.149	1	0.08847	0.149	0.27832	0.97264	0.149	1	0.99997	0.149	1	0.01002	0.149	0.86914	0.00647	0.149	0.94434
0.99997	0.15	1	0.08743	0.15	0.27637	0.9675	0.15	1	0.99997	0.15	1	0.00995	0.15	0.86768	0.00629	0.15	0.94287
0.99997	0.151	1	0.08634	0.151	0.2749	0.96123	0.151	1	0.99997	0.151	1	0.00988	0.151	0.86621	0.00622	0.151	0.94189
0.99997	0.152	1	0.08541	0.152	0.27393	0.95567	0.152	1	0.99997	0.152	1	0.00973	0.152	0.86621	0.0061	0.152	0.94092
0.99997	0.153	1	0.08422	0.153	0.27344	0.94924	0.153	1	0.99997	0.153	1	0.0096	0.153	0.86279	0.00599	0.153	0.94043
0.99997	0.154	1	0.08321	0.154	0.271	0.94243	0.154	1	0.99997	0.154	1	0.00942	0.154	0.86182	0.00589	0.154	0.94043
0.99997	0.155	1	0.08233	0.155	0.26758	0.93531	0.155	1	0.99997	0.155	1	0.0092	0.155	0.86035	0.00583	0.155	0.93994
0.99997	0.156	1	0.08156	0.156	0.26709	0.92771	0.156	1	0.99997	0.156	1	0.00912	0.156	0.85889	0.00573	0.156	0.93896
0.99997	0.157	1	0.08074	0.157	0.26514	0.91962	0.157	1	0.99997	0.157	1	0.00892	0.157	0.85742	0.00561	0.157	0.93848
0.99997	0.158	1	0.07989	0.158	0.26367	0.91131	0.158	1	0.99997	0.158	1	0.00869	0.158	0.85742	0.0055	0.158	0.93701
0.99997	0.159	1	0.07891	0.159	0.2627	0.902	0.159	1	0.99997	0.159	1	0.00858	0.159	0.85693	0.00547	0.159	0.93604
0.99997	0.16	1	0.07801	0.16	0.26123	0.89172	0.16	1	0.99997	0.16	1	0.00843	0.16	0.85596	0.00543	0.16	0.93555
0.99997	0.161	1	0.07701	0.161	0.26025	0.8803	0.161	1	0.99997	0.161	1	0.00829	0.161	0.85449	0.00528	0.161	0.93408
0.99997	0.162	1	0.07623	0.162	0.25977	0.86768	0.162	1	0.99997	0.162	1	0.00807	0.162	0.85156	0.00522	0.162	0.93311
0.99997	0.163	1	0.07532	0.163	0.2583	0.85389	0.163	1	0.99997	0.163	1	0.00791	0.163	0.8501	0.00514	0.163	0.93115
0.99997	0.164	1	0.07446	0.164	0.25732	0.84024	0.164	1	0.99997	0.164	1	0.00777	0.164	0.84961	0.00503	0.164	0.93018
0.99997	0.165	1	0.07362	0.165	0.25635	0.82451	0.165	1	0.99997	0.165	1	0.00764	0.165	0.84766	0.00489	0.165	0.9292
0.99997	0.166	1	0.07268	0.166	0.25342	0.80889	0.166	1	0.99997	0.166	1	0.00747	0.166	0.84619	0.00483	0.166	0.9292
0.99997	0.167	1	0.0717	0.167	0.25146	0.79299	0.167	1	0.99997	0.167	1	0.00732	0.167	0.8457	0.00472	0.167	0.92871
0.99997	0.168	1	0.0709	0.168	0.25146	0.77552	0.168	0.99951	0.99997	0.168	1	0.00717	0.168	0.84473	0.00466	0.168	0.92725
0.99997	0.169	1	0.06998	0.169	0.25049	0.75877	0.169	0.99951	0.99997	0.169	1	0.00699	0.169	0.84375	0.00461	0.169	0.92676
0.99997	0.17	1	0.06928	0.17	0.25	0.73977	0.17	0.99951	0.99997	0.17	1	0.00688	0.17	0.84375	0.00447	0.17	0.92578
0.99997	0.171	1	0.06826	0.171	0.24902	0.72183	0.171	0.99951	0.99997	0.171	1	0.00674	0.171	0.84326	0.00439	0.171	0.92529
0.99997	0.172	1	0.06769	0.172	0.24756	0.70276	0.172	0.99951	0.99997	0.172	1	0.00662	0.172	0.84326	0.00433	0.172	0.92432
0.99997	0.173	1	0.06698	0.173	0.24707	0.68448	0.173	0.99951	0.99997	0.173	1	0.00651	0.173	0.84229	0.00422	0.173	0.92383
0.99997	0.174	1	0.06608	0.174	0.24658	0.66618	0.174	0.99951	0.99997	0.174	1	0.0064	0.174	0.84229	0.0041	0.174	0.92334
0.99997	0.175	1	0.06528	0.175	0.24365	0.64648	0.175	0.99951	0.99997	0.175	1	0.00629	0.175	0.84131	0.00407	0.175	0.92188
0.99997	0.176	1	0.06458	0.176	0.24121	0.62644	0.176	0.99951	0.99997	0.176	1	0.00618	0.176	0.84082	0.00391	0.176	0.92139
0.99997	0.177	1	0.06378	0.177	0.24072	0.60647	0.177	0.99951	0.99997	0.177	1	0.00613	0.177	0.83887	0.00385	0.177	0.91943
0.99997	0.178	1	0.06311	0.178	0.24072	0.58809	0.178	0.99951	0.99997	0.178	1	0.00605	0.178	0.83838	0.00381	0.178	0.91895
0.99997	0.179	1	0.06238	0.179	0.24023	0.56804	0.179	0.99951	0.99997	0.179	1	0.00594	0.179	0.83838	0.00376	0.179	0.91602
0.99997	0.18	1	0.0617	0.18	0.24023	0.54824	0.18	0.99951	0.99997	0.18	1	0.00581	0.18	0.83838	0.0037	0.18	0.91455
0.99997	0.181	1	0.0612	0.181	0.23779	0.52918	0.181	0.99951	0.99997	0.181	1	0.00577	0.181	0.8374	0.00356	0.181	0.91357
0.99997	0.182	1	0.06068	0.182	0.23633	0.50976	0.182	0.99951	0.99997	0.182	1	0.00558	0.182	0.8374	0.00347	0.182	0.91162
0.99997	0.183	1	0.06023	0.183	0.23535	0.48991	0.183	0.99951	0.99997	0.183	1	0.0055	0.183	0.83691	0.00341	0.183	0.91064
0.99997	0.184	1	0.05966	0.184	0.23389	0.47073	0.184	0.99951	0.99997	0.184	1	0.0054	0.184	0.83691	0.00328	0.184	0.90869
0.99997	0.185	1	0.05901	0.185	0.2334	0.45291	0.185	0.99951	0.99997	0.185	1	0.00532	0.185	0.83691	0.00325	0.185	0.90723
0.99997	0.186	1	0.05838	0.186	0.23145	0.43394	0.186	0.99951	0.99997	0.186	1	0.00522	0.186	0.83643	0.00318	0.186	0.90674
0.99997	0.187	1	0.05776	0.187	0.23047	0.41663	0.187	0.99951	0.99997	0.187	1	0.00513	0.187	0.83496	0.00307	0.187	0.90527
0.99997	0.188	1	0.05712	0.188	0.229	0.39895	0.188	0.99951	0.99997	0.188	1	0.00507	0.188	0.83447	0.00307	0.188	0.90186
0.99997	0.189	1	0.05648	0.189	0.229	0.38094	0.189	0.99951	0.99997	0.189	1	0.00503	0.189	0.83398	0.00306	0.189	0.90186
0.99997	0.19	1	0.05584	0.19	0.22705	0.36476	0.19	0.99951	0.99997	0.19	1	0.00496	0.19	0.83252	0.00299	0.19	0.90088
0.99997	0.191	1	0.05516	0.191	0.22412	0.34735	0.191	0.99951	0.99997	0.191	1	0.00485	0.191	0.83203	0.00292	0.191	0.90039
0.99997	0.192	1	0.05456	0.192	0.22314	0.33055	0.192	0.99951	0.99997	0.192	1	0.0048	0.192	0.82959	0.00286	0.192	0.89795
0.99997	0.193	1	0.05398	0.193	0.22266	0.31513	0.193	0.99902	0.99997	0.193	1	0.00476	0.193	0.82861	0.0028	0.193	0.89697
0.99997	0.194	1	0.05335	0.194	0.22266	0.29839	0.194	0.99902	0.99997	0.194	1	0.00466	0.194	0.82764	0.00277	0.194	0.89648
0.99997	0.195	1	0.05271	0.195	0.22168	0.28323	0.195	0.99902	0.99997	0.195	1	0.00463	0.195	0.82715	0.00271	0.195	0.89453
0.99997	0.196	1	0.05224	0.196	0.21973	0.26846	0.196	0.99902	0.99997	0.196	1	0.00456	0.196	0.82666	0.0027	0.196	0.89404
0.99997	0.197	1	0.05168	0.197	0.21924	0.25398	0.197	0.99902	0.99997	0.197	1	0.0045	0.197	0.8252	0.00265	0.197	0.89307
0.99997	0.198	1	0.05101	0.198	0.21631	0.23986	0.198	0.99902	0.99997	0.198	1	0.00445	0.198	0.82471	0.00262	0.198	0.89063
0.99997	0.199	1	0.05032	0.199	0.21631	0.22642	0.199	0.99902	0.99997	0.199	1	0.00444	0.199	0.82422	0.0026	0.199	0.89063
0.99997	0.2	1	0.04961	0.2	0.21582	0.21413	0.2	0.99902	0.99997	0.2	1	0.00433	0.2	0.82373	0.00254	0.2	0.88965
0.99997	0.201	1	0.0492	0.201	0.21484	0.20227	0.201	0.99902	0.99997	0.201	1	0.00432	0.201	0.82324	0.00247	0.201	0.88672
0.99997	0.202	1	0.0487	0.202	0.21387	0.19129	0.202	0.99854	0.99997	0.202	1	0.00428	0.202	0.82227	0.00237	0.202	0.88672
0.99997	0.203	1	0.04822	0.203	0.21191	0.18035	0.203	0.99805	0.99997	0.203	1	0.00421	0.203	0.8208	0.00233	0.203	0.88574
0.99997	0.204	1	0.04759	0.204	0.21191	0.17029	0.204	0.99805	0.99997	0.204	1	0.00417	0.204	0.82031	0.00233	0.204	0.88379
0.99997	0.205	1	0.04709	0.205	0.20996	0.16176	0.205	0.99756	0.99997	0.205	1	0.00413	0.205	0.81982	0.00232	0.205	0.88232
0.99997	0.206	1	0.04667	0.206	0.20947	0.15347	0.206	0.99756	0.99997	0.206	1	0.00407	0.206	0.81885	0.00226	0.206	0.88086
0.99997	0.207	1	0.04617	0.207	0.2085	0.14599	0.207	0.99756	0.99997	0.207	1	0.00406	0.207	0.81836	0.00225	0.207	0.87939
0.99997	0.208	1	0.04581	0.208	0.20703	0.13858	0.208	0.99756	0.99997	0.208	1	0.00402	0.208	0.81689	0.00222	0.208	0.87793
0.99997	0.209	1	0.04548	0.209	0.20654	0.13188	0.209	0.99756	0.99997	0.209	1	0.00395	0.209	0.81641	0.00218	0.209	0.87598
0.99997	0.21	1	0.04503	0.21	0.20605	0.125	0.21	0.99756	0.99997	0.21	1	0.00391	0.21	0.81641	0.00212	0.21	0.875
0.99997	0.211	1	0.04469	0.211	0.2041	0.11924	0.211	0.99756	0.99997	0.211	1	0.00388	0.211	0.81592	0.00202	0.211	0.87012
0.99997	0.212	1	0.04434	0.212	0.20361	0.11403	0.212	0.99756	0.99997	0.212	1	0.00384	0.212	0.81445	0.002	0.212	0.86816
0.99997	0.213	1	0.044	0.213	0.20264	0.1085	0.213	0.99756	0.99997	0.213	1	0.0038	0.213	0.81348	0.00196	0.213	0.86621
0.99997	0.214	1	0.04363	0.214	0.20264	0.10341	0.214	0.99756	0.99997	0.214	1	0.0038	0.214	0.81348	0.00193	0.214	0.86328
0.99997	0.215	1	0.04318	0.215	0.20166	0.09859	0.215	0.99756	0.99997	0.215	1	0.00374	0.215	0.81201	0.00188	0.215	0.86279
0.99997	0.216	1	0.04266	0.216	0.20166	0.0939	0.216	0.99707	0.99997	0.216	1	0.00369	0.216	0.81055	0.00188	0.216	0.8623
0.99997	0.217	1	0.04227	0.217	0.20068	0.08998	0.217	0.99658	0.99997	0.217	1	0.00363	0.217	0.81006	0.00186	0.217	0.85938
0.99997	0.218	1	0.04184	0.218	0.19873	0.08639	0.218	0.99609	0.99997	0.218	1	0.00363	0.218	0.80908	0.00186	0.218	0.85889
0.99997	0.219	1	0.04137	0.219	0.19873	0.08208	0.219	0.99609	0.99997	0.219	1	0.00358	0.219	0.80908	0.00184	0.219	0.85742
0.99997	0.22	1	0.0409	0.22	0.19873	0.07835	0.22	0.99609	0.99997	0.22	1	0.00351	0.22	0.80811	0.0018	0.22	0.85645
0.99997	0.221	1	0.04056	0.221	0.19678	0.07532	0.221	0.99561	0.99997	0.221	1	0.00348	0.221	0.80762	0.00174	0.221	0.85449
0.99997	0.222	1	0.04	0.222	0.1958	0.07206	0.222	0.99561	0.99997	0.222	1	0.00347	0.222	0.80713	0.00167	0.222	0.85254
0.99997	0.223	1	0.03953	0.223	0.19434	0.06932	0.223	0.99561	0.99997	0.223	1	0.00343	0.223	0.80518	0.00167	0.223	0.85107
0.99997	0.224	1	0.03904	0.224	0.19238	0.06648	0.224	0.99561	0.99997	0.224	1	0.00339	0.224	0.80322	0.00163	0.224	0.84961
0.99997	0.225	1	0.03867	0.225	0.19141	0.06423	0.225	0.99561	0.99997	0.225	1	0.00336	0.225	0.80273	0.00159	0.225	0.84912
0.99997	0.226	1	0.03823	0.226	0.19141	0.06197	0.226	0.99561	0.99997	0.226	1	0.00333	0.226	0.80127	0.00159	0.226	0.84863
0.99997	0.227	1	0.03785	0.227	0.18945	0.05966	0.227	0.99512	0.99997	0.227	1	0.0033	0.227	0.80029	0.00156	0.227	0.84814
0.99997	0.228	1	0.03748	0.228	0.18896	0.05786	0.228	0.99512	0.99997	0.228	1	0.00326	0.228	0.80029	0.00155	0.228	0.84717
0.99997	0.229	1	0.03705	0.229	0.18848	0.05557	0.229	0.99365	0.99997	0.229	1	0.00325	0.229	0.80029	0.00151	0.229	0.84521
0.99997	0.23	1	0.03657	0.23	0.18799	0.05394	0.23	0.99316	0.99997	0.23	1	0.00322	0.23	0.7998	0.00148	0.23	0.84375
0.99997	0.231	1	0.03623	0.231	0.18701	0.05184	0.231	0.99316	0.99997	0.231	1	0.00319	0.231	0.79932	0.00144	0.231	0.84326
0.99997	0.232	1	0.036	0.232	0.18652	0.05002	0.232	0.99268	0.99997	0.232	1	0.00317	0.232	0.79785	0.00137	0.232	0.84082
0.99997	0.233	1	0.03582	0.233	0.18555	0.04818	0.233	0.99268	0.99997	0.233	1	0.00314	0.233	0.79688	0.00134	0.233	0.83838
0.99997	0.234	1	0.03535	0.234	0.18506	0.04635	0.234	0.99268	0.99997	0.234	1	0.00313	0.234	0.79688	0.00132	0.234	0.8374
0.99997	0.235	1	0.03506	0.235	0.18506	0.04504	0.235	0.99268	0.99997	0.235	1	0.00307	0.235	0.79688	0.0013	0.235	0.83545
0.99997	0.236	1	0.03458	0.236	0.18311	0.04367	0.236	0.9917	0.99997	0.236	1	0.003	0.236	0.7959	0.00127	0.236	0.83154
0.99997	0.237	1	0.03424	0.237	0.18115	0.04219	0.237	0.9917	0.99997	0.237	1	0.00296	0.237	0.79541	0.00127	0.237	0.83105
0.99997	0.238	1	0.03386	0.238	0.18115	0.04086	0.238	0.9917	0.99997	0.238	1	0.00295	0.238	0.79346	0.00123	0.238	0.83008
0.99997	0.239	1	0.03335	0.239	0.18066	0.0394	0.239	0.9917	0.99997	0.239	1	0.00292	0.239	0.79297	0.00121	0.239	0.82861
0.99997	0.24	1	0.03298	0.24	0.17969	0.03841	0.24	0.99121	0.99997	0.24	1	0.00292	0.24	0.7915	0.00121	0.24	0.82764
0.99997	0.241	1	0.03286	0.241	0.17871	0.03737	0.241	0.99072	0.99997	0.241	1	0.00286	0.241	0.79102	0.00121	0.241	0.82422
0.99997	0.242	1	0.03262	0.242	0.17725	0.03608	0.242	0.99023	0.99997	0.242	1	0.00284	0.242	0.79053	0.00121	0.242	0.82129
0.99997	0.243	1	0.03239	0.243	0.17627	0.0353	0.243	0.98975	0.99997	0.243	1	0.00281	0.243	0.79053	0.00121	0.243	0.82031
0.99997	0.244	1	0.03177	0.244	0.17529	0.03415	0.244	0.98828	0.99997	0.244	1	0.00281	0.244	0.79053	0.00121	0.244	0.81836
0.99997	0.245	1	0.0314	0.245	0.1748	0.0335	0.245	0.98828	0.99997	0.245	1	0.00278	0.245	0.78906	0.00119	0.245	0.81689
0.99997	0.246	1	0.03114	0.246	0.17432	0.03232	0.246	0.98828	0.99997	0.246	1	0.00277	0.246	0.7876	0.00119	0.246	0.81592
0.99997	0.247	1	0.03087	0.247	0.17383	0.03131	0.247	0.98779	0.99997	0.247	1	0.00269	0.247	0.78711	0.00117	0.247	0.81543
0.99997	0.248	1	0.03069	0.248	0.17285	0.03042	0.248	0.98779	0.99997	0.248	1	0.00266	0.248	0.78662	0.00114	0.248	0.81445
0.99997	0.249	1	0.03032	0.249	0.17285	0.0297	0.249	0.98535	0.99997	0.249	1	0.00263	0.249	0.78516	0.0011	0.249	0.81201
0.99997	0.25	1	0.02999	0.25	0.17285	0.02887	0.25	0.98389	0.99997	0.25	1	0.00262	0.25	0.78369	0.0011	0.25	0.80957
0.99997	0.251	1	0.0297	0.251	0.17285	0.0282	0.251	0.9834	0.99997	0.251	1	0.00258	0.251	0.78125	0.00106	0.251	0.80615
0.99997	0.252	1	0.02943	0.252	0.17236	0.0274	0.252	0.9834	0.99997	0.252	1	0.00255	0.252	0.78027	0.00103	0.252	0.80225
0.99997	0.253	1	0.02922	0.253	0.17236	0.02662	0.253	0.98291	0.99997	0.253	1	0.00254	0.253	0.7793	0.00103	0.253	0.80176
0.99997	0.254	1	0.02888	0.254	0.17188	0.02576	0.254	0.98145	0.99997	0.254	1	0.00251	0.254	0.77881	0.00103	0.254	0.80127
0.99997	0.255	1	0.02865	0.255	0.17188	0.02506	0.255	0.98096	0.99997	0.255	1	0.00248	0.255	0.77686	0.00103	0.255	0.80029
0.99997	0.256	1	0.02835	0.256	0.17041	0.02434	0.256	0.98047	0.99997	0.256	1	0.00244	0.256	0.77539	0.001	0.256	0.79932
0.99997	0.257	1	0.02813	0.257	0.16943	0.02369	0.257	0.97998	0.99997	0.257	1	0.00241	0.257	0.77393	0.00098695	0.257	0.79883
0.99997	0.258	1	0.02785	0.258	0.16895	0.02307	0.258	0.97949	0.99997	0.258	1	0.00241	0.258	0.77344	0.000959535	0.258	0.79883
0.99997	0.259	1	0.02755	0.259	0.16748	0.02255	0.259	0.97852	0.99997	0.259	1	0.00236	0.259	0.77344	0.000945827	0.259	0.79785
0.99997	0.26	1	0.02737	0.26	0.16748	0.02197	0.26	0.97754	0.99997	0.26	1	0.00234	0.26	0.77295	0.000904704	0.26	0.79688
0.99997	0.261	1	0.02707	0.261	0.16602	0.02138	0.261	0.97705	0.99997	0.261	1	0.00233	0.261	0.77246	0.000863582	0.261	0.79395
0.99997	0.262	1	0.02678	0.262	0.16504	0.0209	0.262	0.97656	0.99997	0.262	1	0.0023	0.262	0.77197	0.000863582	0.262	0.79199
0.99997	0.263	1	0.02654	0.263	0.16357	0.02027	0.263	0.97461	0.99997	0.263	1	0.00229	0.263	0.77148	0.000822459	0.263	0.79004
0.99997	0.264	1	0.02635	0.264	0.16309	0.01962	0.264	0.97412	0.99997	0.264	1	0.00226	0.264	0.771	0.000822459	0.264	0.7876
0.99997	0.265	1	0.02599	0.265	0.1626	0.019	0.265	0.97266	0.99997	0.265	1	0.00223	0.265	0.771	0.000795043	0.265	0.78711
0.99997	0.266	1	0.02574	0.266	0.16064	0.01861	0.266	0.97217	0.99997	0.266	1	0.00221	0.266	0.771	0.000767628	0.266	0.78564
0.99997	0.267	1	0.02551	0.267	0.15918	0.0182	0.267	0.97119	0.99997	0.267	1	0.00221	0.267	0.771	0.000767628	0.267	0.78369
0.99997	0.268	1	0.0253	0.268	0.15771	0.0177	0.268	0.97021	0.99997	0.268	1	0.00219	0.268	0.771	0.000767628	0.268	0.7832
0.99997	0.269	1	0.0251	0.269	0.15771	0.01738	0.269	0.96875	0.99997	0.269	1	0.00217	0.269	0.76953	0.000767628	0.269	0.78076
0.99997	0.27	1	0.02485	0.27	0.15771	0.01702	0.27	0.96875	0.99997	0.27	1	0.00217	0.27	0.76855	0.000740213	0.27	0.77783
0.99997	0.271	1	0.02463	0.271	0.15723	0.01674	0.271	0.96777	0.99997	0.271	1	0.00215	0.271	0.76807	0.000726505	0.271	0.77637
0.99997	0.272	1	0.02448	0.272	0.15723	0.01624	0.272	0.96777	0.99997	0.272	1	0.00215	0.272	0.76758	0.000726505	0.272	0.77148
0.99997	0.273	1	0.02426	0.273	0.15527	0.01597	0.273	0.9668	0.99997	0.273	1	0.00212	0.273	0.76709	0.000726505	0.273	0.76709
0.99997	0.274	1	0.024	0.274	0.15283	0.01571	0.274	0.9668	0.99997	0.274	1	0.00211	0.274	0.7666	0.000726505	0.274	0.76367
0.99997	0.275	1	0.02378	0.275	0.15186	0.01527	0.275	0.96484	0.99997	0.275	1	0.0021	0.275	0.76611	0.000712797	0.275	0.7627
0.99997	0.276	1	0.02351	0.276	0.15137	0.01485	0.276	0.96387	0.99997	0.276	1	0.00208	0.276	0.76465	0.000712797	0.276	0.76074
0.99997	0.277	1	0.02323	0.277	0.15137	0.0145	0.277	0.96338	0.99997	0.277	1	0.00207	0.277	0.76367	0.000712797	0.277	0.75879
0.99997	0.278	1	0.02303	0.278	0.15137	0.01416	0.278	0.96289	0.99997	0.278	1	0.00206	0.278	0.76367	0.00069909	0.278	0.75781
0.99997	0.279	1	0.02274	0.279	0.15088	0.01382	0.279	0.9624	0.99997	0.279	1	0.00206	0.279	0.76318	0.00069909	0.279	0.75635
0.99997	0.28	1	0.02254	0.28	0.15039	0.0135	0.28	0.96094	0.99997	0.28	1	0.00206	0.28	0.7627	0.00069909	0.28	0.75586
0.99997	0.281	1	0.0223	0.281	0.1499	0.01324	0.281	0.96045	0.99997	0.281	1	0.00202	0.281	0.7627	0.000685382	0.281	0.75195
0.99997	0.282	1	0.02214	0.282	0.14844	0.01298	0.282	0.95898	0.99997	0.282	1	0.00199	0.282	0.76221	0.000685382	0.282	0.74805
0.99997	0.283	1	0.02197	0.283	0.14648	0.01258	0.283	0.95801	0.99997	0.283	1	0.00195	0.283	0.76025	0.000671675	0.283	0.74707
0.99997	0.284	1	0.02173	0.284	0.14648	0.01232	0.284	0.95703	0.99997	0.284	1	0.00191	0.284	0.75928	0.000671675	0.284	0.74561
0.99997	0.285	1	0.02159	0.285	0.14502	0.01205	0.285	0.95605	0.99997	0.285	1	0.00186	0.285	0.7583	0.000671675	0.285	0.74463
0.99997	0.286	1	0.02145	0.286	0.14453	0.01176	0.286	0.95361	0.99997	0.286	1	0.00186	0.286	0.7583	0.000671675	0.286	0.74414
0.99997	0.287	1	0.02134	0.287	0.14355	0.01143	0.287	0.95117	0.99997	0.287	1	0.00185	0.287	0.75781	0.000671675	0.287	0.7417
0.99997	0.288	1	0.02122	0.288	0.14258	0.01112	0.288	0.9502	0.99997	0.288	1	0.00185	0.288	0.75781	0.000671675	0.288	0.73975
0.99997	0.289	1	0.021	0.289	0.14209	0.01092	0.289	0.9502	0.99997	0.289	1	0.00184	0.289	0.75732	0.000644259	0.289	0.73828
0.99997	0.29	1	0.02082	0.29	0.14111	0.01066	0.29	0.94824	0.99997	0.29	1	0.00181	0.29	0.75732	0.000644259	0.29	0.73535
0.99997	0.291	1	0.02067	0.291	0.14063	0.01046	0.291	0.94775	0.99997	0.291	1	0.0018	0.291	0.75732	0.000644259	0.291	0.73389
0.99997	0.292	1	0.02055	0.292	0.14063	0.01024	0.292	0.94629	0.99997	0.292	1	0.00178	0.292	0.75732	0.000644259	0.292	0.729
0.99997	0.293	1	0.02034	0.293	0.14014	0.01001	0.293	0.94434	0.99997	0.293	1	0.00175	0.293	0.75684	0.000630552	0.293	0.72607
0.99997	0.294	1	0.02012	0.294	0.13916	0.00981	0.294	0.94336	0.99997	0.294	1	0.00175	0.294	0.75635	0.000616844	0.294	0.72412
0.99997	0.295	1	0.02001	0.295	0.13867	0.00953	0.295	0.94092	0.99997	0.295	1	0.00175	0.295	0.75488	0.000603136	0.295	0.72266
0.99997	0.296	1	0.01988	0.296	0.13867	0.00938	0.296	0.93945	0.99997	0.296	1	0.00175	0.296	0.75391	0.000603136	0.296	0.7207
0.99997	0.297	1	0.01975	0.297	0.13672	0.00914	0.297	0.93701	0.99997	0.297	1	0.00174	0.297	0.75391	0.000575721	0.297	0.71631
0.99997	0.298	1	0.01957	0.298	0.13574	0.00902	0.298	0.93652	0.99997	0.298	1	0.00171	0.298	0.75342	0.000575721	0.298	0.71484
0.99997	0.299	1	0.01929	0.299	0.13477	0.00886	0.299	0.93457	0.99997	0.299	1	0.0017	0.299	0.75293	0.000562013	0.299	0.71289
0.99997	0.3	1	0.01911	0.3	0.13477	0.00858	0.3	0.93359	0.99997	0.3	1	0.0017	0.3	0.75293	0.000562013	0.3	0.70801
0.99997	0.301	1	0.0189	0.301	0.13477	0.00833	0.301	0.93262	0.99997	0.301	1	0.00163	0.301	0.75244	0.000548306	0.301	0.70654
0.99997	0.302	1	0.01883	0.302	0.13477	0.00817	0.302	0.93262	0.99997	0.302	1	0.00163	0.302	0.75195	0.000534598	0.302	0.70605
0.99997	0.303	1	0.01868	0.303	0.13477	0.00806	0.303	0.93213	0.99997	0.303	1	0.00163	0.303	0.75146	0.000534598	0.303	0.70313
0.99997	0.304	1	0.01848	0.304	0.13428	0.00788	0.304	0.93066	0.99997	0.304	1	0.00162	0.304	0.75049	0.000534598	0.304	0.70166
0.99997	0.305	1	0.01829	0.305	0.1333	0.00769	0.305	0.9292	0.99997	0.305	1	0.00162	0.305	0.75049	0.000534598	0.305	0.7002
0.99997	0.306	1	0.01801	0.306	0.13184	0.00764	0.306	0.92773	0.99997	0.306	1	0.00159	0.306	0.75	0.000507183	0.306	0.69873
0.99997	0.307	1	0.01774	0.307	0.13135	0.00744	0.307	0.92578	0.99997	0.307	1	0.00155	0.307	0.74902	0.000507183	0.307	0.69775
0.99997	0.308	1	0.01764	0.308	0.13037	0.00737	0.308	0.92578	0.99997	0.308	1	0.00152	0.308	0.74805	0.000507183	0.308	0.69678
0.99997	0.309	1	0.01755	0.309	0.13037	0.00718	0.309	0.92188	0.99997	0.309	1	0.00152	0.309	0.74756	0.000507183	0.309	0.6958
0.99997	0.31	1	0.01739	0.31	0.12939	0.0071	0.31	0.91943	0.99997	0.31	1	0.00152	0.31	0.74658	0.000507183	0.31	0.69482
0.99997	0.311	1	0.01724	0.311	0.12939	0.00696	0.311	0.91797	0.99997	0.311	1	0.00152	0.311	0.74658	0.000507183	0.311	0.69336
0.99997	0.312	1	0.01718	0.312	0.12939	0.00683	0.312	0.91602	0.99997	0.312	1	0.00147	0.312	0.74561	0.000507183	0.312	0.69092
0.99997	0.313	1	0.01698	0.313	0.12793	0.00661	0.313	0.9126	0.99997	0.313	1	0.00147	0.313	0.74561	0.000507183	0.313	0.69043
0.99997	0.314	1	0.01685	0.314	0.12695	0.00646	0.314	0.91162	0.99997	0.314	1	0.00145	0.314	0.74561	0.000507183	0.314	0.68848
0.99997	0.315	1	0.01656	0.315	0.12598	0.00631	0.315	0.91016	0.99997	0.315	1	0.00145	0.315	0.74463	0.000507183	0.315	0.68799
0.99997	0.316	1	0.01642	0.316	0.12598	0.00611	0.316	0.90967	0.99997	0.316	1	0.00143	0.316	0.74316	0.000507183	0.316	0.68555
0.99997	0.317	1	0.01626	0.317	0.12598	0.00605	0.317	0.90771	0.99997	0.317	1	0.00141	0.317	0.7417	0.000507183	0.317	0.68555
0.99997	0.318	1	0.01616	0.318	0.125	0.00594	0.318	0.90479	0.99997	0.318	1	0.00141	0.318	0.7417	0.000507183	0.318	0.68408
0.99997	0.319	1	0.01597	0.319	0.125	0.0058	0.319	0.90332	0.99997	0.319	1	0.0014	0.319	0.74121	0.000493475	0.319	0.68262
0.99997	0.32	1	0.01585	0.32	0.125	0.00567	0.32	0.90234	0.99997	0.32	1	0.00138	0.32	0.74072	0.000493475	0.32	0.68066
0.99997	0.321	1	0.01564	0.321	0.12451	0.00561	0.321	0.90137	0.99997	0.321	1	0.00133	0.321	0.74023	0.000479768	0.321	0.68018
0.99997	0.322	1	0.01542	0.322	0.12402	0.00548	0.322	0.89697	0.99997	0.322	1	0.0013	0.322	0.73975	0.00046606	0.322	0.67822
0.99997	0.323	1	0.01531	0.323	0.12256	0.00529	0.323	0.896	0.99997	0.323	1	0.0013	0.323	0.73926	0.00046606	0.323	0.67529
0.99997	0.324	1	0.01517	0.324	0.12207	0.0051	0.324	0.89502	0.99997	0.324	1	0.00126	0.324	0.73926	0.000452352	0.324	0.67383
0.99997	0.325	1	0.01505	0.325	0.12158	0.00502	0.325	0.89404	0.99997	0.325	1	0.00126	0.325	0.73828	0.000424937	0.325	0.67188
0.99997	0.326	1	0.01496	0.326	0.12109	0.00498	0.326	0.89307	0.99997	0.326	1	0.00125	0.326	0.73828	0.000424937	0.326	0.66748
0.99997	0.327	1	0.01486	0.327	0.12109	0.00484	0.327	0.88965	0.99997	0.327	1	0.00122	0.327	0.73779	0.000424937	0.327	0.66504
0.99997	0.328	1	0.01471	0.328	0.12061	0.0047	0.328	0.88818	0.99997	0.328	1	0.00121	0.328	0.7373	0.000424937	0.328	0.6626
0.99997	0.329	1	0.01452	0.329	0.12012	0.00459	0.329	0.88818	0.99997	0.329	1	0.00121	0.329	0.73633	0.000411229	0.329	0.65918
0.99997	0.33	1	0.01448	0.33	0.12012	0.00456	0.33	0.88525	0.99997	0.33	1	0.00121	0.33	0.73486	0.000411229	0.33	0.65869
0.99997	0.331	1	0.01437	0.331	0.11963	0.00454	0.331	0.88232	0.99997	0.331	1	0.00121	0.331	0.73438	0.000411229	0.331	0.65723
0.99997	0.332	1	0.01421	0.332	0.11865	0.00429	0.332	0.87988	0.99997	0.332	1	0.00121	0.332	0.73389	0.000397522	0.332	0.65625
0.99997	0.333	1	0.01412	0.333	0.11768	0.00417	0.333	0.87842	0.99997	0.333	1	0.00119	0.333	0.73242	0.000397522	0.333	0.65527
0.99997	0.334	1	0.01405	0.334	0.11768	0.0041	0.334	0.87451	0.99997	0.334	1	0.00119	0.334	0.73193	0.000397522	0.334	0.6499
0.99997	0.335	1	0.01391	0.335	0.11768	0.00402	0.335	0.87305	0.99997	0.335	1	0.00118	0.335	0.73047	0.000383814	0.335	0.64453
0.99997	0.336	1	0.01384	0.336	0.11768	0.00387	0.336	0.86914	0.99997	0.336	1	0.00115	0.336	0.72998	0.000370106	0.336	0.64209
0.99997	0.337	1	0.01379	0.337	0.11768	0.00374	0.337	0.86719	0.99997	0.337	1	0.00115	0.337	0.729	0.000370106	0.337	0.64111
0.99997	0.338	1	0.01367	0.338	0.11768	0.00359	0.338	0.86523	0.99997	0.338	1	0.00114	0.338	0.72803	0.000370106	0.338	0.63916
0.99997	0.339	1	0.01356	0.339	0.11719	0.00351	0.339	0.86426	0.99997	0.339	1	0.00114	0.339	0.72705	0.000370106	0.339	0.63574
0.99997	0.34	1	0.01343	0.34	0.11719	0.00345	0.34	0.86182	0.99997	0.34	1	0.00114	0.34	0.72607	0.000370106	0.34	0.63428
0.99997	0.341	1	0.01331	0.341	0.1167	0.00337	0.341	0.85889	0.99997	0.341	1	0.00112	0.341	0.72559	0.000370106	0.341	0.63232
0.99997	0.342	1	0.0132	0.342	0.11572	0.00333	0.342	0.85791	0.99997	0.342	1	0.00112	0.342	0.72461	0.000370106	0.342	0.62939
0.99997	0.343	1	0.0131	0.343	0.11523	0.00326	0.343	0.85645	0.99997	0.343	1	0.00112	0.343	0.72412	0.000370106	0.343	0.62744
0.99997	0.344	1	0.01305	0.344	0.1123	0.00318	0.344	0.85449	0.99997	0.344	1	0.00111	0.344	0.72363	0.000356399	0.344	0.62695
0.99997	0.345	1	0.01286	0.345	0.11133	0.00313	0.345	0.85352	0.99997	0.345	1	0.00111	0.345	0.72266	0.000356399	0.345	0.62598
0.99997	0.346	1	0.01268	0.346	0.11133	0.00306	0.346	0.85205	0.99997	0.346	1	0.00108	0.346	0.72217	0.000356399	0.346	0.625
0.99997	0.347	1	0.01257	0.347	0.11084	0.00302	0.347	0.85059	0.99997	0.347	1	0.00107	0.347	0.72168	0.000356399	0.347	0.62354
0.99997	0.348	1	0.01247	0.348	0.10889	0.003	0.348	0.84814	0.99997	0.348	1	0.00107	0.348	0.72021	0.000356399	0.348	0.62207
0.99997	0.349	1	0.01235	0.349	0.10889	0.00297	0.349	0.84521	0.99997	0.349	1	0.00107	0.349	0.71973	0.000356399	0.349	0.62061
0.99997	0.35	1	0.01232	0.35	0.10889	0.00293	0.35	0.84277	0.99997	0.35	1	0.00106	0.35	0.71924	0.000328983	0.35	0.61963
0.99997	0.351	1	0.01221	0.351	0.1084	0.00284	0.351	0.8418	0.99997	0.351	1	0.00103	0.351	0.71777	0.000328983	0.351	0.61865
0.99997	0.352	1	0.01213	0.352	0.1084	0.00282	0.352	0.8418	0.99997	0.352	1	0.00101	0.352	0.7168	0.000328983	0.352	0.61621
0.99997	0.353	1	0.01201	0.353	0.1084	0.0028	0.353	0.84033	0.99997	0.353	1	0.00101	0.353	0.71533	0.000328983	0.353	0.61426
0.99997	0.354	1	0.01193	0.354	0.10742	0.00277	0.354	0.83838	0.99997	0.354	1	0.001	0.354	0.71436	0.000328983	0.354	0.6123
0.99997	0.355	1	0.01182	0.355	0.10645	0.00273	0.355	0.83643	0.99997	0.355	1	0.001	0.355	0.71338	0.000328983	0.355	0.6084
0.99997	0.356	1	0.01172	0.356	0.10645	0.00266	0.356	0.83301	0.99997	0.356	1	0.00098695	0.356	0.71338	0.000328983	0.356	0.60742
0.99997	0.357	1	0.01164	0.357	0.10645	0.0026	0.357	0.83252	0.99997	0.357	1	0.000973243	0.357	0.71289	0.000328983	0.357	0.60645
0.99997	0.358	1	0.01154	0.358	0.10547	0.00258	0.358	0.83105	0.99997	0.358	1	0.000959535	0.358	0.71191	0.000301568	0.358	0.60645
0.99997	0.359	1	0.01145	0.359	0.10498	0.00249	0.359	0.82715	0.99997	0.359	1	0.000959535	0.359	0.71191	0.000301568	0.359	0.60547
0.99997	0.36	1	0.01143	0.36	0.10449	0.00247	0.36	0.82568	0.99997	0.36	1	0.000959535	0.36	0.71143	0.000301568	0.36	0.604
0.99997	0.361	1	0.01135	0.361	0.10352	0.00244	0.361	0.8252	0.99997	0.361	1	0.000959535	0.361	0.71094	0.000287861	0.361	0.60059
0.99997	0.362	1	0.01123	0.362	0.10352	0.00243	0.362	0.82324	0.99997	0.362	1	0.00093212	0.362	0.71045	0.000287861	0.362	0.59766
0.99997	0.363	1	0.01116	0.363	0.10303	0.00239	0.363	0.82031	0.99997	0.363	1	0.00093212	0.363	0.70898	0.000287861	0.363	0.59668
0.99997	0.364	1	0.0111	0.364	0.10205	0.00236	0.364	0.81738	0.99997	0.364	1	0.00093212	0.364	0.70801	0.000287861	0.364	0.59619
0.99997	0.365	1	0.01105	0.365	0.10205	0.00225	0.365	0.81445	0.99997	0.365	1	0.00093212	0.365	0.70703	0.000287861	0.365	0.59521
0.99997	0.366	1	0.01101	0.366	0.10059	0.00221	0.366	0.81299	0.99997	0.366	1	0.00093212	0.366	0.70557	0.000287861	0.366	0.59424
0.99997	0.367	1	0.01095	0.367	0.1001	0.00215	0.367	0.81201	0.99997	0.367	1	0.00093212	0.367	0.70361	0.000287861	0.367	0.59229
0.99997	0.368	1	0.01087	0.368	0.09912	0.0021	0.368	0.81201	0.99997	0.368	1	0.00093212	0.368	0.70361	0.000287861	0.368	0.58984
0.99997	0.369	1	0.01079	0.369	0.09814	0.00207	0.369	0.80957	0.99997	0.369	1	0.00093212	0.369	0.70313	0.000287861	0.369	0.5874
0.99997	0.37	1	0.01079	0.37	0.09814	0.00203	0.37	0.80762	0.99997	0.37	1	0.00093212	0.37	0.70313	0.000274153	0.37	0.58447
0.99997	0.371	1	0.01066	0.371	0.09717	0.002	0.371	0.80566	0.99997	0.371	1	0.00093212	0.371	0.70215	0.000274153	0.371	0.58398
0.99997	0.372	1	0.0106	0.372	0.09717	0.00197	0.372	0.80371	0.99997	0.372	1	0.000904704	0.372	0.70068	0.000274153	0.372	0.58252
0.99997	0.373	1	0.01047	0.373	0.09717	0.00196	0.373	0.80225	0.99997	0.373	1	0.000904704	0.373	0.7002	0.000274153	0.373	0.58154
0.99997	0.374	1	0.01034	0.374	0.09717	0.00195	0.374	0.79932	0.99997	0.374	1	0.000904704	0.374	0.7002	0.000274153	0.374	0.58154
0.99997	0.375	1	0.01027	0.375	0.09717	0.00192	0.375	0.79834	0.99997	0.375	1	0.000904704	0.375	0.7002	0.000274153	0.375	0.58057
0.99997	0.376	1	0.01016	0.376	0.09717	0.00188	0.376	0.79541	0.99997	0.376	1	0.000904704	0.376	0.7002	0.000274153	0.376	0.5791
0.99997	0.377	1	0.01006	0.377	0.09717	0.00186	0.377	0.79248	0.99997	0.377	1	0.000904704	0.377	0.7002	0.000274153	0.377	0.57813
0.99997	0.378	1	0.00998	0.378	0.09668	0.00182	0.378	0.78906	0.99997	0.378	1	0.000890997	0.378	0.69971	0.000274153	0.378	0.57715
0.99997	0.379	1	0.00991	0.379	0.0957	0.00181	0.379	0.78809	0.99997	0.379	1	0.000877289	0.379	0.69824	0.000274153	0.379	0.57666
0.99997	0.38	1	0.00981	0.38	0.09424	0.00173	0.38	0.78613	0.99997	0.38	1	0.000877289	0.38	0.69727	0.000274153	0.38	0.57275
0.99997	0.381	1	0.0098	0.381	0.09375	0.00173	0.381	0.78467	0.99997	0.381	1	0.000863582	0.381	0.69531	0.000274153	0.381	0.5708
0.99997	0.382	1	0.00977	0.382	0.09229	0.00171	0.382	0.77979	0.99997	0.382	1	0.000863582	0.382	0.69482	0.000274153	0.382	0.57031
0.99997	0.383	1	0.00972	0.383	0.09229	0.00169	0.383	0.7793	0.99997	0.383	1	0.000863582	0.383	0.69385	0.000274153	0.383	0.56836
0.99997	0.384	1	0.00965	0.384	0.09229	0.00169	0.384	0.77783	0.99997	0.384	1	0.000863582	0.384	0.69336	0.000274153	0.384	0.56543
0.99997	0.385	1	0.00957	0.385	0.09229	0.00164	0.385	0.77588	0.99997	0.385	1	0.000863582	0.385	0.69336	0.000274153	0.385	0.56494
0.99997	0.386	1	0.00954	0.386	0.09131	0.00158	0.386	0.77441	0.99997	0.386	1	0.000849874	0.386	0.69336	0.000274153	0.386	0.56299
0.99997	0.387	1	0.00942	0.387	0.08984	0.00156	0.387	0.77344	0.99997	0.387	1	0.000849874	0.387	0.69287	0.000274153	0.387	0.56055
0.99997	0.388	1	0.00936	0.388	0.08887	0.00156	0.388	0.77197	0.99997	0.388	1	0.000836166	0.388	0.69287	0.000274153	0.388	0.55762
0.99997	0.389	1	0.00927	0.389	0.08838	0.00154	0.389	0.771	0.99997	0.389	1	0.000822459	0.389	0.69238	0.000274153	0.389	0.55518
0.99997	0.39	1	0.00914	0.39	0.0874	0.00152	0.39	0.77051	0.99997	0.39	1	0.000822459	0.39	0.69189	0.000274153	0.39	0.55371
0.99997	0.391	1	0.00909	0.391	0.0874	0.00151	0.391	0.76709	0.99997	0.391	1	0.000822459	0.391	0.69141	0.000260445	0.391	0.55176
0.99997	0.392	1	0.00902	0.392	0.08691	0.00151	0.392	0.76416	0.99997	0.392	1	0.000808751	0.392	0.69141	0.000260445	0.392	0.55029
0.99996	0.393	1	0.00894	0.393	0.08691	0.00151	0.393	0.76172	0.99997	0.393	1	0.000795043	0.393	0.69141	0.000260445	0.393	0.54785
0.99996	0.394	1	0.00884	0.394	0.08594	0.00149	0.394	0.75977	0.99997	0.394	1	0.000795043	0.394	0.69141	0.000260445	0.394	0.54736
0.99996	0.395	1	0.0088	0.395	0.08447	0.00149	0.395	0.7583	0.99997	0.395	1	0.000740213	0.395	0.69092	0.000260445	0.395	0.54639
0.99996	0.396	1	0.00875	0.396	0.08398	0.00147	0.396	0.75732	0.99997	0.396	1	0.000740213	0.396	0.69043	0.000260445	0.396	0.54541
0.99996	0.397	1	0.00873	0.397	0.0835	0.00143	0.397	0.75537	0.99997	0.397	1	0.000740213	0.397	0.68994	0.000260445	0.397	0.54248
0.99996	0.398	1	0.00864	0.398	0.0835	0.00143	0.398	0.75342	0.99997	0.398	1	0.000740213	0.398	0.68994	0.000260445	0.398	0.54102
0.99996	0.399	1	0.00861	0.399	0.08203	0.00143	0.399	0.75146	0.99997	0.399	1	0.000726505	0.399	0.68945	0.000260445	0.399	0.53906
0.99996	0.4	1	0.00858	0.4	0.08105	0.00143	0.4	0.74854	0.99997	0.4	1	0.000726505	0.4	0.68945	0.000260445	0.4	0.53857
0.99996	0.401	1	0.00854	0.401	0.08057	0.00137	0.401	0.74805	0.99997	0.401	1	0.000726505	0.401	0.68896	0.000260445	0.401	0.53516
0.99996	0.402	1	0.00851	0.402	0.08057	0.00136	0.402	0.74756	0.99997	0.402	1	0.000726505	0.402	0.6875	0.000260445	0.402	0.53467
0.99996	0.403	1	0.00849	0.403	0.08008	0.00136	0.403	0.74609	0.99997	0.403	1	0.000726505	0.403	0.6875	0.000260445	0.403	0.5332
0.99996	0.404	1	0.00842	0.404	0.08008	0.00136	0.404	0.74512	0.99997	0.404	1	0.000726505	0.404	0.6875	0.000260445	0.404	0.53076
0.99996	0.405	1	0.0084	0.405	0.08008	0.00132	0.405	0.74219	0.99997	0.405	1	0.000726505	0.405	0.6875	0.000260445	0.405	0.53076
0.99996	0.406	1	0.00838	0.406	0.08008	0.00132	0.406	0.74121	0.99997	0.406	1	0.000726505	0.406	0.68701	0.000260445	0.406	0.52881
0.99996	0.407	1	0.00835	0.407	0.08008	0.00127	0.407	0.73926	0.99997	0.407	1	0.000726505	0.407	0.68701	0.000260445	0.407	0.52783
0.99996	0.408	1	0.00828	0.408	0.08008	0.00127	0.408	0.73779	0.99997	0.408	1	0.000726505	0.408	0.68506	0.000260445	0.408	0.5249
0.99996	0.409	1	0.00827	0.409	0.07861	0.00122	0.409	0.73291	0.99997	0.409	1	0.000726505	0.409	0.68506	0.000246738	0.409	0.52344
0.99996	0.41	0.99951	0.00818	0.41	0.07813	0.00118	0.41	0.72998	0.99997	0.41	1	0.000726505	0.41	0.68457	0.000246738	0.41	0.52002
0.99996	0.411	0.99951	0.0081	0.411	0.07813	0.00117	0.411	0.72705	0.99997	0.411	1	0.000726505	0.411	0.68311	0.000246738	0.411	0.51904
0.99996	0.412	0.99951	0.00805	0.412	0.07813	0.00117	0.412	0.72559	0.99997	0.412	1	0.000712797	0.412	0.68262	0.000246738	0.412	0.51807
0.99996	0.413	0.99951	0.00802	0.413	0.07666	0.00115	0.413	0.72217	0.99997	0.413	1	0.000712797	0.413	0.68262	0.000246738	0.413	0.51514
0.99996	0.414	0.99951	0.00801	0.414	0.07666	0.00111	0.414	0.72168	0.99997	0.414	1	0.000712797	0.414	0.68213	0.000246738	0.414	0.51367
0.99996	0.415	0.99951	0.00791	0.415	0.07666	0.00108	0.415	0.7207	0.99997	0.415	1	0.00069909	0.415	0.68066	0.000246738	0.415	0.51123
0.99996	0.416	0.99951	0.00787	0.416	0.07617	0.00106	0.416	0.71973	0.99997	0.416	1	0.00069909	0.416	0.67871	0.00023303	0.416	0.50928
0.99996	0.417	0.99951	0.00787	0.417	0.07617	0.00106	0.417	0.71777	0.99997	0.417	1	0.00069909	0.417	0.67822	0.00023303	0.417	0.50586
0.99996	0.418	0.99951	0.00781	0.418	0.07617	0.00106	0.418	0.7168	0.99997	0.418	1	0.00069909	0.418	0.67725	0.00023303	0.418	0.50586
0.99996	0.419	0.99951	0.00779	0.419	0.07568	0.00106	0.419	0.71631	0.99997	0.419	1	0.000685382	0.419	0.67725	0.00023303	0.419	0.50049
0.99996	0.42	0.99951	0.00773	0.42	0.07568	0.00106	0.42	0.71533	0.99997	0.42	1	0.000685382	0.42	0.67676	0.00023303	0.42	0.49951
0.99996	0.421	0.99951	0.00765	0.421	0.07568	0.00106	0.421	0.71387	0.99997	0.421	1	0.000685382	0.421	0.67676	0.00023303	0.421	0.49854
0.99996	0.422	0.99951	0.00761	0.422	0.0752	0.00104	0.422	0.71289	0.99997	0.422	1	0.000685382	0.422	0.67529	0.00023303	0.422	0.49707
0.99996	0.423	0.99951	0.00751	0.423	0.07471	0.00104	0.423	0.70898	0.99997	0.423	1	0.000671675	0.423	0.67529	0.00023303	0.423	0.49414
0.99996	0.424	0.99951	0.0075	0.424	0.07373	0.00101	0.424	0.70654	0.99997	0.424	1	0.000671675	0.424	0.6748	0.00023303	0.424	0.49219
0.99996	0.425	0.99951	0.00736	0.425	0.07373	0.001	0.425	0.70605	0.99997	0.425	1	0.000671675	0.425	0.67432	0.00023303	0.425	0.49072
0.99995	0.426	0.99951	0.00725	0.426	0.07373	0.000945827	0.426	0.70361	0.99997	0.426	1	0.000657967	0.426	0.67383	0.00023303	0.426	0.49023
0.99995	0.427	0.99951	0.00714	0.427	0.07373	0.00093212	0.427	0.70117	0.99997	0.427	1	0.000657967	0.427	0.67334	0.00023303	0.427	0.48779
0.99995	0.428	0.99951	0.00711	0.428	0.07373	0.000890997	0.428	0.69629	0.99997	0.428	1	0.000644259	0.428	0.67285	0.000219322	0.428	0.48535
0.99995	0.429	0.99951	0.00707	0.429	0.07324	0.000890997	0.429	0.69629	0.99997	0.429	1	0.000644259	0.429	0.67236	0.000219322	0.429	0.48438
0.99995	0.43	0.99951	0.00706	0.43	0.07324	0.000877289	0.43	0.69482	0.99997	0.43	1	0.000644259	0.43	0.6709	0.000205615	0.43	0.48242
0.99995	0.431	0.99951	0.00705	0.431	0.07178	0.000877289	0.431	0.69092	0.99997	0.431	1	0.000630552	0.431	0.66992	0.000205615	0.431	0.48096
0.99995	0.432	0.99951	0.00705	0.432	0.07178	0.000877289	0.432	0.68799	0.99997	0.432	1	0.000630552	0.432	0.66943	0.000178199	0.432	0.479
0.99995	0.433	0.99951	0.00699	0.433	0.07178	0.000836166	0.433	0.68701	0.99997	0.433	1	0.000616844	0.433	0.66797	0.000178199	0.433	0.47803
0.99995	0.434	0.99951	0.00694	0.434	0.0708	0.000836166	0.434	0.68359	0.99997	0.434	1	0.000616844	0.434	0.66699	0.000178199	0.434	0.4751
0.99995	0.435	0.99951	0.00684	0.435	0.06982	0.000836166	0.435	0.67969	0.99997	0.435	1	0.000603136	0.435	0.66699	0.000164492	0.435	0.47168
0.99995	0.436	0.99951	0.00679	0.436	0.06982	0.000836166	0.436	0.67773	0.99997	0.436	1	0.000589429	0.436	0.66553	0.000164492	0.436	0.46875
0.99995	0.437	0.99951	0.00677	0.437	0.06982	0.000836166	0.437	0.67627	0.99997	0.437	1	0.000589429	0.437	0.66406	0.000164492	0.437	0.4668
0.99995	0.438	0.99951	0.00668	0.438	0.06885	0.000822459	0.438	0.6748	0.99997	0.438	1	0.000575721	0.438	0.66309	0.000164492	0.438	0.46436
0.99995	0.439	0.99951	0.00663	0.439	0.06885	0.000808751	0.439	0.6709	0.99997	0.439	1	0.000562013	0.439	0.66309	0.000164492	0.439	0.46289
0.99995	0.44	0.99951	0.00659	0.44	0.06885	0.000795043	0.44	0.66846	0.99997	0.44	1	0.000562013	0.44	0.66309	0.000164492	0.44	0.46143
0.99995	0.441	0.99951	0.00652	0.441	0.06885	0.000781336	0.441	0.66553	0.99997	0.441	1	0.000562013	0.441	0.66162	0.000164492	0.441	0.45996
0.99995	0.442	0.99951	0.0065	0.442	0.06885	0.000781336	0.442	0.66211	0.99997	0.442	1	0.000562013	0.442	0.66064	0.000137076	0.442	0.45654
0.99995	0.443	0.99951	0.0065	0.443	0.06885	0.000781336	0.443	0.66016	0.99996	0.443	1	0.000562013	0.443	0.65967	0.000137076	0.443	0.45557
0.99995	0.444	0.99951	0.00647	0.444	0.06787	0.000781336	0.444	0.65771	0.99996	0.444	1	0.000562013	0.444	0.65967	0.000137076	0.444	0.45361
0.99995	0.445	0.99951	0.00646	0.445	0.06787	0.000781336	0.445	0.65576	0.99996	0.445	1	0.000562013	0.445	0.65918	0.000137076	0.445	0.44971
0.99995	0.446	0.99951	0.00642	0.446	0.06787	0.000767628	0.446	0.65137	0.99996	0.446	1	0.000562013	0.446	0.65869	0.000137076	0.446	0.44727
0.99995	0.447	0.99951	0.00639	0.447	0.06787	0.000767628	0.447	0.64893	0.99996	0.447	1	0.000548306	0.447	0.6582	0.000137076	0.447	0.44287
0.99995	0.448	0.99951	0.00637	0.448	0.06787	0.000767628	0.448	0.646	0.99996	0.448	1	0.000534598	0.448	0.6582	0.000137076	0.448	0.44092
0.99995	0.449	0.99951	0.00637	0.449	0.06641	0.00075392	0.449	0.64404	0.99996	0.449	1	0.000534598	0.449	0.65771	0.000137076	0.449	0.43994
0.99995	0.45	0.99951	0.00633	0.45	0.06641	0.00075392	0.45	0.6416	0.99996	0.45	1	0.000534598	0.45	0.65674	0.000137076	0.45	0.4375
0.99995	0.451	0.99951	0.00631	0.451	0.06641	0.000726505	0.451	0.63916	0.99996	0.451	1	0.000534598	0.451	0.65674	0.000137076	0.451	0.43457
0.99995	0.452	0.99951	0.00624	0.452	0.06641	0.00069909	0.452	0.63672	0.99996	0.452	1	0.000534598	0.452	0.65625	0.000137076	0.452	0.43164
0.99995	0.453	0.99951	0.00618	0.453	0.06641	0.00069909	0.453	0.63477	0.99996	0.453	1	0.000534598	0.453	0.65576	0.000137076	0.453	0.42871
0.99995	0.454	0.99951	0.00615	0.454	0.06396	0.00069909	0.454	0.63232	0.99996	0.454	1	0.000534598	0.454	0.65479	0.000137076	0.454	0.42725
0.99995	0.455	0.99951	0.00609	0.455	0.06396	0.00069909	0.455	0.62891	0.99996	0.455	1	0.000534598	0.455	0.6543	0.000137076	0.455	0.4248
0.99995	0.456	0.99951	0.00606	0.456	0.06396	0.00069909	0.456	0.62646	0.99996	0.456	1	0.000534598	0.456	0.65332	0.000137076	0.456	0.42285
0.99995	0.457	0.99951	0.00598	0.457	0.06396	0.000685382	0.457	0.62305	0.99996	0.457	1	0.000534598	0.457	0.65283	0.000137076	0.457	0.42188
0.99995	0.458	0.99951	0.00592	0.458	0.06348	0.000685382	0.458	0.62061	0.99996	0.458	1	0.000534598	0.458	0.65186	0.000137076	0.458	0.41846
0.99995	0.459	0.99951	0.00585	0.459	0.0625	0.000685382	0.459	0.61768	0.99996	0.459	1	0.00052089	0.459	0.65088	0.000137076	0.459	0.41748
0.99995	0.46	0.99951	0.00583	0.46	0.06104	0.000685382	0.46	0.61719	0.99996	0.46	1	0.00052089	0.46	0.65039	0.000137076	0.46	0.4165
0.99995	0.461	0.99951	0.00583	0.461	0.06104	0.000671675	0.461	0.61621	0.99996	0.461	1	0.000507183	0.461	0.6499	0.000137076	0.461	0.41553
0.99995	0.462	0.99951	0.00578	0.462	0.06006	0.000657967	0.462	0.61523	0.99996	0.462	1	0.000507183	0.462	0.6499	0.000137076	0.462	0.4126
0.99995	0.463	0.99951	0.00574	0.463	0.05908	0.000657967	0.463	0.61377	0.99996	0.463	1	0.000507183	0.463	0.64941	0.000137076	0.463	0.4126
0.99995	0.464	0.99951	0.0057	0.464	0.05908	0.000657967	0.464	0.6123	0.99996	0.464	1	0.000507183	0.464	0.64795	0.000137076	0.464	0.40967
0.99995	0.465	0.99951	0.00565	0.465	0.05811	0.000644259	0.465	0.61084	0.99996	0.465	1	0.000507183	0.465	0.64746	0.000137076	0.465	0.40625
0.99995	0.466	0.99951	0.00557	0.466	0.05811	0.000644259	0.466	0.60938	0.99996	0.466	1	0.000507183	0.466	0.64697	0.000137076	0.466	0.40234
0.99995	0.467	0.99951	0.00554	0.467	0.05713	0.000630552	0.467	0.60791	0.99996	0.467	1	0.000507183	0.467	0.64648	0.000137076	0.467	0.40137
0.99995	0.468	0.99951	0.00546	0.468	0.05664	0.000630552	0.468	0.60742	0.99996	0.468	1	0.000507183	0.468	0.64648	0.000137076	0.468	0.3999
0.99995	0.469	0.99951	0.00536	0.469	0.05664	0.000603136	0.469	0.60742	0.99996	0.469	1	0.000507183	0.469	0.64502	0.000137076	0.469	0.39893
0.99995	0.47	0.99951	0.00532	0.47	0.05664	0.000589429	0.47	0.60352	0.99996	0.47	1	0.000507183	0.47	0.64404	0.000137076	0.47	0.39404
0.99995	0.471	0.99951	0.00528	0.471	0.05664	0.000589429	0.471	0.59717	0.99996	0.471	1	0.000493475	0.471	0.64355	0.000137076	0.471	0.38916
0.99995	0.472	0.99951	0.00524	0.472	0.05664	0.000589429	0.472	0.59619	0.99996	0.472	1	0.00046606	0.472	0.64307	0.000109661	0.472	0.38623
0.99995	0.473	0.99951	0.0052	0.473	0.05664	0.000589429	0.473	0.59473	0.99996	0.473	1	0.00046606	0.473	0.64209	0.000109661	0.473	0.38379
0.99995	0.474	0.99951	0.00518	0.474	0.05664	0.000589429	0.474	0.59277	0.99996	0.474	1	0.00046606	0.474	0.6416	0.000109661	0.474	0.38379
0.99995	0.475	0.99951	0.00517	0.475	0.05566	0.000589429	0.475	0.59082	0.99996	0.475	1	0.000452352	0.475	0.64063	0.000109661	0.475	0.38086
0.99995	0.476	0.99951	0.00514	0.476	0.05566	0.000548306	0.476	0.58936	0.99996	0.476	1	0.000452352	0.476	0.64014	0.000109661	0.476	0.37744
0.99995	0.477	0.99951	0.00511	0.477	0.05566	0.000548306	0.477	0.58789	0.99996	0.477	1	0.000452352	0.477	0.63965	0.000109661	0.477	0.375
0.99995	0.478	0.99951	0.0051	0.478	0.05566	0.000548306	0.478	0.58691	0.99996	0.478	1	0.000438645	0.478	0.63867	0.000109661	0.478	0.37354
0.99995	0.479	0.99951	0.0051	0.479	0.05518	0.000548306	0.479	0.58496	0.99996	0.479	1	0.000438645	0.479	0.63672	0.000109661	0.479	0.3667
0.99995	0.48	0.99951	0.00507	0.48	0.05518	0.000548306	0.48	0.5835	0.99996	0.48	1	0.000424937	0.48	0.63574	0.000109661	0.48	0.36328
0.99995	0.481	0.99951	0.00504	0.481	0.05518	0.000548306	0.481	0.58154	0.99996	0.481	1	0.000411229	0.481	0.63379	0.000109661	0.481	0.3623
0.99995	0.482	0.99951	0.00503	0.482	0.05322	0.000548306	0.482	0.57813	0.99996	0.482	1	0.000411229	0.482	0.63232	0.000109661	0.482	0.35938
0.99995	0.483	0.99951	0.00502	0.483	0.05322	0.000534598	0.483	0.57617	0.99995	0.483	1	0.000411229	0.483	0.63135	0.000109661	0.483	0.35742
0.99995	0.484	0.99951	0.00502	0.484	0.05322	0.000507183	0.484	0.57471	0.99995	0.484	1	0.000411229	0.484	0.63086	0.000109661	0.484	0.35547
0.99995	0.485	0.99951	0.00498	0.485	0.05273	0.000507183	0.485	0.57227	0.99995	0.485	1	0.000411229	0.485	0.62939	0.000109661	0.485	0.35352
0.99995	0.486	0.99951	0.00495	0.486	0.05273	0.000493475	0.486	0.56885	0.99995	0.486	1	0.000411229	0.486	0.62793	0.000109661	0.486	0.35156
0.99995	0.487	0.99951	0.00492	0.487	0.05273	0.000493475	0.487	0.56641	0.99995	0.487	1	0.000411229	0.487	0.62744	0.000109661	0.487	0.34961
0.99995	0.488	0.99951	0.00485	0.488	0.05273	0.000493475	0.488	0.56396	0.99995	0.488	1	0.000411229	0.488	0.62744	8.22459e-05	0.488	0.34521
0.99995	0.489	0.99951	0.00478	0.489	0.05273	0.000493475	0.489	0.56152	0.99995	0.489	1	0.000411229	0.489	0.62695	8.22459e-05	0.489	0.34229
0.99995	0.49	0.99951	0.00477	0.49	0.05176	0.000493475	0.49	0.56006	0.99995	0.49	1	0.000411229	0.49	0.62646	8.22459e-05	0.49	0.33984
0.99995	0.491	0.99951	0.00472	0.491	0.05176	0.000493475	0.491	0.55957	0.99995	0.491	1	0.000411229	0.491	0.62549	8.22459e-05	0.491	0.33691
0.99995	0.492	0.99951	0.00472	0.492	0.05176	0.000493475	0.492	0.55762	0.99995	0.492	1	0.000411229	0.492	0.625	8.22459e-05	0.492	0.33594
0.99993	0.493	0.99951	0.00469	0.493	0.05176	0.000493475	0.493	0.55518	0.99995	0.493	1	0.000411229	0.493	0.625	8.22459e-05	0.493	0.33301
0.99993	0.494	0.99951	0.00467	0.494	0.05176	0.000493475	0.494	0.55322	0.99995	0.494	1	0.000411229	0.494	0.625	8.22459e-05	0.494	0.33105
0.99993	0.495	0.99951	0.00467	0.495	0.05176	0.000493475	0.495	0.55273	0.99995	0.495	1	0.000411229	0.495	0.62402	8.22459e-05	0.495	0.33008
0.99993	0.496	0.99951	0.00465	0.496	0.05127	0.000493475	0.496	0.55225	0.99995	0.496	1	0.000411229	0.496	0.62402	8.22459e-05	0.496	0.3291
0.99993	0.497	0.99951	0.00462	0.497	0.05029	0.000493475	0.497	0.55127	0.99995	0.497	1	0.000411229	0.497	0.62402	8.22459e-05	0.497	0.32764
0.99993	0.498	0.99951	0.00459	0.498	0.05029	0.000493475	0.498	0.55029	0.99995	0.498	1	0.000370106	0.498	0.62402	5.48306e-05	0.498	0.32666
0.99993	0.499	0.99951	0.00458	0.499	0.04932	0.000479768	0.499	0.54834	0.99995	0.499	1	0.000370106	0.499	0.62402	5.48306e-05	0.499	0.3252
0.99993	0.5	0.99951	0.00455	0.5	0.04932	0.000479768	0.5	0.54541	0.99995	0.5	1	0.000370106	0.5	0.62305	5.48306e-05	0.5	0.3208
0.99993	0.501	0.99951	0.00451	0.501	0.04932	0.000479768	0.501	0.54248	0.99995	0.501	1	0.000370106	0.501	0.62207	5.48306e-05	0.501	0.31836
0.99993	0.502	0.99951	0.00451	0.502	0.04932	0.000479768	0.502	0.54004	0.99995	0.502	1	0.000370106	0.502	0.62158	5.48306e-05	0.502	0.31738
0.99993	0.503	0.99951	0.00447	0.503	0.04883	0.00046606	0.503	0.53809	0.99995	0.503	1	0.000370106	0.503	0.62109	5.48306e-05	0.503	0.31641
0.99993	0.504	0.99951	0.00443	0.504	0.04883	0.00046606	0.504	0.53271	0.99995	0.504	1	0.000370106	0.504	0.62109	5.48306e-05	0.504	0.31348
0.99993	0.505	0.99951	0.00441	0.505	0.04834	0.00046606	0.505	0.53223	0.99995	0.505	1	0.000370106	0.505	0.62061	5.48306e-05	0.505	0.31104
0.99993	0.506	0.99951	0.00439	0.506	0.04736	0.00046606	0.506	0.53027	0.99995	0.506	1	0.000370106	0.506	0.61914	4.11229e-05	0.506	0.31006
0.99993	0.507	0.99951	0.00439	0.507	0.04736	0.00046606	0.507	0.52832	0.99995	0.507	1	0.000370106	0.507	0.61816	4.11229e-05	0.507	0.30566
0.99993	0.508	0.99951	0.00437	0.508	0.04736	0.000452352	0.508	0.52686	0.99995	0.508	1	0.000370106	0.508	0.61768	4.11229e-05	0.508	0.30518
0.99993	0.509	0.99951	0.00437	0.509	0.04736	0.000438645	0.509	0.52588	0.99995	0.509	1	0.000370106	0.509	0.61719	4.11229e-05	0.509	0.30225
0.99993	0.51	0.99951	0.00435	0.51	0.04736	0.000438645	0.51	0.5249	0.99995	0.51	1	0.000370106	0.51	0.61719	4.11229e-05	0.51	0.30078
0.99993	0.511	0.99951	0.00432	0.511	0.04688	0.000438645	0.511	0.52393	0.99995	0.511	1	0.000356399	0.511	0.61719	4.11229e-05	0.511	0.29932
0.99993	0.512	0.99951	0.0043	0.512	0.04688	0.000438645	0.512	0.52246	0.99995	0.512	1	0.000356399	0.512	0.6167	4.11229e-05	0.512	0.29883
0.99993	0.513	0.99951	0.00422	0.513	0.04688	0.000438645	0.513	0.52148	0.99995	0.513	1	0.000356399	0.513	0.61621	4.11229e-05	0.513	0.29688
0.99993	0.514	0.99951	0.00418	0.514	0.04639	0.000438645	0.514	0.51904	0.99995	0.514	1	0.000356399	0.514	0.61572	4.11229e-05	0.514	0.2959
0.99993	0.515	0.99951	0.00418	0.515	0.04639	0.000424937	0.515	0.51709	0.99995	0.515	1	0.000356399	0.515	0.61523	4.11229e-05	0.515	0.29248
0.99993	0.516	0.99951	0.00415	0.516	0.0459	0.000397522	0.516	0.51465	0.99995	0.516	1	0.000356399	0.516	0.61523	2.74153e-05	0.516	0.28857
0.99993	0.517	0.99951	0.00413	0.517	0.04541	0.000397522	0.517	0.51172	0.99995	0.517	1	0.000356399	0.517	0.61426	2.74153e-05	0.517	0.28711
0.99993	0.518	0.99951	0.00413	0.518	0.04443	0.000397522	0.518	0.50879	0.99995	0.518	1	0.000356399	0.518	0.61377	2.74153e-05	0.518	0.28662
0.99993	0.519	0.99951	0.0041	0.519	0.04346	0.000370106	0.519	0.50537	0.99995	0.519	1	0.000356399	0.519	0.61279	2.74153e-05	0.519	0.28516
0.99993	0.52	0.99951	0.00407	0.52	0.04297	0.000370106	0.52	0.50342	0.99995	0.52	1	0.000356399	0.52	0.6123	2.74153e-05	0.52	0.28516
0.99993	0.521	0.99951	0.00404	0.521	0.04297	0.000342691	0.521	0.50049	0.99995	0.521	1	0.000342691	0.521	0.6123	2.74153e-05	0.521	0.28223
0.99993	0.522	0.99951	0.004	0.522	0.0415	0.000342691	0.522	0.49854	0.99995	0.522	1	0.000342691	0.522	0.61182	2.74153e-05	0.522	0.27881
0.99993	0.523	0.99951	0.004	0.523	0.0415	0.000342691	0.523	0.49609	0.99995	0.523	1	0.000342691	0.523	0.61133	2.74153e-05	0.523	0.27832
0.99993	0.524	0.99951	0.00396	0.524	0.04004	0.000328983	0.524	0.49414	0.99995	0.524	1	0.000342691	0.524	0.60938	2.74153e-05	0.524	0.27783
0.99993	0.525	0.99951	0.00395	0.525	0.03955	0.000328983	0.525	0.48975	0.99995	0.525	1	0.000342691	0.525	0.60889	2.74153e-05	0.525	0.27588
0.99993	0.526	0.99951	0.00392	0.526	0.03955	0.000301568	0.526	0.48926	0.99995	0.526	1	0.000342691	0.526	0.60889	2.74153e-05	0.526	0.27246
0.99993	0.527	0.99951	0.00391	0.527	0.03955	0.000301568	0.527	0.4873	0.99995	0.527	1	0.000342691	0.527	0.60791	2.74153e-05	0.527	0.271
0.99993	0.528	0.99951	0.00391	0.528	0.03955	0.000301568	0.528	0.48486	0.99993	0.528	1	0.000342691	0.528	0.60742	2.74153e-05	0.528	0.26855
0.99993	0.529	0.99951	0.00389	0.529	0.03955	0.000301568	0.529	0.48291	0.99993	0.529	1	0.000342691	0.529	0.60742	2.74153e-05	0.529	0.2666
0.99993	0.53	0.99951	0.00385	0.53	0.03857	0.000301568	0.53	0.48145	0.99993	0.53	1	0.000328983	0.53	0.60693	2.74153e-05	0.53	0.26563
0.99992	0.531	0.99951	0.00384	0.531	0.0376	0.000301568	0.531	0.479	0.99993	0.531	1	0.000315276	0.531	0.60693	2.74153e-05	0.531	0.26074
0.99992	0.532	0.99951	0.00374	0.532	0.0376	0.000287861	0.532	0.47607	0.99993	0.532	1	0.000315276	0.532	0.60693	2.74153e-05	0.532	0.2583
0.99992	0.533	0.99951	0.00373	0.533	0.0376	0.000274153	0.533	0.4751	0.99993	0.533	1	0.000315276	0.533	0.60596	2.74153e-05	0.533	0.25684
0.99992	0.534	0.99951	0.00369	0.534	0.03711	0.000274153	0.534	0.47412	0.99993	0.534	1	0.000315276	0.534	0.60596	2.74153e-05	0.534	0.25488
0.99992	0.535	0.99951	0.00367	0.535	0.03662	0.000274153	0.535	0.47119	0.99993	0.535	1	0.000315276	0.535	0.60547	2.74153e-05	0.535	0.25195
0.99992	0.536	0.99951	0.00367	0.536	0.03564	0.000274153	0.536	0.46875	0.99993	0.536	1	0.000315276	0.536	0.60352	2.74153e-05	0.536	0.25
0.99992	0.537	0.99951	0.00365	0.537	0.03516	0.000274153	0.537	0.46826	0.99993	0.537	1	0.000315276	0.537	0.60303	2.74153e-05	0.537	0.24951
0.99992	0.538	0.99951	0.00363	0.538	0.03467	0.000274153	0.538	0.46484	0.99993	0.538	1	0.000315276	0.538	0.60254	2.74153e-05	0.538	0.24756
0.99992	0.539	0.99951	0.00361	0.539	0.03467	0.000274153	0.539	0.4624	0.99993	0.539	1	0.000315276	0.539	0.60205	2.74153e-05	0.539	0.24609
0.99992	0.54	0.99951	0.00356	0.54	0.03369	0.000274153	0.54	0.46094	0.99993	0.54	1	0.000315276	0.54	0.60156	2.74153e-05	0.54	0.24512
0.99992	0.541	0.99951	0.00352	0.541	0.0332	0.000274153	0.541	0.45898	0.99993	0.541	1	0.000315276	0.541	0.60107	2.74153e-05	0.541	0.24463
0.99992	0.542	0.99951	0.00352	0.542	0.0332	0.000260445	0.542	0.45752	0.99993	0.542	1	0.000315276	0.542	0.6001	2.74153e-05	0.542	0.24316
0.99992	0.543	0.99951	0.00348	0.543	0.03271	0.000260445	0.543	0.45068	0.99993	0.543	1	0.000315276	0.543	0.59912	2.74153e-05	0.543	0.24268
0.99992	0.544	0.99951	0.00344	0.544	0.03174	0.000260445	0.544	0.44873	0.99993	0.544	1	0.000315276	0.544	0.59912	2.74153e-05	0.544	0.24023
0.99992	0.545	0.99951	0.00341	0.545	0.03174	0.000260445	0.545	0.44482	0.99993	0.545	1	0.000315276	0.545	0.59863	2.74153e-05	0.545	0.23975
0.99992	0.546	0.99951	0.00337	0.546	0.03174	0.000260445	0.546	0.44336	0.99993	0.546	1	0.000315276	0.546	0.59814	2.74153e-05	0.546	0.2373
0.99992	0.547	0.99951	0.00333	0.547	0.03174	0.000260445	0.547	0.44189	0.99993	0.547	1	0.000315276	0.547	0.59766	2.74153e-05	0.547	0.23633
0.99992	0.548	0.99951	0.00333	0.548	0.03125	0.000260445	0.548	0.43457	0.99993	0.548	1	0.000315276	0.548	0.59619	2.74153e-05	0.548	0.23438
0.99992	0.549	0.99951	0.00329	0.549	0.03027	0.000260445	0.549	0.43359	0.99993	0.549	1	0.000315276	0.549	0.5957	1.37076e-05	0.549	0.23242
0.99992	0.55	0.99951	0.00329	0.55	0.03027	0.000260445	0.55	0.43115	0.99993	0.55	1	0.000301568	0.55	0.59473	1.37076e-05	0.55	0.23145
0.9999	0.551	0.99951	0.00328	0.551	0.0293	0.000246738	0.551	0.42822	0.99993	0.551	1	0.000301568	0.551	0.59473	1.37076e-05	0.551	0.22998
0.9999	0.552	0.99951	0.00321	0.552	0.02881	0.000246738	0.552	0.42432	0.99993	0.552	1	0.000301568	0.552	0.59424	1.37076e-05	0.552	0.22803
0.9999	0.553	0.99951	0.00319	0.553	0.02832	0.00023303	0.553	0.42285	0.99993	0.553	1	0.000301568	0.553	0.59375	1.37076e-05	0.553	0.2251
0.9999	0.554	0.99951	0.00319	0.554	0.02832	0.00023303	0.554	0.41895	0.99993	0.554	1	0.000301568	0.554	0.59277	1.37076e-05	0.554	0.22461
0.9999	0.555	0.99951	0.00313	0.555	0.02832	0.00023303	0.555	0.41748	0.99993	0.555	1	0.000301568	0.555	0.5918	1.37076e-05	0.555	0.22021
0.9999	0.556	0.99951	0.00313	0.556	0.02832	0.00023303	0.556	0.41455	0.99993	0.556	1	0.000301568	0.556	0.59082	1.37076e-05	0.556	0.21826
0.9999	0.557	0.99951	0.00311	0.557	0.02832	0.00023303	0.557	0.41211	0.99993	0.557	1	0.000287861	0.557	0.59033	1.37076e-05	0.557	0.21777
0.9999	0.558	0.99951	0.0031	0.558	0.02832	0.00023303	0.558	0.40625	0.99993	0.558	1	0.000274153	0.558	0.58984	1.37076e-05	0.558	0.2168
0.9999	0.559	0.99951	0.0031	0.559	0.02832	0.00023303	0.559	0.40283	0.99993	0.559	1	0.000274153	0.559	0.58984	1.37076e-05	0.559	0.21436
0.9999	0.56	0.99951	0.0031	0.56	0.02832	0.00023303	0.56	0.40088	0.99993	0.56	1	0.000274153	0.56	0.58936	1.37076e-05	0.56	0.21143
0.9999	0.561	0.99951	0.0031	0.561	0.02832	0.00023303	0.561	0.39893	0.99992	0.561	1	0.000274153	0.561	0.58838	1.37076e-05	0.561	0.21143
0.9999	0.562	0.99951	0.00308	0.562	0.02832	0.00023303	0.562	0.39697	0.99992	0.562	1	0.000274153	0.562	0.58789	1.37076e-05	0.562	0.21094
0.9999	0.563	0.99951	0.00307	0.563	0.02783	0.00023303	0.563	0.39453	0.99992	0.563	1	0.000274153	0.563	0.5874	1.37076e-05	0.563	0.20947
0.9999	0.564	0.99951	0.00307	0.564	0.02783	0.00023303	0.564	0.39258	0.99992	0.564	1	0.000274153	0.564	0.58643	1.37076e-05	0.564	0.20898
0.9999	0.565	0.99951	0.00299	0.565	0.02783	0.00023303	0.565	0.39014	0.99992	0.565	1	0.000274153	0.565	0.58594	1.37076e-05	0.565	0.20703
0.9999	0.566	0.99951	0.00295	0.566	0.02783	0.00023303	0.566	0.38721	0.99992	0.566	1	0.000274153	0.566	0.58398	1.37076e-05	0.566	0.20508
0.9999	0.567	0.99951	0.00289	0.567	0.02783	0.00023303	0.567	0.38379	0.99992	0.567	1	0.000274153	0.567	0.58398	1.37076e-05	0.567	0.20361
0.9999	0.568	0.99951	0.00285	0.568	0.02783	0.00023303	0.568	0.3833	0.99992	0.568	1	0.000274153	0.568	0.5835	1.37076e-05	0.568	0.20166
0.9999	0.569	0.99951	0.00282	0.569	0.02686	0.00023303	0.569	0.37988	0.99992	0.569	1	0.000274153	0.569	0.58252	1.37076e-05	0.569	0.20068
0.9999	0.57	0.99951	0.00281	0.57	0.02686	0.00023303	0.57	0.37939	0.99992	0.57	1	0.000274153	0.57	0.58154	1.37076e-05	0.57	0.19824
0.9999	0.571	0.99951	0.00281	0.571	0.02686	0.00023303	0.571	0.37744	0.99992	0.571	1	0.000274153	0.571	0.58154	1.37076e-05	0.571	0.19678
0.9999	0.572	0.99951	0.00281	0.572	0.02686	0.000219322	0.572	0.37549	0.99992	0.572	1	0.000274153	0.572	0.58057	1.37076e-05	0.572	0.19678
0.9999	0.573	0.99951	0.00281	0.573	0.02686	0.000219322	0.573	0.37451	0.99992	0.573	1	0.000274153	0.573	0.58057	1.37076e-05	0.573	0.19482
0.9999	0.574	0.99951	0.00281	0.574	0.02686	0.000205615	0.574	0.37354	0.99992	0.574	1	0.000274153	0.574	0.57959	1.37076e-05	0.574	0.19385
0.9999	0.575	0.99951	0.00281	0.575	0.02686	0.000205615	0.575	0.37207	0.99992	0.575	1	0.000274153	0.575	0.57813	1.37076e-05	0.575	0.19238
0.9999	0.576	0.99951	0.00281	0.576	0.02686	0.000205615	0.576	0.37109	0.99992	0.576	1	0.000274153	0.576	0.57764	1.37076e-05	0.576	0.19043
0.9999	0.577	0.99951	0.0028	0.577	0.02686	0.000205615	0.577	0.36719	0.99992	0.577	1	0.000274153	0.577	0.57715	1.37076e-05	0.577	0.18848
0.9999	0.578	0.99951	0.00278	0.578	0.02637	0.000205615	0.578	0.36377	0.99992	0.578	1	0.000274153	0.578	0.57617	1.37076e-05	0.578	0.18799
0.9999	0.579	0.99951	0.00278	0.579	0.02637	0.000205615	0.579	0.36328	0.99992	0.579	1	0.000274153	0.579	0.57568	1.37076e-05	0.579	0.18604
0.9999	0.58	0.99951	0.00278	0.58	0.02637	0.000205615	0.58	0.35791	0.99992	0.58	1	0.000274153	0.58	0.5752	1.37076e-05	0.58	0.18555
0.9999	0.581	0.99951	0.00278	0.581	0.02637	0.000205615	0.581	0.354	0.99992	0.581	1	0.000274153	0.581	0.57471	1.37076e-05	0.581	0.18408
0.9999	0.582	0.99951	0.00276	0.582	0.02637	0.000205615	0.582	0.35107	0.99992	0.582	1	0.000274153	0.582	0.57422	1.37076e-05	0.582	0.18408
0.9999	0.583	0.99951	0.00273	0.583	0.02637	0.000205615	0.583	0.35059	0.99992	0.583	1	0.000260445	0.583	0.57275	1.37076e-05	0.583	0.18262
0.9999	0.584	0.99951	0.00271	0.584	0.02637	0.000205615	0.584	0.34814	0.99992	0.584	1	0.000260445	0.584	0.57227	1.37076e-05	0.584	0.18262
0.9999	0.585	0.99951	0.00269	0.585	0.02588	0.000191907	0.585	0.34668	0.99992	0.585	1	0.000246738	0.585	0.57031	1.37076e-05	0.585	0.18018
0.9999	0.586	0.99951	0.00265	0.586	0.02588	0.000191907	0.586	0.34473	0.99992	0.586	1	0.000246738	0.586	0.56982	1.37076e-05	0.586	0.17969
0.9999	0.587	0.99951	0.00265	0.587	0.02588	0.000191907	0.587	0.34375	0.99992	0.587	1	0.00023303	0.587	0.56982	1.37076e-05	0.587	0.17773
0.9999	0.588	0.99951	0.0026	0.588	0.02588	0.000191907	0.588	0.34033	0.99992	0.588	1	0.000219322	0.588	0.56982	1.37076e-05	0.588	0.17773
0.99989	0.589	0.99951	0.00259	0.589	0.02588	0.000191907	0.589	0.33887	0.99992	0.589	1	0.000219322	0.589	0.56982	1.37076e-05	0.589	0.17725
0.99989	0.59	0.99951	0.00254	0.59	0.02588	0.000191907	0.59	0.33447	0.99992	0.59	1	0.000219322	0.59	0.56836	1.37076e-05	0.59	0.17627
0.99989	0.591	0.99951	0.00254	0.591	0.02588	0.000191907	0.591	0.33203	0.9999	0.591	1	0.000219322	0.591	0.56641	1.37076e-05	0.591	0.17578
0.99989	0.592	0.99951	0.00254	0.592	0.02588	0.000191907	0.592	0.33057	0.9999	0.592	1	0.000205615	0.592	0.56543	1.37076e-05	0.592	0.17432
0.99989	0.593	0.99951	0.00251	0.593	0.02588	0.000191907	0.593	0.32861	0.9999	0.593	1	0.000205615	0.593	0.56543	0	0.593	0.17432
0.99989	0.594	0.99951	0.00244	0.594	0.02539	0.000191907	0.594	0.32666	0.9999	0.594	1	0.000205615	0.594	0.56543	0	0.594	0.17383
0.99989	0.595	0.99951	0.00244	0.595	0.02539	0.000191907	0.595	0.32324	0.9999	0.595	1	0.000205615	0.595	0.56396	0	0.595	0.17041
0.99989	0.596	0.99951	0.0024	0.596	0.02539	0.000191907	0.596	0.32178	0.9999	0.596	1	0.000205615	0.596	0.56348	0	0.596	0.16846
0.99989	0.597	0.99951	0.0024	0.597	0.02539	0.000191907	0.597	0.3208	0.9999	0.597	1	0.000205615	0.597	0.56299	0	0.597	0.16504
0.99989	0.598	0.99951	0.00237	0.598	0.02539	0.000191907	0.598	0.31836	0.9999	0.598	1	0.000205615	0.598	0.56201	0	0.598	0.1626
0.99988	0.599	0.99951	0.00234	0.599	0.0249	0.000191907	0.599	0.31787	0.9999	0.599	1	0.000205615	0.599	0.56055	0	0.599	0.1626
0.99988	0.6	0.99951	0.00232	0.6	0.0249	0.000178199	0.6	0.31445	0.9999	0.6	1	0.000205615	0.6	0.55957	0	0.6	0.16016
0.99988	0.601	0.99951	0.00232	0.601	0.02393	0.000178199	0.601	0.31348	0.9999	0.601	1	0.000205615	0.601	0.55957	0	0.601	0.15918
0.99988	0.602	0.99951	0.00232	0.602	0.02393	0.000178199	0.602	0.31299	0.9999	0.602	1	0.000205615	0.602	0.55957	0	0.602	0.15869
0.99988	0.603	0.99951	0.00228	0.603	0.02393	0.000178199	0.603	0.31152	0.9999	0.603	1	0.000205615	0.603	0.55859	0	0.603	0.15381
0.99988	0.604	0.99951	0.00226	0.604	0.02393	0.000178199	0.604	0.31055	0.9999	0.604	1	0.000205615	0.604	0.55762	0	0.604	0.15332
0.99988	0.605	0.99951	0.00226	0.605	0.02393	0.000178199	0.605	0.30713	0.9999	0.605	1	0.000205615	0.605	0.55713	0	0.605	0.14795
0.99988	0.606	0.99951	0.00226	0.606	0.02344	0.000178199	0.606	0.30566	0.9999	0.606	1	0.000205615	0.606	0.55566	0	0.606	0.14551
0.99988	0.607	0.99951	0.00225	0.607	0.02295	0.000178199	0.607	0.3042	0.9999	0.607	1	0.000205615	0.607	0.55371	0	0.607	0.14551
0.99988	0.608	0.99951	0.00223	0.608	0.02246	0.000150784	0.608	0.30225	0.9999	0.608	1	0.000191907	0.608	0.55322	0	0.608	0.14404
0.99988	0.609	0.99951	0.00221	0.609	0.02197	0.000150784	0.609	0.30127	0.9999	0.609	1	0.000191907	0.609	0.55225	0	0.609	0.14307
0.99988	0.61	0.99951	0.00219	0.61	0.02197	0.000123369	0.61	0.30029	0.9999	0.61	1	0.000191907	0.61	0.55225	0	0.61	0.14307
0.99988	0.611	0.99951	0.00217	0.611	0.02197	0.000123369	0.611	0.29834	0.9999	0.611	1	0.000191907	0.611	0.55176	0	0.611	0.14307
0.99988	0.612	0.99951	0.00217	0.612	0.02197	0.000123369	0.612	0.29688	0.9999	0.612	1	0.000191907	0.612	0.55176	0	0.612	0.14014
0.99986	0.613	0.99951	0.00217	0.613	0.02148	0.000123369	0.613	0.29639	0.9999	0.613	1	0.000191907	0.613	0.55127	0	0.613	0.13867
0.99986	0.614	0.99951	0.00217	0.614	0.02148	0.000123369	0.614	0.29346	0.9999	0.614	1	0.000191907	0.614	0.55078	0	0.614	0.1377
0.99986	0.615	0.99951	0.00217	0.615	0.02148	0.000123369	0.615	0.29248	0.9999	0.615	1	0.000191907	0.615	0.55029	0	0.615	0.13721
0.99986	0.616	0.99951	0.00217	0.616	0.021	0.000123369	0.616	0.29199	0.9999	0.616	1	0.000191907	0.616	0.5498	0	0.616	0.13477
0.99986	0.617	0.99951	0.00217	0.617	0.021	0.000123369	0.617	0.29053	0.9999	0.617	1	0.000191907	0.617	0.54834	0	0.617	0.13232
0.99986	0.618	0.99951	0.00215	0.618	0.021	0.000123369	0.618	0.28955	0.9999	0.618	1	0.000191907	0.618	0.54785	0	0.618	0.13232
0.99986	0.619	0.99951	0.00215	0.619	0.021	0.000123369	0.619	0.28857	0.9999	0.619	1	0.000191907	0.619	0.54688	0	0.619	0.13086
0.99986	0.62	0.99951	0.00214	0.62	0.021	0.000123369	0.62	0.28613	0.9999	0.62	1	0.000191907	0.62	0.54688	0	0.62	0.12939
0.99986	0.621	0.99951	0.00214	0.621	0.02051	0.000123369	0.621	0.28418	0.9999	0.621	1	0.000191907	0.621	0.5459	0	0.621	0.12842
0.99986	0.622	0.99951	0.00211	0.622	0.02051	0.000123369	0.622	0.2832	0.9999	0.622	1	0.000191907	0.622	0.54395	0	0.622	0.12549
0.99986	0.623	0.99951	0.00207	0.623	0.02002	0.000123369	0.623	0.28271	0.9999	0.623	1	0.000191907	0.623	0.54346	0	0.623	0.12451
0.99986	0.624	0.99951	0.00207	0.624	0.02002	0.000123369	0.624	0.27881	0.9999	0.624	1	0.000191907	0.624	0.54346	0	0.624	0.12354
0.99986	0.625	0.99951	0.00207	0.625	0.02002	0.000123369	0.625	0.27832	0.9999	0.625	1	0.000191907	0.625	0.5415	0	0.625	0.12207
0.99986	0.626	0.99951	0.00207	0.626	0.01953	0.000123369	0.626	0.27686	0.9999	0.626	1	0.000191907	0.626	0.54004	0	0.626	0.11963
0.99986	0.627	0.99951	0.00207	0.627	0.01904	0.000123369	0.627	0.27393	0.9999	0.627	1	0.000191907	0.627	0.53955	0	0.627	0.11914
0.99986	0.628	0.99951	0.00204	0.628	0.01904	0.000109661	0.628	0.271	0.9999	0.628	1	0.000191907	0.628	0.53955	0	0.628	0.11768
0.99986	0.629	0.99951	0.00203	0.629	0.01904	0.000109661	0.629	0.26904	0.9999	0.629	1	0.000191907	0.629	0.53955	0	0.629	0.11572
0.99986	0.63	0.99951	0.00202	0.63	0.01855	0.000109661	0.63	0.26709	0.9999	0.63	1	0.000191907	0.63	0.53955	0	0.63	0.11426
0.99986	0.631	0.99951	0.00202	0.631	0.01855	0.000109661	0.631	0.2627	0.9999	0.631	1	0.000191907	0.631	0.53906	0	0.631	0.11084
0.99986	0.632	0.99951	0.002	0.632	0.01855	8.22459e-05	0.632	0.25879	0.9999	0.632	1	0.000191907	0.632	0.53857	0	0.632	0.11084
0.99984	0.633	0.99951	0.00199	0.633	0.01855	8.22459e-05	0.633	0.25732	0.9999	0.633	1	0.000191907	0.633	0.53857	0	0.633	0.10986
0.99982	0.634	0.99951	0.00199	0.634	0.01807	8.22459e-05	0.634	0.25342	0.9999	0.634	1	0.000191907	0.634	0.5376	0	0.634	0.10889
0.99982	0.635	0.99951	0.00199	0.635	0.01807	8.22459e-05	0.635	0.25244	0.9999	0.635	1	0.000191907	0.635	0.53662	0	0.635	0.10742
0.99982	0.636	0.99951	0.00199	0.636	0.01807	5.48306e-05	0.636	0.25098	0.9999	0.636	1	0.000191907	0.636	0.53564	0	0.636	0.10645
0.99982	0.637	0.99902	0.00199	0.637	0.01807	5.48306e-05	0.637	0.25	0.9999	0.637	1	0.000191907	0.637	0.53418	0	0.637	0.10498
0.99982	0.638	0.99902	0.00196	0.638	0.01807	5.48306e-05	0.638	0.24805	0.9999	0.638	1	0.000191907	0.638	0.53369	0	0.638	0.104
0.99982	0.639	0.99902	0.00193	0.639	0.01758	5.48306e-05	0.639	0.24316	0.9999	0.639	1	0.000191907	0.639	0.5332	0	0.639	0.10205
0.99982	0.64	0.99902	0.00192	0.64	0.01758	5.48306e-05	0.64	0.23975	0.9999	0.64	1	0.000191907	0.64	0.53174	0	0.64	0.09912
0.99982	0.641	0.99854	0.00192	0.641	0.01758	5.48306e-05	0.641	0.23828	0.99989	0.641	1	0.000191907	0.641	0.53174	0	0.641	0.09766
0.99982	0.642	0.99854	0.00186	0.642	0.01758	5.48306e-05	0.642	0.23828	0.99989	0.642	1	0.000191907	0.642	0.53174	0	0.642	0.0957
0.99982	0.643	0.99854	0.00186	0.643	0.01758	5.48306e-05	0.643	0.23486	0.99989	0.643	1	0.000191907	0.643	0.53174	0	0.643	0.09424
0.99979	0.644	0.99854	0.00182	0.644	0.01758	5.48306e-05	0.644	0.2334	0.99989	0.644	1	0.000191907	0.644	0.53174	0	0.644	0.09229
0.99979	0.645	0.99854	0.00182	0.645	0.01758	5.48306e-05	0.645	0.23145	0.99989	0.645	1	0.000191907	0.645	0.53174	0	0.645	0.08984
0.99979	0.646	0.99854	0.00182	0.646	0.01758	2.74153e-05	0.646	0.22754	0.99989	0.646	1	0.000191907	0.646	0.53125	0	0.646	0.08887
0.99979	0.647	0.99854	0.00182	0.647	0.01758	2.74153e-05	0.647	0.22461	0.99989	0.647	1	0.000191907	0.647	0.53076	0	0.647	0.08789
0.99979	0.648	0.99854	0.00181	0.648	0.01758	2.74153e-05	0.648	0.22119	0.99989	0.648	1	0.000191907	0.648	0.5293	0	0.648	0.08691
0.99979	0.649	0.99854	0.0018	0.649	0.01758	2.74153e-05	0.649	0.21875	0.99989	0.649	1	0.000191907	0.649	0.5293	0	0.649	0.08691
0.99979	0.65	0.99854	0.00178	0.65	0.01709	2.74153e-05	0.65	0.21484	0.99989	0.65	1	0.000191907	0.65	0.52881	0	0.65	0.08447
0.99979	0.651	0.99854	0.00178	0.651	0.01709	2.74153e-05	0.651	0.21143	0.99989	0.651	1	0.000191907	0.651	0.52783	0	0.651	0.08447
0.99978	0.652	0.99854	0.00178	0.652	0.01611	2.74153e-05	0.652	0.21094	0.99989	0.652	1	0.000191907	0.652	0.52734	0	0.652	0.08447
0.99978	0.653	0.99854	0.00174	0.653	0.01611	2.74153e-05	0.653	0.2085	0.99989	0.653	1	0.000191907	0.653	0.52637	0	0.653	0.08398
0.99978	0.654	0.99854	0.00174	0.654	0.01611	1.37076e-05	0.654	0.20801	0.99988	0.654	1	0.000191907	0.654	0.52588	0	0.654	0.08398
0.99978	0.655	0.99854	0.00171	0.655	0.01611	1.37076e-05	0.655	0.20654	0.99988	0.655	1	0.000191907	0.655	0.5249	0	0.655	0.0835
0.99978	0.656	0.99756	0.00166	0.656	0.01611	1.37076e-05	0.656	0.20557	0.99988	0.656	1	0.000191907	0.656	0.52393	0	0.656	0.08154
0.99977	0.657	0.99756	0.00164	0.657	0.01611	1.37076e-05	0.657	0.2041	0.99988	0.657	1	0.000191907	0.657	0.52295	0	0.657	0.08105
0.99977	0.658	0.99756	0.00164	0.658	0.01611	1.37076e-05	0.658	0.20313	0.99988	0.658	1	0.000191907	0.658	0.52246	0	0.658	0.07959
0.99977	0.659	0.99756	0.00164	0.659	0.01563	1.37076e-05	0.659	0.20215	0.99988	0.659	1	0.000191907	0.659	0.52148	0	0.659	0.07764
0.99977	0.66	0.99707	0.00159	0.66	0.01563	1.37076e-05	0.66	0.20166	0.99988	0.66	1	0.000191907	0.66	0.521	0	0.66	0.07666
0.99977	0.661	0.99707	0.00159	0.661	0.01563	1.37076e-05	0.661	0.2002	0.99988	0.661	1	0.000178199	0.661	0.52002	0	0.661	0.07666
0.99977	0.662	0.99707	0.00158	0.662	0.01514	1.37076e-05	0.662	0.19971	0.99988	0.662	1	0.000178199	0.662	0.51953	0	0.662	0.07568
0.99977	0.663	0.99707	0.00154	0.663	0.01465	1.37076e-05	0.663	0.19824	0.99988	0.663	1	0.000178199	0.663	0.51855	0	0.663	0.07568
0.99977	0.664	0.99707	0.00152	0.664	0.01465	1.37076e-05	0.664	0.19775	0.99988	0.664	1	0.000178199	0.664	0.51758	0	0.664	0.07373
0.99977	0.665	0.99707	0.00152	0.665	0.01367	1.37076e-05	0.665	0.19629	0.99988	0.665	1	0.000178199	0.665	0.51563	0	0.665	0.07031
0.99977	0.666	0.99707	0.00151	0.666	0.01367	1.37076e-05	0.666	0.1958	0.99988	0.666	1	0.000178199	0.666	0.51563	0	0.666	0.06738
0.99975	0.667	0.99707	0.00148	0.667	0.01367	1.37076e-05	0.667	0.19385	0.99988	0.667	1	0.000178199	0.667	0.51465	0	0.667	0.06689
0.99975	0.668	0.99707	0.00145	0.668	0.01367	1.37076e-05	0.668	0.19189	0.99988	0.668	1	0.000178199	0.668	0.5127	0	0.668	0.06592
0.99975	0.669	0.99707	0.00145	0.669	0.0127	1.37076e-05	0.669	0.18848	0.99988	0.669	1	0.000178199	0.669	0.51074	0	0.669	0.06396
0.99975	0.67	0.99658	0.00145	0.67	0.0127	1.37076e-05	0.67	0.18701	0.99988	0.67	1	0.000178199	0.67	0.51074	0	0.67	0.0625
0.99975	0.671	0.99658	0.00145	0.671	0.0127	1.37076e-05	0.671	0.18457	0.99988	0.671	1	0.000178199	0.671	0.50928	0	0.671	0.06152
0.99975	0.672	0.99609	0.00144	0.672	0.0127	1.37076e-05	0.672	0.18115	0.99988	0.672	1	0.000178199	0.672	0.5083	0	0.672	0.05908
0.99975	0.673	0.99609	0.00141	0.673	0.0127	1.37076e-05	0.673	0.17822	0.99988	0.673	1	0.000178199	0.673	0.50781	0	0.673	0.05566
0.99974	0.674	0.99561	0.00141	0.674	0.0127	1.37076e-05	0.674	0.17676	0.99988	0.674	1	0.000178199	0.674	0.50781	0	0.674	0.05518
0.99973	0.675	0.99561	0.0014	0.675	0.01221	1.37076e-05	0.675	0.17676	0.99988	0.675	1	0.000178199	0.675	0.50586	0	0.675	0.05469
0.99973	0.676	0.99561	0.00138	0.676	0.01221	1.37076e-05	0.676	0.17529	0.99988	0.676	1	0.000178199	0.676	0.50439	0	0.676	0.05225
0.9997	0.677	0.99561	0.00137	0.677	0.01221	1.37076e-05	0.677	0.17432	0.99986	0.677	1	0.000178199	0.677	0.50439	0	0.677	0.0498
0.9997	0.678	0.99561	0.00136	0.678	0.01221	1.37076e-05	0.678	0.17432	0.99986	0.678	1	0.000178199	0.678	0.50391	0	0.678	0.04883
0.9997	0.679	0.99561	0.00136	0.679	0.01221	1.37076e-05	0.679	0.17432	0.99986	0.679	1	0.000178199	0.679	0.50195	0	0.679	0.04834
0.9997	0.68	0.99561	0.00136	0.68	0.01221	1.37076e-05	0.68	0.17285	0.99986	0.68	1	0.000178199	0.68	0.50098	0	0.68	0.04785
0.9997	0.681	0.99561	0.00133	0.681	0.01221	1.37076e-05	0.681	0.16992	0.99986	0.681	1	0.000178199	0.681	0.50049	0	0.681	0.04736
0.9997	0.682	0.99561	0.00133	0.682	0.01221	1.37076e-05	0.682	0.16748	0.99986	0.682	1	0.000178199	0.682	0.49854	0	0.682	0.04688
0.9997	0.683	0.99561	0.00133	0.683	0.01221	1.37076e-05	0.683	0.1665	0.99986	0.683	1	0.000178199	0.683	0.49805	0	0.683	0.04492
0.9997	0.684	0.99561	0.00132	0.684	0.01221	1.37076e-05	0.684	0.16504	0.99986	0.684	1	0.000178199	0.684	0.49707	0	0.684	0.04443
0.99968	0.685	0.99561	0.0013	0.685	0.01221	1.37076e-05	0.685	0.16455	0.99986	0.685	1	0.000178199	0.685	0.49658	0	0.685	0.04443
0.99968	0.686	0.99561	0.00126	0.686	0.01172	1.37076e-05	0.686	0.16406	0.99986	0.686	1	0.000178199	0.686	0.49658	0	0.686	0.04346
0.99966	0.687	0.99561	0.00126	0.687	0.01172	1.37076e-05	0.687	0.16016	0.99986	0.687	1	0.000178199	0.687	0.49609	0	0.687	0.04248
0.99964	0.688	0.99561	0.00125	0.688	0.01172	1.37076e-05	0.688	0.15771	0.99985	0.688	1	0.000178199	0.688	0.49512	0	0.688	0.04248
0.99964	0.689	0.99561	0.00122	0.689	0.01172	1.37076e-05	0.689	0.15625	0.99982	0.689	1	0.000178199	0.689	0.49463	0	0.689	0.04248
0.99964	0.69	0.99561	0.00119	0.69	0.01172	1.37076e-05	0.69	0.15527	0.99982	0.69	1	0.000178199	0.69	0.49365	0	0.69	0.04053
0.9996	0.691	0.99463	0.00119	0.691	0.01172	1.37076e-05	0.691	0.15381	0.99982	0.691	1	0.000178199	0.691	0.49219	0	0.691	0.04004
0.99959	0.692	0.99463	0.00119	0.692	0.01172	1.37076e-05	0.692	0.15381	0.99982	0.692	1	0.000178199	0.692	0.49219	0	0.692	0.04004
0.99959	0.693	0.99463	0.00118	0.693	0.01172	1.37076e-05	0.693	0.15137	0.99982	0.693	1	0.000178199	0.693	0.49219	0	0.693	0.03955
0.99955	0.694	0.99463	0.00117	0.694	0.01172	1.37076e-05	0.694	0.14795	0.99982	0.694	1	0.000164492	0.694	0.49121	0	0.694	0.0376
0.99949	0.695	0.99463	0.00117	0.695	0.01172	1.37076e-05	0.695	0.14648	0.99982	0.695	1	0.000164492	0.695	0.49072	0	0.695	0.03662
0.99949	0.696	0.99463	0.00117	0.696	0.01172	1.37076e-05	0.696	0.14551	0.99982	0.696	1	0.000164492	0.696	0.48926	0	0.696	0.03613
0.99941	0.697	0.99365	0.00114	0.697	0.01123	1.37076e-05	0.697	0.14307	0.99982	0.697	1	0.000164492	0.697	0.48779	0	0.697	0.03516
0.99937	0.698	0.99365	0.00112	0.698	0.01123	1.37076e-05	0.698	0.14209	0.99982	0.698	1	0.000164492	0.698	0.48682	0	0.698	0.03467
0.99925	0.699	0.99365	0.0011	0.699	0.01123	1.37076e-05	0.699	0.14063	0.99982	0.699	1	0.000164492	0.699	0.48584	0	0.699	0.03467
0.99912	0.7	0.99365	0.0011	0.7	0.01074	1.37076e-05	0.7	0.13721	0.99982	0.7	1	0.000164492	0.7	0.48486	0	0.7	0.03418
0.99907	0.701	0.99316	0.00108	0.701	0.01074	1.37076e-05	0.701	0.13525	0.99982	0.701	1	0.000164492	0.701	0.4834	0	0.701	0.03418
0.999	0.702	0.9917	0.00108	0.702	0.01074	1.37076e-05	0.702	0.13232	0.99981	0.702	1	0.000164492	0.702	0.48291	0	0.702	0.0332
0.99888	0.703	0.99121	0.00106	0.703	0.01074	1.37076e-05	0.703	0.13184	0.99979	0.703	1	0.000164492	0.703	0.48096	0	0.703	0.03174
0.99875	0.704	0.99121	0.00106	0.704	0.01025	1.37076e-05	0.704	0.12988	0.99979	0.704	1	0.000164492	0.704	0.47998	0	0.704	0.03027
0.99848	0.705	0.98975	0.00104	0.705	0.01025	1.37076e-05	0.705	0.12988	0.99979	0.705	1	0.000164492	0.705	0.47949	0	0.705	0.03027
0.99823	0.706	0.98926	0.00104	0.706	0.01025	1.37076e-05	0.706	0.12891	0.99979	0.706	1	0.000164492	0.706	0.47754	0	0.706	0.03027
0.99779	0.707	0.9873	0.00104	0.707	0.01025	1.37076e-05	0.707	0.12744	0.99979	0.707	1	0.000164492	0.707	0.47656	0	0.707	0.03027
0.9973	0.708	0.9873	0.00104	0.708	0.01025	1.37076e-05	0.708	0.12695	0.99979	0.708	1	0.000164492	0.708	0.47656	0	0.708	0.02979
0.99685	0.709	0.9873	0.00101	0.709	0.01025	1.37076e-05	0.709	0.12549	0.99979	0.709	1	0.000164492	0.709	0.47412	0	0.709	0.0293
0.99619	0.71	0.98535	0.00101	0.71	0.01025	1.37076e-05	0.71	0.12354	0.99979	0.71	1	0.000164492	0.71	0.47363	0	0.71	0.0293
0.99541	0.711	0.98486	0.00101	0.711	0.01025	1.37076e-05	0.711	0.12109	0.99979	0.711	1	0.000150784	0.711	0.47266	0	0.711	0.02832
0.99385	0.712	0.98486	0.00098695	0.712	0.01025	1.37076e-05	0.712	0.12061	0.99979	0.712	1	0.000150784	0.712	0.47266	0	0.712	0.02783
0.99224	0.713	0.98486	0.00098695	0.713	0.01025	1.37076e-05	0.713	0.11865	0.99979	0.713	1	0.000150784	0.713	0.4707	0	0.713	0.02783
0.99024	0.714	0.98486	0.00098695	0.714	0.01025	1.37076e-05	0.714	0.11719	0.99979	0.714	1	0.000150784	0.714	0.47021	0	0.714	0.02783
0.98725	0.715	0.98486	0.000973243	0.715	0.01025	1.37076e-05	0.715	0.11572	0.99978	0.715	1	0.000150784	0.715	0.46875	0	0.715	0.02734
0.98378	0.716	0.98438	0.000973243	0.716	0.01025	1.37076e-05	0.716	0.11523	0.99978	0.716	1	0.000150784	0.716	0.46777	0	0.716	0.02686
0.97941	0.717	0.98291	0.000973243	0.717	0.01025	1.37076e-05	0.717	0.11426	0.99978	0.717	1	0.000150784	0.717	0.46729	0	0.717	0.02588
0.97379	0.718	0.98291	0.000973243	0.718	0.01025	1.37076e-05	0.718	0.11084	0.99978	0.718	1	0.000150784	0.718	0.4668	0	0.718	0.02393
0.96639	0.719	0.98291	0.000973243	0.719	0.01025	1.37076e-05	0.719	0.11035	0.99978	0.719	1	0.000150784	0.719	0.46533	0	0.719	0.02295
0.95815	0.72	0.98193	0.00093212	0.72	0.01025	1.37076e-05	0.72	0.11035	0.99978	0.72	1	0.000150784	0.72	0.46387	0	0.72	0.02246
0.94766	0.721	0.97949	0.00093212	0.721	0.01025	1.37076e-05	0.721	0.10791	0.99978	0.721	1	0.000150784	0.721	0.46289	0	0.721	0.02197
0.9347	0.722	0.979	0.000918412	0.722	0.01025	1.37076e-05	0.722	0.10693	0.99977	0.722	1	0.000150784	0.722	0.46191	0	0.722	0.02148
0.92015	0.723	0.97754	0.000918412	0.723	0.01025	1.37076e-05	0.723	0.10596	0.99977	0.723	1	0.000150784	0.723	0.45996	0	0.723	0.02148
0.90295	0.724	0.97754	0.000890997	0.724	0.01025	1.37076e-05	0.724	0.104	0.99977	0.724	1	0.000150784	0.724	0.45996	0	0.724	0.02148
0.88307	0.725	0.97656	0.000877289	0.725	0.01025	1.37076e-05	0.725	0.10254	0.99977	0.725	1	0.000150784	0.725	0.4585	0	0.725	0.02148
0.86092	0.726	0.97656	0.000863582	0.726	0.01025	1.37076e-05	0.726	0.10156	0.99977	0.726	1	0.000150784	0.726	0.4585	0	0.726	0.021
0.83704	0.727	0.97461	0.000849874	0.727	0.01025	1.37076e-05	0.727	0.1001	0.99977	0.727	1	0.000150784	0.727	0.4585	0	0.727	0.02051
0.80875	0.728	0.97314	0.000849874	0.728	0.01025	1.37076e-05	0.728	0.09961	0.99977	0.728	1	0.000150784	0.728	0.45752	0	0.728	0.01953
0.77725	0.729	0.97266	0.000822459	0.729	0.01025	1.37076e-05	0.729	0.09863	0.99975	0.729	1	0.000150784	0.729	0.45703	0	0.729	0.01953
0.7442	0.73	0.96973	0.000795043	0.73	0.01025	1.37076e-05	0.73	0.09668	0.99975	0.73	1	0.000150784	0.73	0.45654	0	0.73	0.01758
0.70801	0.731	0.96826	0.000781336	0.731	0.01025	1.37076e-05	0.731	0.09521	0.99975	0.731	1	0.000150784	0.731	0.45605	0	0.731	0.01758
0.67207	0.732	0.96777	0.000781336	0.732	0.00977	1.37076e-05	0.732	0.09326	0.99975	0.732	1	0.000150784	0.732	0.45557	0	0.732	0.0166
0.63501	0.733	0.96387	0.000781336	0.733	0.00977	1.37076e-05	0.733	0.09277	0.99975	0.733	1	0.000150784	0.733	0.45508	0	0.733	0.01611
0.59658	0.734	0.96045	0.000767628	0.734	0.00928	1.37076e-05	0.734	0.09229	0.99975	0.734	1	0.000137076	0.734	0.45459	0	0.734	0.01611
0.55727	0.735	0.95703	0.000767628	0.735	0.00928	1.37076e-05	0.735	0.09082	0.99974	0.735	1	0.000137076	0.735	0.45313	0	0.735	0.01611
0.51845	0.736	0.95264	0.00075392	0.736	0.00928	1.37076e-05	0.736	0.08887	0.99974	0.736	1	0.000137076	0.736	0.45166	0	0.736	0.01514
0.48075	0.737	0.94922	0.00075392	0.737	0.00879	1.37076e-05	0.737	0.0874	0.99974	0.737	1	0.000137076	0.737	0.45117	0	0.737	0.01514
0.44336	0.738	0.94727	0.00075392	0.738	0.00879	1.37076e-05	0.738	0.0874	0.99974	0.738	1	0.000137076	0.738	0.45117	0	0.738	0.01514
0.40684	0.739	0.94482	0.000740213	0.739	0.00879	1.37076e-05	0.739	0.0874	0.99973	0.739	1	0.000123369	0.739	0.44873	0	0.739	0.01514
0.37399	0.74	0.93994	0.000685382	0.74	0.00879	1.37076e-05	0.74	0.08594	0.99973	0.74	1	0.000123369	0.74	0.44775	0	0.74	0.01514
0.34288	0.741	0.93555	0.000685382	0.741	0.00879	1.37076e-05	0.741	0.08545	0.99973	0.741	1	0.000123369	0.741	0.44678	0	0.741	0.01514
0.31334	0.742	0.93213	0.000671675	0.742	0.00879	1.37076e-05	0.742	0.08447	0.9997	0.742	1	0.000123369	0.742	0.44629	0	0.742	0.01514
0.28668	0.743	0.92969	0.000671675	0.743	0.00879	1.37076e-05	0.743	0.08252	0.9997	0.743	1	0.000123369	0.743	0.44434	0	0.743	0.01514
0.26158	0.744	0.92529	0.000671675	0.744	0.00879	1.37076e-05	0.744	0.08203	0.9997	0.744	1	0.000123369	0.744	0.44336	0	0.744	0.01514
0.23858	0.745	0.92285	0.000671675	0.745	0.00879	1.37076e-05	0.745	0.0791	0.9997	0.745	1	0.000123369	0.745	0.44141	0	0.745	0.01514
0.21746	0.746	0.91797	0.000671675	0.746	0.00879	1.37076e-05	0.746	0.07617	0.9997	0.746	1	0.000123369	0.746	0.44092	0	0.746	0.01416
0.19642	0.747	0.9126	0.000671675	0.747	0.00879	1.37076e-05	0.747	0.07568	0.9997	0.747	1	0.000123369	0.747	0.43994	0	0.747	0.01367
0.1776	0.748	0.90771	0.000671675	0.748	0.00879	1.37076e-05	0.748	0.0752	0.9997	0.748	1	0.000123369	0.748	0.43945	0	0.748	0.01367
0.1606	0.749	0.90381	0.000657967	0.749	0.00879	1.37076e-05	0.749	0.07422	0.9997	0.749	1	0.000123369	0.749	0.43945	0	0.749	0.01367
0.1454	0.75	0.89941	0.000644259	0.75	0.00879	1.37076e-05	0.75	0.07324	0.9997	0.75	1	0.000123369	0.75	0.43799	0	0.75	0.01367
0.13007	0.751	0.89502	0.000644259	0.751	0.00781	1.37076e-05	0.751	0.07227	0.99968	0.751	1	0.000123369	0.751	0.43555	0	0.751	0.01367
0.11749	0.752	0.8916	0.000644259	0.752	0.00781	1.37076e-05	0.752	0.07227	0.99967	0.752	1	0.000123369	0.752	0.43506	0	0.752	0.01367
0.10563	0.753	0.88379	0.000603136	0.753	0.00781	1.37076e-05	0.753	0.07129	0.99966	0.753	1	0.000123369	0.753	0.43408	0	0.753	0.01367
0.09468	0.754	0.87891	0.000603136	0.754	0.00781	1.37076e-05	0.754	0.0708	0.99966	0.754	1	0.000123369	0.754	0.43311	0	0.754	0.01367
0.08529	0.755	0.87061	0.000603136	0.755	0.00732	1.37076e-05	0.755	0.0708	0.99963	0.755	1	0.000123369	0.755	0.43164	0	0.755	0.01318
0.07605	0.756	0.8667	0.000603136	0.756	0.00732	1.37076e-05	0.756	0.06982	0.99963	0.756	1	0.000123369	0.756	0.42969	0	0.756	0.01318
0.06861	0.757	0.86133	0.000575721	0.757	0.00732	1.37076e-05	0.757	0.06885	0.99962	0.757	1	0.000123369	0.757	0.4292	0	0.757	0.0127
0.06185	0.758	0.85449	0.000575721	0.758	0.00732	1.37076e-05	0.758	0.06836	0.9996	0.758	1	0.000123369	0.758	0.42676	0	0.758	0.01172
0.05604	0.759	0.84814	0.000562013	0.759	0.00684	1.37076e-05	0.759	0.06836	0.9996	0.759	1	0.000123369	0.759	0.42676	0	0.759	0.01172
0.05094	0.76	0.84277	0.00052089	0.76	0.00586	1.37076e-05	0.76	0.06689	0.99958	0.76	1	0.000109661	0.76	0.42529	0	0.76	0.01025
0.0463	0.761	0.83887	0.00052089	0.761	0.00586	1.37076e-05	0.761	0.06689	0.99958	0.761	1	0.000109661	0.761	0.42383	0	0.761	0.01025
0.04273	0.762	0.83301	0.00052089	0.762	0.00586	1.37076e-05	0.762	0.06689	0.99956	0.762	0.99902	0.000109661	0.762	0.42285	0	0.762	0.01025
0.03901	0.763	0.82715	0.00052089	0.763	0.00586	1.37076e-05	0.763	0.06592	0.99952	0.763	0.99902	0.000109661	0.763	0.42188	0	0.763	0.01025
0.03589	0.764	0.82275	0.00052089	0.764	0.00586	1.37076e-05	0.764	0.06543	0.99949	0.764	0.99902	0.000109661	0.764	0.42041	0	0.764	0.01025
0.03297	0.765	0.81396	0.00052089	0.765	0.00586	1.37076e-05	0.765	0.06494	0.99942	0.765	0.99902	0.000109661	0.765	0.41992	0	0.765	0.01025
0.0309	0.766	0.80811	0.00052089	0.766	0.00586	1.37076e-05	0.766	0.06494	0.99937	0.766	0.99902	0.000109661	0.766	0.41943	0	0.766	0.01025
0.02855	0.767	0.80176	0.000493475	0.767	0.00586	1.37076e-05	0.767	0.0625	0.99931	0.767	0.99902	0.000109661	0.767	0.41699	0	0.767	0.01025
0.02659	0.768	0.7959	0.000479768	0.768	0.00586	1.37076e-05	0.768	0.06201	0.99929	0.768	0.99902	0.000109661	0.768	0.41602	0	0.768	0.00977
0.02471	0.769	0.78906	0.000479768	0.769	0.00586	1.37076e-05	0.769	0.06055	0.99925	0.769	0.99902	0.000109661	0.769	0.41504	0	0.769	0.00977
0.02292	0.77	0.78467	0.000479768	0.77	0.00537	1.37076e-05	0.77	0.05957	0.99918	0.77	0.99902	0.000109661	0.77	0.41357	0	0.77	0.00977
0.02147	0.771	0.77881	0.000452352	0.771	0.00537	1.37076e-05	0.771	0.05713	0.99897	0.771	0.99902	0.000109661	0.771	0.41113	0	0.771	0.00977
0.02008	0.772	0.771	0.000452352	0.772	0.00537	1.37076e-05	0.772	0.05615	0.99875	0.772	0.99902	0.000109661	0.772	0.41016	0	0.772	0.00977
0.01905	0.773	0.76221	0.000452352	0.773	0.00537	1.37076e-05	0.773	0.05615	0.99863	0.773	0.99902	0.000109661	0.773	0.40918	0	0.773	0.00879
0.01804	0.774	0.75488	0.000452352	0.774	0.00537	1.37076e-05	0.774	0.05566	0.99848	0.774	0.99805	0.000109661	0.774	0.40869	0	0.774	0.00879
0.01693	0.775	0.74707	0.000452352	0.775	0.00537	1.37076e-05	0.775	0.05371	0.99807	0.775	0.99756	9.59535e-05	0.775	0.40771	0	0.775	0.00879
0.01602	0.776	0.73828	0.000452352	0.776	0.00537	1.37076e-05	0.776	0.05371	0.99771	0.776	0.99756	9.59535e-05	0.776	0.40674	0	0.776	0.00879
0.01513	0.777	0.73047	0.000452352	0.777	0.00537	1.37076e-05	0.777	0.05225	0.99724	0.777	0.99756	9.59535e-05	0.777	0.40527	0	0.777	0.00879
0.01439	0.778	0.71973	0.000452352	0.778	0.00488	1.37076e-05	0.778	0.05225	0.99667	0.778	0.99658	9.59535e-05	0.778	0.40479	0	0.778	0.00879
0.01343	0.779	0.71094	0.000452352	0.779	0.00488	1.37076e-05	0.779	0.05225	0.99596	0.779	0.99658	9.59535e-05	0.779	0.40381	0	0.779	0.00879
0.01282	0.78	0.69922	0.000452352	0.78	0.00488	1.37076e-05	0.78	0.05225	0.99516	0.78	0.99609	9.59535e-05	0.78	0.40283	0	0.78	0.00879
0.01221	0.781	0.6875	0.000452352	0.781	0.00391	1.37076e-05	0.781	0.05176	0.99411	0.781	0.99561	9.59535e-05	0.781	0.40039	0	0.781	0.00879
0.01131	0.782	0.68115	0.000452352	0.782	0.00391	1.37076e-05	0.782	0.05078	0.99269	0.782	0.99561	9.59535e-05	0.782	0.39941	0	0.782	0.00879
0.01068	0.783	0.66797	0.000438645	0.783	0.00391	1.37076e-05	0.783	0.05029	0.99093	0.783	0.99463	9.59535e-05	0.783	0.39941	0	0.783	0.00879
0.00994	0.784	0.66113	0.000438645	0.784	0.00391	1.37076e-05	0.784	0.04834	0.9886	0.784	0.99463	9.59535e-05	0.784	0.39844	0	0.784	0.00879
0.00932	0.785	0.65381	0.000438645	0.785	0.00391	1.37076e-05	0.785	0.04834	0.98579	0.785	0.99414	8.22459e-05	0.785	0.39453	0	0.785	0.00879
0.00873	0.786	0.64404	0.000411229	0.786	0.00391	1.37076e-05	0.786	0.04736	0.98329	0.786	0.99414	8.22459e-05	0.786	0.39404	0	0.786	0.00879
0.00827	0.787	0.63525	0.000411229	0.787	0.00391	1.37076e-05	0.787	0.0459	0.97971	0.787	0.99414	8.22459e-05	0.787	0.3916	0	0.787	0.00879
0.00785	0.788	0.61914	0.000411229	0.788	0.00391	1.37076e-05	0.788	0.04541	0.9755	0.788	0.99268	8.22459e-05	0.788	0.39063	0	0.788	0.00879
0.00753	0.789	0.6123	0.000411229	0.789	0.00391	1.37076e-05	0.789	0.04492	0.97095	0.789	0.9917	8.22459e-05	0.789	0.39063	0	0.789	0.00879
0.00692	0.79	0.59912	0.000411229	0.79	0.00391	1.37076e-05	0.79	0.04297	0.96517	0.79	0.9917	8.22459e-05	0.79	0.39014	0	0.79	0.00879
0.00658	0.791	0.58936	0.000342691	0.791	0.00391	1.37076e-05	0.791	0.04053	0.9579	0.791	0.99121	8.22459e-05	0.791	0.38965	0	0.791	0.00781
0.00622	0.792	0.57422	0.000342691	0.792	0.00391	1.37076e-05	0.792	0.03906	0.94927	0.792	0.99072	8.22459e-05	0.792	0.38916	0	0.792	0.00732
0.00595	0.793	0.56201	0.000328983	0.793	0.00391	1.37076e-05	0.793	0.03809	0.93985	0.793	0.98975	8.22459e-05	0.793	0.38818	0	0.793	0.00732
0.00551	0.794	0.55518	0.000328983	0.794	0.00391	1.37076e-05	0.794	0.03809	0.92915	0.794	0.98975	8.22459e-05	0.794	0.3877	0	0.794	0.00732
0.00525	0.795	0.54443	0.000328983	0.795	0.00391	1.37076e-05	0.795	0.03662	0.91721	0.795	0.98926	8.22459e-05	0.795	0.38672	0	0.795	0.00732
0.00495	0.796	0.53174	0.000328983	0.796	0.00391	1.37076e-05	0.796	0.03662	0.90343	0.796	0.98828	8.22459e-05	0.796	0.38623	0	0.796	0.00732
0.00472	0.797	0.52441	0.000328983	0.797	0.00391	1.37076e-05	0.797	0.03613	0.88868	0.797	0.9873	8.22459e-05	0.797	0.38428	0	0.797	0.00732
0.00459	0.798	0.51025	0.000328983	0.798	0.00391	1.37076e-05	0.798	0.03467	0.87192	0.798	0.98633	8.22459e-05	0.798	0.3833	0	0.798	0.00732
0.00439	0.799	0.50244	0.000328983	0.799	0.00391	1.37076e-05	0.799	0.03418	0.8534	0.799	0.98389	8.22459e-05	0.799	0.38184	0	0.799	0.00732
0.00415	0.8	0.49023	0.000328983	0.8	0.00391	1.37076e-05	0.8	0.03369	0.83348	0.8	0.98291	8.22459e-05	0.8	0.38135	0	0.8	0.00732
0.00399	0.801	0.48193	0.000301568	0.801	0.00342	1.37076e-05	0.801	0.03369	0.81119	0.801	0.98242	8.22459e-05	0.801	0.38037	0	0.801	0.00732
0.0038	0.802	0.47559	0.000301568	0.802	0.00342	1.37076e-05	0.802	0.03369	0.78767	0.802	0.98145	8.22459e-05	0.802	0.37793	0	0.802	0.00732
0.00376	0.803	0.46191	0.000301568	0.803	0.00342	1.37076e-05	0.803	0.03369	0.76084	0.803	0.97803	8.22459e-05	0.803	0.37744	0	0.803	0.00732
0.00348	0.804	0.45166	0.000301568	0.804	0.00293	1.37076e-05	0.804	0.03369	0.73555	0.804	0.97803	8.22459e-05	0.804	0.375	0	0.804	0.00732
0.00333	0.805	0.43799	0.000301568	0.805	0.00293	1.37076e-05	0.805	0.03369	0.70678	0.805	0.97656	8.22459e-05	0.805	0.37256	0	0.805	0.00732
0.00311	0.806	0.43066	0.000301568	0.806	0.00293	1.37076e-05	0.806	0.03223	0.67734	0.806	0.97363	8.22459e-05	0.806	0.37207	0	0.806	0.00732
0.00288	0.807	0.42236	0.000301568	0.807	0.00293	1.37076e-05	0.807	0.03223	0.64856	0.807	0.97314	8.22459e-05	0.807	0.37158	0	0.807	0.00732
0.00276	0.808	0.4126	0.000301568	0.808	0.00293	1.37076e-05	0.808	0.03223	0.61931	0.808	0.97217	8.22459e-05	0.808	0.36963	0	0.808	0.00684
0.00258	0.809	0.40381	0.000301568	0.809	0.00293	1.37076e-05	0.809	0.03174	0.58854	0.809	0.9707	8.22459e-05	0.809	0.36963	0	0.809	0.00684
0.00247	0.81	0.39404	0.000287861	0.81	0.00293	1.37076e-05	0.81	0.03076	0.55653	0.81	0.96729	6.85382e-05	0.81	0.36865	0	0.81	0.00684
0.00241	0.811	0.38477	0.000287861	0.811	0.00293	1.37076e-05	0.811	0.02979	0.52559	0.811	0.96533	6.85382e-05	0.811	0.36719	0	0.811	0.00684
0.00225	0.812	0.375	0.000287861	0.812	0.00293	1.37076e-05	0.812	0.02783	0.49526	0.812	0.95996	6.85382e-05	0.812	0.36572	0	0.812	0.00684
0.00211	0.813	0.36719	0.000287861	0.813	0.00293	1.37076e-05	0.813	0.02783	0.46673	0.813	0.95557	6.85382e-05	0.813	0.36377	0	0.813	0.00684
0.00196	0.814	0.35938	0.000274153	0.814	0.00293	1.37076e-05	0.814	0.02686	0.43623	0.814	0.95068	6.85382e-05	0.814	0.36182	0	0.814	0.00684
0.0018	0.815	0.34814	0.000274153	0.815	0.00293	1.37076e-05	0.815	0.02637	0.40719	0.815	0.94727	6.85382e-05	0.815	0.36133	0	0.815	0.00684
0.00169	0.816	0.3335	0.000274153	0.816	0.00293	1.37076e-05	0.816	0.02637	0.38073	0.816	0.9458	6.85382e-05	0.816	0.36084	0	0.816	0.00635
0.00162	0.817	0.32764	0.000274153	0.817	0.00293	1.37076e-05	0.817	0.02637	0.35488	0.817	0.94141	6.85382e-05	0.817	0.36035	0	0.817	0.00635
0.00154	0.818	0.31934	0.000274153	0.818	0.00293	1.37076e-05	0.818	0.02637	0.33086	0.818	0.93457	6.85382e-05	0.818	0.36035	0	0.818	0.00635
0.0014	0.819	0.30957	0.000274153	0.819	0.00293	1.37076e-05	0.819	0.02539	0.30767	0.819	0.93164	6.85382e-05	0.819	0.35889	0	0.819	0.00635
0.00134	0.82	0.30469	0.000274153	0.82	0.00293	1.37076e-05	0.82	0.02539	0.28593	0.82	0.92969	6.85382e-05	0.82	0.35693	0	0.82	0.00635
0.00122	0.821	0.29834	0.000274153	0.821	0.00293	1.37076e-05	0.821	0.02539	0.26515	0.821	0.92627	6.85382e-05	0.821	0.35596	0	0.821	0.00635
0.00118	0.822	0.2876	0.000274153	0.822	0.00293	1.37076e-05	0.822	0.02441	0.24646	0.822	0.92041	6.85382e-05	0.822	0.35449	0	0.822	0.00635
0.00114	0.823	0.28027	0.000274153	0.823	0.00293	1.37076e-05	0.823	0.02441	0.22733	0.823	0.91895	6.85382e-05	0.823	0.35352	0	0.823	0.00635
0.00103	0.824	0.27246	0.000274153	0.824	0.00293	1.37076e-05	0.824	0.02344	0.21003	0.824	0.91406	6.85382e-05	0.824	0.35156	0	0.824	0.00635
0.001	0.825	0.2666	0.000260445	0.825	0.00293	1.37076e-05	0.825	0.02295	0.19281	0.825	0.90918	6.85382e-05	0.825	0.34961	0	0.825	0.00635
0.000959535	0.826	0.26123	0.000260445	0.826	0.00293	1.37076e-05	0.826	0.02246	0.17775	0.826	0.9043	6.85382e-05	0.826	0.34961	0	0.826	0.00635
0.000877289	0.827	0.25439	0.000260445	0.827	0.00293	1.37076e-05	0.827	0.02246	0.16312	0.827	0.89746	6.85382e-05	0.827	0.34814	0	0.827	0.00635
0.000808751	0.828	0.24561	0.000260445	0.828	0.00293	1.37076e-05	0.828	0.02246	0.1494	0.828	0.89258	6.85382e-05	0.828	0.34814	0	0.828	0.00586
0.000740213	0.829	0.23779	0.000260445	0.829	0.00244	1.37076e-05	0.829	0.02246	0.13635	0.829	0.88867	6.85382e-05	0.829	0.34814	0	0.829	0.00586
0.000712797	0.83	0.23389	0.000246738	0.83	0.00195	1.37076e-05	0.83	0.02148	0.12541	0.83	0.88477	6.85382e-05	0.83	0.34619	0	0.83	0.00586
0.000657967	0.831	0.22949	0.000246738	0.831	0.00195	1.37076e-05	0.831	0.02148	0.11425	0.831	0.87939	6.85382e-05	0.831	0.3457	0	0.831	0.00586
0.000630552	0.832	0.22754	0.000219322	0.832	0.00195	1.37076e-05	0.832	0.02148	0.10475	0.832	0.87402	6.85382e-05	0.832	0.34326	0	0.832	0.00586
0.000603136	0.833	0.22021	0.000219322	0.833	0.00195	1.37076e-05	0.833	0.02148	0.09567	0.833	0.86719	6.85382e-05	0.833	0.34229	0	0.833	0.00586
0.000575721	0.834	0.21533	0.000205615	0.834	0.00195	1.37076e-05	0.834	0.02148	0.08745	0.834	0.86084	6.85382e-05	0.834	0.34082	0	0.834	0.00586
0.000507183	0.835	0.21143	0.000191907	0.835	0.00195	1.37076e-05	0.835	0.021	0.07948	0.835	0.85352	6.85382e-05	0.835	0.34033	0	0.835	0.00586
0.000493475	0.836	0.20654	0.000191907	0.836	0.00195	1.37076e-05	0.836	0.02002	0.07254	0.836	0.84766	6.85382e-05	0.836	0.3374	0	0.836	0.00586
0.000493475	0.837	0.20215	0.000191907	0.837	0.00195	1.37076e-05	0.837	0.02002	0.06636	0.837	0.84082	6.85382e-05	0.837	0.33594	0	0.837	0.00586
0.000479768	0.838	0.19873	0.000191907	0.838	0.00195	0	0.838	0.01855	0.06057	0.838	0.83301	6.85382e-05	0.838	0.33301	0	0.838	0.00586
0.000452352	0.839	0.19092	0.000191907	0.839	0.00195	0	0.839	0.01855	0.05594	0.839	0.82959	6.85382e-05	0.839	0.33057	0	0.839	0.00586
0.000452352	0.84	0.18652	0.000191907	0.84	0.00195	0	0.84	0.01855	0.05169	0.84	0.82568	6.85382e-05	0.84	0.32764	0	0.84	0.00586
0.000452352	0.841	0.18213	0.000191907	0.841	0.00195	0	0.841	0.01855	0.04776	0.841	0.81885	6.85382e-05	0.841	0.32568	0	0.841	0.00586
0.000424937	0.842	0.17822	0.000191907	0.842	0.00195	0	0.842	0.01855	0.04448	0.842	0.81494	6.85382e-05	0.842	0.32471	0	0.842	0.00586
0.000383814	0.843	0.17383	0.000191907	0.843	0.00195	0	0.843	0.01855	0.04152	0.843	0.80957	6.85382e-05	0.843	0.32324	0	0.843	0.00586
0.000328983	0.844	0.16992	0.000191907	0.844	0.00195	0	0.844	0.01855	0.03831	0.844	0.8042	6.85382e-05	0.844	0.32129	0	0.844	0.00586
0.000301568	0.845	0.1665	0.000191907	0.845	0.00195	0	0.845	0.01855	0.03608	0.845	0.7959	6.85382e-05	0.845	0.31885	0	0.845	0.00586
0.000301568	0.846	0.16162	0.000191907	0.846	0.00195	0	0.846	0.01807	0.03367	0.846	0.7876	5.48306e-05	0.846	0.31836	0	0.846	0.00586
0.000274153	0.847	0.15576	0.000191907	0.847	0.00195	0	0.847	0.01807	0.03147	0.847	0.78223	5.48306e-05	0.847	0.31836	0	0.847	0.00586
0.000260445	0.848	0.14941	0.000191907	0.848	0.00195	0	0.848	0.01807	0.0294	0.848	0.77344	5.48306e-05	0.848	0.31689	0	0.848	0.00537
0.000260445	0.849	0.14697	0.000191907	0.849	0.00195	0	0.849	0.01807	0.02765	0.849	0.7666	5.48306e-05	0.849	0.31494	0	0.849	0.00537
0.000246738	0.85	0.14209	0.000191907	0.85	0.00195	0	0.85	0.01807	0.02607	0.85	0.76025	5.48306e-05	0.85	0.31445	0	0.85	0.00537
0.000219322	0.851	0.13965	0.000178199	0.851	0.00146	0	0.851	0.01807	0.02473	0.851	0.75098	5.48306e-05	0.851	0.3125	0	0.851	0.00488
0.000205615	0.852	0.1333	0.000150784	0.852	0.00146	0	0.852	0.01807	0.02315	0.852	0.73877	5.48306e-05	0.852	0.31201	0	0.852	0.00488
0.000191907	0.853	0.12988	0.000150784	0.853	0.00146	0	0.853	0.01807	0.0219	0.853	0.72852	5.48306e-05	0.853	0.31104	0	0.853	0.00488
0.000178199	0.854	0.12451	0.000150784	0.854	0.00146	0	0.854	0.01758	0.02049	0.854	0.7168	5.48306e-05	0.854	0.31006	0	0.854	0.00488
0.000164492	0.855	0.12061	0.000150784	0.855	0.00146	0	0.855	0.01758	0.01979	0.855	0.70557	5.48306e-05	0.855	0.30811	0	0.855	0.00488
0.000150784	0.856	0.11816	0.000150784	0.856	0.00146	0	0.856	0.01611	0.01893	0.856	0.69482	5.48306e-05	0.856	0.30566	0	0.856	0.00488
0.000150784	0.857	0.11523	0.000150784	0.857	0.00146	0	0.857	0.01611	0.01796	0.857	0.68799	5.48306e-05	0.857	0.30322	0	0.857	0.00488
0.000150784	0.858	0.11035	0.000150784	0.858	0.00146	0	0.858	0.01563	0.01724	0.858	0.67334	5.48306e-05	0.858	0.30127	0	0.858	0.00488
0.000150784	0.859	0.10742	0.000150784	0.859	0.00146	0	0.859	0.01514	0.01624	0.859	0.66504	5.48306e-05	0.859	0.30029	0	0.859	0.00488
0.000150784	0.86	0.10352	0.000150784	0.86	0.00146	0	0.86	0.01514	0.01539	0.86	0.65869	5.48306e-05	0.86	0.29785	0	0.86	0.00488
0.000137076	0.861	0.10156	0.000150784	0.861	0.00146	0	0.861	0.01465	0.01468	0.861	0.65234	5.48306e-05	0.861	0.29785	0	0.861	0.00488
0.000137076	0.862	0.09619	0.000150784	0.862	0.00146	0	0.862	0.01465	0.01384	0.862	0.64014	5.48306e-05	0.862	0.29736	0	0.862	0.00488
0.000137076	0.863	0.09326	0.000150784	0.863	0.00146	0	0.863	0.01465	0.01316	0.863	0.63037	5.48306e-05	0.863	0.2959	0	0.863	0.00439
0.000137076	0.864	0.08838	0.000150784	0.864	0.00146	0	0.864	0.01465	0.01278	0.864	0.61719	5.48306e-05	0.864	0.29541	0	0.864	0.00439
0.000137076	0.865	0.08252	0.000150784	0.865	0.00146	0	0.865	0.01465	0.01212	0.865	0.6084	5.48306e-05	0.865	0.29492	0	0.865	0.00439
0.000123369	0.866	0.07959	0.000150784	0.866	0.00146	0	0.866	0.01367	0.01146	0.866	0.59521	5.48306e-05	0.866	0.29248	0	0.866	0.00391
9.59535e-05	0.867	0.0752	0.000150784	0.867	0.00146	0	0.867	0.01367	0.01088	0.867	0.58545	5.48306e-05	0.867	0.29053	0	0.867	0.00391
9.59535e-05	0.868	0.07324	0.000150784	0.868	0.00146	0	0.868	0.01367	0.01023	0.868	0.57568	5.48306e-05	0.868	0.28906	0	0.868	0.00391
9.59535e-05	0.869	0.0708	0.000150784	0.869	0.00146	0	0.869	0.01367	0.0098	0.869	0.56543	5.48306e-05	0.869	0.28711	0	0.869	0.00391
6.85382e-05	0.87	0.06885	0.000109661	0.87	0.00146	0	0.87	0.01367	0.00936	0.87	0.54834	5.48306e-05	0.87	0.28516	0	0.87	0.00391
6.85382e-05	0.871	0.06494	9.59535e-05	0.871	0.00146	0	0.871	0.01221	0.00876	0.871	0.53662	5.48306e-05	0.871	0.28418	0	0.871	0.00391
6.85382e-05	0.872	0.06201	9.59535e-05	0.872	0.00146	0	0.872	0.01221	0.00829	0.872	0.52539	5.48306e-05	0.872	0.28223	0	0.872	0.00391
5.48306e-05	0.873	0.05859	9.59535e-05	0.873	0.00146	0	0.873	0.01221	0.00794	0.873	0.51563	5.48306e-05	0.873	0.28174	0	0.873	0.00391
5.48306e-05	0.874	0.05322	9.59535e-05	0.874	0.00146	0	0.874	0.01221	0.00754	0.874	0.50684	5.48306e-05	0.874	0.28076	0	0.874	0.00391
2.74153e-05	0.875	0.04834	8.22459e-05	0.875	0.00146	0	0.875	0.01221	0.0072	0.875	0.49609	5.48306e-05	0.875	0.27881	0	0.875	0.00391
2.74153e-05	0.876	0.0459	8.22459e-05	0.876	0.00146	0	0.876	0.01074	0.00683	0.876	0.4834	5.48306e-05	0.876	0.27588	0	0.876	0.00391
2.74153e-05	0.877	0.04102	8.22459e-05	0.877	0.00146	0	0.877	0.01025	0.00646	0.877	0.47314	5.48306e-05	0.877	0.27246	0	0.877	0.00391
2.74153e-05	0.878	0.04004	8.22459e-05	0.878	0.00146	0	0.878	0.01025	0.00617	0.878	0.45459	5.48306e-05	0.878	0.27051	0	0.878	0.00391
1.37076e-05	0.879	0.03857	8.22459e-05	0.879	0.00146	0	0.879	0.01025	0.00584	0.879	0.44482	5.48306e-05	0.879	0.26904	0	0.879	0.00391
1.37076e-05	0.88	0.03711	8.22459e-05	0.88	0.00146	0	0.88	0.00879	0.00544	0.88	0.43652	5.48306e-05	0.88	0.26611	0	0.88	0.00293
1.37076e-05	0.881	0.03564	8.22459e-05	0.881	0.00146	0	0.881	0.00879	0.00526	0.881	0.42383	5.48306e-05	0.881	0.26318	0	0.881	0.00293
1.37076e-05	0.882	0.03467	8.22459e-05	0.882	0.00146	0	0.882	0.00879	0.00511	0.882	0.41113	5.48306e-05	0.882	0.26221	0	0.882	0.00293
1.37076e-05	0.883	0.03467	8.22459e-05	0.883	0.00146	0	0.883	0.00879	0.00488	0.883	0.40088	5.48306e-05	0.883	0.26074	0	0.883	0.00195
1.37076e-05	0.884	0.03418	8.22459e-05	0.884	0.00146	0	0.884	0.00781	0.00462	0.884	0.39063	5.48306e-05	0.884	0.25781	0	0.884	0.00195
1.37076e-05	0.885	0.03418	8.22459e-05	0.885	0.00146	0	0.885	0.00781	0.00452	0.885	0.3833	5.48306e-05	0.885	0.25635	0	0.885	0.00195
1.37076e-05	0.886	0.03125	8.22459e-05	0.886	0.00146	0	0.886	0.00781	0.00428	0.886	0.37207	5.48306e-05	0.886	0.25391	0	0.886	0.00195
1.37076e-05	0.887	0.0293	8.22459e-05	0.887	0.00146	0	0.887	0.00781	0.00414	0.887	0.35986	5.48306e-05	0.887	0.25195	0	0.887	0.00195
1.37076e-05	0.888	0.02637	8.22459e-05	0.888	0.00146	0	0.888	0.00781	0.00406	0.888	0.34863	5.48306e-05	0.888	0.25	0	0.888	0.00195
1.37076e-05	0.889	0.02539	8.22459e-05	0.889	0.00146	0	0.889	0.00684	0.00385	0.889	0.33496	5.48306e-05	0.889	0.24658	0	0.889	0.00195
1.37076e-05	0.89	0.0249	8.22459e-05	0.89	0.00146	0	0.89	0.00684	0.00367	0.89	0.32959	5.48306e-05	0.89	0.24609	0	0.89	0.00195
1.37076e-05	0.891	0.02393	8.22459e-05	0.891	0.00146	0	0.891	0.00684	0.00356	0.891	0.31592	5.48306e-05	0.891	0.24414	0	0.891	0.00195
1.37076e-05	0.892	0.02344	8.22459e-05	0.892	0.00146	0	0.892	0.00586	0.00343	0.892	0.30615	5.48306e-05	0.892	0.24219	0	0.892	0.00195
0	0.893	0.02246	8.22459e-05	0.893	0.00146	0	0.893	0.00537	0.0033	0.893	0.29883	5.48306e-05	0.893	0.23926	0	0.893	0.00195
0	0.894	0.021	8.22459e-05	0.894	0.00146	0	0.894	0.00537	0.00307	0.894	0.28613	5.48306e-05	0.894	0.23682	0	0.894	0.00195
0	0.895	0.01953	8.22459e-05	0.895	0.00146	0	0.895	0.00537	0.00293	0.895	0.27393	5.48306e-05	0.895	0.23486	0	0.895	0.00195
0	0.896	0.01904	8.22459e-05	0.896	0.00146	0	0.896	0.00439	0.00267	0.896	0.26855	5.48306e-05	0.896	0.23291	0	0.896	0.00195
0	0.897	0.01758	8.22459e-05	0.897	0.00146	0	0.897	0.00439	0.00259	0.897	0.26514	5.48306e-05	0.897	0.23242	0	0.897	0.00195
0	0.898	0.01758	8.22459e-05	0.898	0.00146	0	0.898	0.00439	0.00243	0.898	0.25635	5.48306e-05	0.898	0.23096	0	0.898	0.00195
0	0.899	0.01709	8.22459e-05	0.899	0.00146	0	0.899	0.00439	0.00228	0.899	0.24561	5.48306e-05	0.899	0.22949	0	0.899	0.00195
0	0.9	0.01611	8.22459e-05	0.9	0.00146	0	0.9	0.00439	0.00217	0.9	0.23633	5.48306e-05	0.9	0.22559	0	0.9	0.00195
0	0.901	0.01611	8.22459e-05	0.901	0.00146	0	0.901	0.00293	0.00207	0.901	0.229	5.48306e-05	0.901	0.22412	0	0.901	0.00195
0	0.902	0.01563	8.22459e-05	0.902	0.00146	0	0.902	0.00293	0.00199	0.902	0.2251	5.48306e-05	0.902	0.22314	0	0.902	0.00195
0	0.903	0.01514	6.85382e-05	0.903	0.00146	0	0.903	0.00293	0.00195	0.903	0.21631	5.48306e-05	0.903	0.22021	0	0.903	0.00195
0	0.904	0.01465	6.85382e-05	0.904	0.00146	0	0.904	0.00293	0.00191	0.904	0.21533	5.48306e-05	0.904	0.21826	0	0.904	0.00195
0	0.905	0.01465	6.85382e-05	0.905	0.00146	0	0.905	0.00293	0.00184	0.905	0.21045	5.48306e-05	0.905	0.2168	0	0.905	0.00195
0	0.906	0.01318	6.85382e-05	0.906	0.00146	0	0.906	0.00293	0.00171	0.906	0.20557	5.48306e-05	0.906	0.21533	0	0.906	0.00195
0	0.907	0.0127	6.85382e-05	0.907	0.00146	0	0.907	0.00293	0.0016	0.907	0.20215	5.48306e-05	0.907	0.21094	0	0.907	0.00195
0	0.908	0.01074	6.85382e-05	0.908	0.00146	0	0.908	0.00293	0.00148	0.908	0.19727	5.48306e-05	0.908	0.20996	0	0.908	0.00195
0	0.909	0.01074	6.85382e-05	0.909	0.00146	0	0.909	0.00293	0.00133	0.909	0.19092	5.48306e-05	0.909	0.20703	0	0.909	0.00195
0	0.91	0.00928	6.85382e-05	0.91	0.00146	0	0.91	0.00293	0.00127	0.91	0.18262	5.48306e-05	0.91	0.20264	0	0.91	0.00195
0	0.911	0.00879	6.85382e-05	0.911	0.00146	0	0.911	0.00244	0.00119	0.911	0.1792	5.48306e-05	0.911	0.20117	0	0.911	0.00195
0	0.912	0.00684	6.85382e-05	0.912	0.00146	0	0.912	0.00244	0.00112	0.912	0.17236	5.48306e-05	0.912	0.2002	0	0.912	0.00195
0	0.913	0.00586	6.85382e-05	0.913	0.00146	0	0.913	0.00244	0.0011	0.913	0.16699	5.48306e-05	0.913	0.19873	0	0.913	0.00195
0	0.914	0.00537	6.85382e-05	0.914	0.00146	0	0.914	0.00195	0.00107	0.914	0.15918	5.48306e-05	0.914	0.1958	0	0.914	0.00195
0	0.915	0.00537	6.85382e-05	0.915	0.00146	0	0.915	0.00195	0.00107	0.915	0.15283	5.48306e-05	0.915	0.19238	0	0.915	0.00195
0	0.916	0.00488	6.85382e-05	0.916	0.00146	0	0.916	0.00195	0.000973243	0.916	0.14893	5.48306e-05	0.916	0.19092	0	0.916	0.00195
0	0.917	0.00488	6.85382e-05	0.917	0.00146	0	0.917	0.00195	0.000945827	0.917	0.14648	5.48306e-05	0.917	0.19043	0	0.917	0.00195
0	0.918	0.00488	6.85382e-05	0.918	0.00146	0	0.918	0.00195	0.000822459	0.918	0.1416	5.48306e-05	0.918	0.18945	0	0.918	0.00195
0	0.919	0.00439	6.85382e-05	0.919	0.00146	0	0.919	0.00195	0.000767628	0.919	0.13574	5.48306e-05	0.919	0.18896	0	0.919	0.00195
0	0.92	0.00391	6.85382e-05	0.92	0.00146	0	0.92	0.00195	0.000767628	0.92	0.1333	5.48306e-05	0.92	0.18457	0	0.92	0.00195
0	0.921	0.00391	5.48306e-05	0.921	0.00146	0	0.921	0.00195	0.000726505	0.921	0.12988	5.48306e-05	0.921	0.18213	0	0.921	0.00146
0	0.922	0.00391	5.48306e-05	0.922	0.00146	0	0.922	0.00195	0.000657967	0.922	0.11963	5.48306e-05	0.922	0.18018	0	0.922	0.00146
0	0.923	0.00391	5.48306e-05	0.923	0.00146	0	0.923	0.00195	0.000657967	0.923	0.11523	5.48306e-05	0.923	0.17822	0	0.923	0.00146
0	0.924	0.00293	5.48306e-05	0.924	0.00146	0	0.924	0.00195	0.000616844	0.924	0.11035	5.48306e-05	0.924	0.17627	0	0.924	0.00146
0	0.925	0.00293	5.48306e-05	0.925	0.00146	0	0.925	0.00195	0.000575721	0.925	0.10645	4.11229e-05	0.925	0.1748	0	0.925	0.00146
0	0.926	0.00293	5.48306e-05	0.926	0.00146	0	0.926	0.00146	0.000562013	0.926	0.10156	4.11229e-05	0.926	0.17139	0	0.926	0.00146
0	0.927	0.00293	5.48306e-05	0.927	0.00146	0	0.927	0.00146	0.000562013	0.927	0.09619	4.11229e-05	0.927	0.1709	0	0.927	0.00146
0	0.928	0.00293	5.48306e-05	0.928	0.00146	0	0.928	0.000976563	0.000534598	0.928	0.09277	4.11229e-05	0.928	0.16748	0	0.928	0.00146
0	0.929	0.00293	5.48306e-05	0.929	0.00146	0	0.929	0.000976563	0.000493475	0.929	0.08936	4.11229e-05	0.929	0.16455	0	0.929	0.00146
0	0.93	0.00293	5.48306e-05	0.93	0.00146	0	0.93	0.000976563	0.00046606	0.93	0.08643	4.11229e-05	0.93	0.16162	0	0.93	0.00146
0	0.931	0.00293	5.48306e-05	0.931	0.00146	0	0.931	0.000976563	0.000452352	0.931	0.08203	4.11229e-05	0.931	0.16016	0	0.931	0.00146
0	0.932	0.00293	5.48306e-05	0.932	0.00146	0	0.932	0.000976563	0.000397522	0.932	0.08008	4.11229e-05	0.932	0.15674	0	0.932	0.00146
0	0.933	0.00293	5.48306e-05	0.933	0.00146	0	0.933	0.000976563	0.000383814	0.933	0.07471	4.11229e-05	0.933	0.15479	0	0.933	0.00146
0	0.934	0.00293	5.48306e-05	0.934	0.00146	0	0.934	0.000976563	0.000342691	0.934	0.06885	4.11229e-05	0.934	0.15332	0	0.934	0.00146
0	0.935	0.00293	5.48306e-05	0.935	0.00146	0	0.935	0.000976563	0.000328983	0.935	0.06445	4.11229e-05	0.935	0.15039	0	0.935	0.00146
0	0.936	0.00293	5.48306e-05	0.936	0.00146	0	0.936	0.000976563	0.000328983	0.936	0.06055	4.11229e-05	0.936	0.14844	0	0.936	0.00146
0	0.937	0.00293	5.48306e-05	0.937	0.00146	0	0.937	0.000976563	0.000328983	0.937	0.05225	4.11229e-05	0.937	0.14697	0	0.937	0.00146
0	0.938	0.00293	5.48306e-05	0.938	0.00146	0	0.938	0.000976563	0.000328983	0.938	0.04834	2.74153e-05	0.938	0.14453	0	0.938	0.00146
0	0.939	0.00293	5.48306e-05	0.939	0.00146	0	0.939	0.000976563	0.000301568	0.939	0.04053	2.74153e-05	0.939	0.14111	0	0.939	0.00146
0	0.94	0.00293	5.48306e-05	0.94	0.000976563	0	0.94	0.000976563	0.000274153	0.94	0.03857	2.74153e-05	0.94	0.13623	0	0.94	0.00146
0	0.941	0.00293	5.48306e-05	0.941	0.000976563	0	0.941	0.000976563	0.000260445	0.941	0.03564	2.74153e-05	0.941	0.13623	0	0.941	0.00146
0	0.942	0.00293	5.48306e-05	0.942	0.000976563	0	0.942	0.000976563	0.000260445	0.942	0.03369	2.74153e-05	0.942	0.13281	0	0.942	0.00146
0	0.943	0.00293	5.48306e-05	0.943	0.000976563	0	0.943	0.000976563	0.000246738	0.943	0.03174	2.74153e-05	0.943	0.13086	0	0.943	0.00146
0	0.944	0.00244	5.48306e-05	0.944	0.000976563	0	0.944	0.000976563	0.000219322	0.944	0.03076	1.37076e-05	0.944	0.13086	0	0.944	0.00146
0	0.945	0.00244	5.48306e-05	0.945	0.000976563	0	0.945	0.000976563	0.000219322	0.945	0.03076	1.37076e-05	0.945	0.12695	0	0.945	0.00146
0	0.946	0.00244	5.48306e-05	0.946	0.000976563	0	0.946	0.000976563	0.000219322	0.946	0.03027	1.37076e-05	0.946	0.12207	0	0.946	0.00146
0	0.947	0.00244	5.48306e-05	0.947	0.000976563	0	0.947	0.000976563	0.000219322	0.947	0.02686	1.37076e-05	0.947	0.12012	0	0.947	0.00146
0	0.948	0.00244	5.48306e-05	0.948	0.000976563	0	0.948	0.000976563	0.000191907	0.948	0.02295	1.37076e-05	0.948	0.1167	0	0.948	0.00146
0	0.949	0.00244	5.48306e-05	0.949	0.000976563	0	0.949	0.000976563	0.000191907	0.949	0.021	1.37076e-05	0.949	0.11279	0	0.949	0.00146
0	0.95	0.00244	5.48306e-05	0.95	0.000976563	0	0.95	0.000976563	0.000191907	0.95	0.01855	1.37076e-05	0.95	0.10742	0	0.95	0.00146
0	0.951	0.00244	5.48306e-05	0.951	0.000976563	0	0.951	0.000976563	0.000191907	0.951	0.01758	1.37076e-05	0.951	0.104	0	0.951	0.00146
0	0.952	0.00146	4.11229e-05	0.952	0.000976563	0	0.952	0.000976563	0.000191907	0.952	0.01611	1.37076e-05	0.952	0.1001	0	0.952	0.00146
0	0.953	0.00146	4.11229e-05	0.953	0.000976563	0	0.953	0.000976563	0.000178199	0.953	0.01611	1.37076e-05	0.953	0.09863	0	0.953	0.00146
0	0.954	0.00146	4.11229e-05	0.954	0.000976563	0	0.954	0.000976563	0.000178199	0.954	0.01611	1.37076e-05	0.954	0.09619	0	0.954	0.00146
0	0.955	0.00146	4.11229e-05	0.955	0.000976563	0	0.955	0.000976563	0.000178199	0.955	0.01611	1.37076e-05	0.955	0.09424	0	0.955	0.00146
0	0.956	0.00146	4.11229e-05	0.956	0.000976563	0	0.956	0.000976563	0.000164492	0.956	0.01416	1.37076e-05	0.956	0.09277	0	0.956	0.00146
0	0.957	0.00146	4.11229e-05	0.957	0.000976563	0	0.957	0.000976563	0.000150784	0.957	0.01318	1.37076e-05	0.957	0.09082	0	0.957	0.00146
0	0.958	0.00146	4.11229e-05	0.958	0.000976563	0	0.958	0.000976563	0.000137076	0.958	0.0127	1.37076e-05	0.958	0.08838	0	0.958	0.00146
0	0.959	0.00146	4.11229e-05	0.959	0.000976563	0	0.959	0.000976563	0.000109661	0.959	0.01123	1.37076e-05	0.959	0.08691	0	0.959	0.00146
0	0.96	0.00146	4.11229e-05	0.96	0.000976563	0	0.96	0.000976563	0.000109661	0.96	0.01074	1.37076e-05	0.96	0.08496	0	0.96	0.00146
0	0.961	0.00146	4.11229e-05	0.961	0.000976563	0	0.961	0.000976563	0.000109661	0.961	0.00879	1.37076e-05	0.961	0.0835	0	0.961	0.00146
0	0.962	0.00146	4.11229e-05	0.962	0.000976563	0	0.962	0.000976563	0.000109661	0.962	0.00781	0	0.962	0.08008	0	0.962	0.00146
0	0.963	0.00146	4.11229e-05	0.963	0.000976563	0	0.963	0.000488281	0.000109661	0.963	0.00635	0	0.963	0.07617	0	0.963	0.00146
0	0.964	0.00146	4.11229e-05	0.964	0.000976563	0	0.964	0.000488281	0.000109661	0.964	0.00439	0	0.964	0.07422	0	0.964	0.00146
0	0.965	0.00146	4.11229e-05	0.965	0.000976563	0	0.965	0.000488281	9.59535e-05	0.965	0.00391	0	0.965	0.07031	0	0.965	0.00146
0	0.966	0.000488281	4.11229e-05	0.966	0.000976563	0	0.966	0.000488281	8.22459e-05	0.966	0.00342	0	0.966	0.06543	0	0.966	0.00146
0	0.967	0.000488281	2.74153e-05	0.967	0.000488281	0	0.967	0.000488281	8.22459e-05	0.967	0.00342	0	0.967	0.0625	0	0.967	0.00146
0	0.968	0.000488281	2.74153e-05	0.968	0.000488281	0	0.968	0.000488281	8.22459e-05	0.968	0.00293	0	0.968	0.05859	0	0.968	0.00146
0	0.969	0.000488281	2.74153e-05	0.969	0.000488281	0	0.969	0.000488281	8.22459e-05	0.969	0.00293	0	0.969	0.05811	0	0.969	0.00146
0	0.97	0.000488281	2.74153e-05	0.97	0.000488281	0	0.97	0.000488281	6.85382e-05	0.97	0.00244	0	0.97	0.05566	0	0.97	0.00146
0	0.971	0.000488281	2.74153e-05	0.971	0.000488281	0	0.971	0.000488281	6.85382e-05	0.971	0.00195	0	0.971	0.0542	0	0.971	0.00146
0	0.972	0.000488281	2.74153e-05	0.972	0.000488281	0	0.972	0.000488281	6.85382e-05	0.972	0.00195	0	0.972	0.05176	0	0.972	0.00146
0	0.973	0.000488281	2.74153e-05	0.973	0.000488281	0	0.973	0.000488281	6.85382e-05	0.973	0.00195	0	0.973	0.04932	0	0.973	0.00146
0	0.974	0.000488281	2.74153e-05	0.974	0.000488281	0	0.974	0.000488281	6.85382e-05	0.974	0.00195	0	0.974	0.04492	0	0.974	0.00146
0	0.975	0.000488281	2.74153e-05	0.975	0.000488281	0	0.975	0.000488281	4.11229e-05	0.975	0.00146	0	0.975	0.04346	0	0.975	0.00146
0	0.976	0.000488281	2.74153e-05	0.976	0.000488281	0	0.976	0.000488281	4.11229e-05	0.976	0.00146	0	0.976	0.04199	0	0.976	0.00146
0	0.977	0.000488281	2.74153e-05	0.977	0.000488281	0	0.977	0.000488281	4.11229e-05	0.977	0.00146	0	0.977	0.03857	0	0.977	0.00146
0	0.978	0.000488281	2.74153e-05	0.978	0.000488281	0	0.978	0.000488281	2.74153e-05	0.978	0.00146	0	0.978	0.0376	0	0.978	0.00146
0	0.979	0.000488281	2.74153e-05	0.979	0.000488281	0	0.979	0.000488281	1.37076e-05	0.979	0.00146	0	0.979	0.03516	0	0.979	0.00146
0	0.98	0.000488281	2.74153e-05	0.98	0.000488281	0	0.98	0.000488281	1.37076e-05	0.98	0.00146	0	0.98	0.03271	0	0.98	0.00146
0	0.981	0.000488281	2.74153e-05	0.981	0.000488281	0	0.981	0.000488281	1.37076e-05	0.981	0.00146	0	0.981	0.03076	0	0.981	0.00146
0	0.982	0.000488281	2.74153e-05	0.982	0.000488281	0	0.982	0.000488281	1.37076e-05	0.982	0.00146	0	0.982	0.02881	0	0.982	0.00146
0	0.983	0.000488281	2.74153e-05	0.983	0.000488281	0	0.983	0.000488281	1.37076e-05	0.983	0.00146	0	0.983	0.02686	0	0.983	0.00146
0	0.984	0.000488281	0	0.984	0.000488281	0	0.984	0.000488281	1.37076e-05	0.984	0.00146	0	0.984	0.02539	0	0.984	0.00146
0	0.985	0.000488281	0	0.985	0.000488281	0	0.985	0.000488281	1.37076e-05	0.985	0.00146	0	0.985	0.02393	0	0.985	0.00146
0	0.986	0.000488281	0	0.986	0.000488281	0	0.986	0.000488281	1.37076e-05	0.986	0.00146	0	0.986	0.02148	0	0.986	0.00146
0	0.987	0.000488281	0	0.987	0.000488281	0	0.987	0.000488281	1.37076e-05	0.987	0.00146	0	0.987	0.0166	0	0.987	0.00146
0	0.988	0.000488281	0	0.988	0.000488281	0	0.988	0.000488281	1.37076e-05	0.988	0.00146	0	0.988	0.01416	0	0.988	0.00146
0	0.989	0.000488281	0	0.989	0.000488281	0	0.989	0.000488281	1.37076e-05	0.989	0.00146	0	0.989	0.01074	0	0.989	0.00146
0	0.99	0.000488281	0	0.99	0.000488281	0	0.99	0.000488281	1.37076e-05	0.99	0.00146	0	0.99	0.00977	0	0.99	0.00146
0	0.991	0.000488281	0	0.991	0.000488281	0	0.991	0.000488281	1.37076e-05	0.991	0.000488281	0	0.991	0.00586	0	0.991	0.00146
0	0.992	0.000488281	0	0.992	0.000488281	0	0.992	0.000488281	1.37076e-05	0.992	0.000488281	0	0.992	0.00439	0	0.992	0.00146
0	0.993	0.000488281	0	0.993	0.000488281	0	0.993	0.000488281	1.37076e-05	0.993	0.000488281	0	0.993	0.00293	0	0.993	0.00146
0	0.994	0.000488281	0	0.994	0.000488281	0	0.994	0.000488281	1.37076e-05	0.994	0.000488281	0	0.994	0.00293	0	0.994	0.000976563
0	0.995	0.000488281	0	0.995	0.000488281	0	0.995	0.000488281	1.37076e-05	0.995	0.000488281	0	0.995	0.00244	0	0.995	0.000488281
0	0.996	0.000488281	0	0.996	0.000488281	0	0.996	0.000488281	1.37076e-05	0.996	0.000488281	0	0.996	0.00195	0	0.996	0.000488281
0	0.997	0.000488281	0	0.997	0.000488281	0	0.997	0.000488281	1.37076e-05	0.997	0.000488281	0	0.997	0.00195	0	0.997	0.000488281
0	0.998	0.000488281	0	0.998	0.000488281	0	0.998	0.000488281	1.37076e-05	0.998	0.000488281	0	0.998	0.00195	0	0.998	0.000488281
0	0.999	0.000488281	0	0.999	0.000488281	0	0.999	0.000488281	1.37076e-05	0.999	0.000488281	0	0.999	0.000976563	0	0.999	0.000488281
0	1	0	0	1	0	0	1	0	0	1	0	0	1	0	0	1	0
0	1.001	1	0	1.001	0	0	1.001	0	0	1.001	0	0	1.001	0	0	1.001	0

## Sheet: abu-airport-4
pf1	τ1	pd1	pf2	τ2	pd2	pf3	τ3	pd3	pf4	τ4	pd4	pf5	τ5	pd5	pf6	τ6	pd6
1	-0.001	1	1	-0.001	1	1	-0.001	1	1	-0.001	1	1	-0.001	1	1	-0.001	1
0.9999	0	1	0.9999	0	1	0.9999	0	1	0.9999	0	1	0.9999	0	1	0.53581	0	1
0.9999	0.001	1	0.83078	0.001	0.96667	0.9999	0.001	1	0.9999	0.001	1	0.9999	0.001	1	0.52052	0.001	1
0.9999	0.002	1	0.76036	0.002	0.93333	0.9999	0.002	1	0.9999	0.002	1	0.9998	0.002	1	0.50543	0.002	1
0.9999	0.003	1	0.70594	0.003	0.91667	0.9999	0.003	1	0.9999	0.003	1	0.9997	0.003	1	0.49004	0.003	1
0.9999	0.004	1	0.66016	0.004	0.9	0.9999	0.004	1	0.9999	0.004	1	0.9997	0.004	1	0.47435	0.004	1
0.9999	0.005	1	0.62425	0.005	0.9	0.9999	0.005	1	0.9999	0.005	1	0.9997	0.005	1	0.46087	0.005	1
0.9999	0.006	1	0.59004	0.006	0.88333	0.9999	0.006	1	0.9999	0.006	1	0.9994	0.006	1	0.44638	0.006	1
0.9999	0.007	1	0.56187	0.007	0.88333	0.9999	0.007	1	0.9999	0.007	1	0.99909	0.007	1	0.4327	0.007	1
0.9999	0.008	1	0.53763	0.008	0.88333	0.9999	0.008	1	0.9999	0.008	1	0.99899	0.008	1	0.4169	0.008	1
0.9999	0.009	1	0.51308	0.009	0.83333	0.9999	0.009	1	0.9999	0.009	1	0.99879	0.009	1	0.40312	0.009	1
0.9999	0.01	1	0.49205	0.01	0.83333	0.9999	0.01	1	0.9999	0.01	1	0.99789	0.01	1	0.38783	0.01	1
0.9999	0.011	1	0.47012	0.011	0.83333	0.9999	0.011	1	0.9999	0.011	1	0.99728	0.011	1	0.37304	0.011	1
0.9999	0.012	1	0.45252	0.012	0.81667	0.9999	0.012	1	0.9999	0.012	1	0.99507	0.012	1	0.35915	0.012	1
0.9999	0.013	1	0.4341	0.013	0.81667	0.9999	0.013	1	0.9999	0.013	1	0.99386	0.013	1	0.34698	0.013	1
0.9999	0.014	1	0.41891	0.014	0.81667	0.9999	0.014	1	0.9999	0.014	1	0.99215	0.014	1	0.33249	0.014	1
0.9998	0.015	1	0.40463	0.015	0.81667	0.9999	0.015	1	0.9999	0.015	1	0.98994	0.015	1	0.31871	0.015	1
0.9998	0.016	1	0.39155	0.016	0.78333	0.9999	0.016	1	0.9999	0.016	1	0.98702	0.016	1	0.30594	0.016	1
0.9998	0.017	1	0.37887	0.017	0.76667	0.9999	0.017	1	0.9998	0.017	1	0.9839	0.017	1	0.29105	0.017	1
0.9998	0.018	1	0.366	0.018	0.76667	0.9998	0.018	1	0.9997	0.018	1	0.98028	0.018	1	0.27867	0.018	1
0.9998	0.019	1	0.35262	0.019	0.76667	0.9998	0.019	1	0.9997	0.019	1	0.97616	0.019	1	0.26841	0.019	1
0.9998	0.02	1	0.33893	0.02	0.76667	0.9998	0.02	1	0.9997	0.02	1	0.97223	0.02	1	0.25734	0.02	1
0.9998	0.021	1	0.32827	0.021	0.76667	0.9998	0.021	1	0.9997	0.021	1	0.96841	0.021	1	0.24577	0.021	1
0.9998	0.022	1	0.31881	0.022	0.76667	0.9997	0.022	1	0.9997	0.022	1	0.96449	0.022	1	0.2336	0.022	1
0.9998	0.023	1	0.30946	0.023	0.76667	0.9997	0.023	1	0.9997	0.023	1	0.95976	0.023	1	0.22294	0.023	1
0.9998	0.024	1	0.3	0.024	0.76667	0.9995	0.024	1	0.9997	0.024	1	0.95453	0.024	1	0.21147	0.024	1
0.9998	0.025	1	0.28964	0.025	0.76667	0.9995	0.025	1	0.9997	0.025	1	0.9492	0.025	1	0.2001	0.025	1
0.9998	0.026	1	0.27978	0.026	0.76667	0.9995	0.026	1	0.9997	0.026	1	0.94245	0.026	1	0.19024	0.026	1
0.9998	0.027	1	0.27203	0.027	0.76667	0.9995	0.027	1	0.9997	0.027	1	0.93461	0.027	1	0.17948	0.027	1
0.9998	0.028	1	0.26388	0.028	0.76667	0.9995	0.028	1	0.9995	0.028	1	0.92616	0.028	1	0.17233	0.028	1
0.9998	0.029	1	0.25604	0.029	0.76667	0.9995	0.029	1	0.9994	0.029	1	0.9172	0.029	1	0.16358	0.029	1
0.9998	0.03	1	0.24849	0.03	0.75	0.9995	0.03	1	0.9994	0.03	1	0.90724	0.03	1	0.15342	0.03	1
0.9998	0.031	1	0.24014	0.031	0.75	0.9995	0.031	1	0.9992	0.031	1	0.89427	0.031	1	0.14457	0.031	1
0.9998	0.032	1	0.2335	0.032	0.75	0.9995	0.032	1	0.99899	0.032	1	0.8827	0.032	1	0.13581	0.032	1
0.9998	0.033	1	0.22817	0.033	0.75	0.9994	0.033	1	0.99899	0.033	1	0.87062	0.033	1	0.12797	0.033	1
0.9998	0.034	1	0.22223	0.034	0.75	0.9994	0.034	1	0.99899	0.034	1	0.85674	0.034	1	0.12002	0.034	1
0.9998	0.035	1	0.21469	0.035	0.75	0.9993	0.035	1	0.99889	0.035	1	0.84245	0.035	1	0.11308	0.035	1
0.9998	0.036	1	0.20926	0.036	0.75	0.9993	0.036	1	0.99889	0.036	1	0.82877	0.036	1	0.10734	0.036	1
0.9998	0.037	1	0.20231	0.037	0.73333	0.9992	0.037	1	0.99879	0.037	1	0.81066	0.037	1	0.10111	0.037	1
0.9998	0.038	1	0.19567	0.038	0.73333	0.9992	0.038	1	0.99859	0.038	1	0.79477	0.038	1	0.09618	0.038	1
0.9998	0.039	1	0.19125	0.039	0.73333	0.99909	0.039	1	0.99849	0.039	1	0.77606	0.039	1	0.08964	0.039	1
0.9998	0.04	1	0.18612	0.04	0.73333	0.99889	0.04	1	0.99839	0.04	1	0.75926	0.04	1	0.08461	0.04	1
0.9998	0.041	1	0.18229	0.041	0.73333	0.99889	0.041	1	0.99829	0.041	1	0.73903	0.041	1	0.08109	0.041	1
0.9998	0.042	1	0.17837	0.042	0.73333	0.99889	0.042	1	0.99799	0.042	1	0.72254	0.042	1	0.07746	0.042	1
0.9997	0.043	1	0.17445	0.043	0.73333	0.99879	0.043	1	0.99789	0.043	1	0.70493	0.043	1	0.07384	0.043	1
0.9997	0.044	1	0.16922	0.044	0.73333	0.99879	0.044	1	0.99789	0.044	1	0.69064	0.044	1	0.06982	0.044	1
0.9997	0.045	1	0.16579	0.045	0.73333	0.99879	0.045	1	0.99769	0.045	1	0.67646	0.045	1	0.066	0.045	1
0.9997	0.046	1	0.16117	0.046	0.71667	0.99879	0.046	1	0.99769	0.046	1	0.66177	0.046	1	0.06298	0.046	1
0.9997	0.047	1	0.15684	0.047	0.71667	0.99869	0.047	1	0.99759	0.047	1	0.64738	0.047	1	0.05946	0.047	1
0.9997	0.048	1	0.15342	0.048	0.71667	0.99859	0.048	1	0.99738	0.048	1	0.63249	0.048	1	0.05594	0.048	1
0.9997	0.049	1	0.14889	0.049	0.71667	0.99859	0.049	1	0.99728	0.049	1	0.62002	0.049	1	0.05282	0.049	1
0.9997	0.05	1	0.14708	0.05	0.71667	0.99859	0.05	1	0.99688	0.05	1	0.60573	0.05	1	0.0505	0.05	1
0.9996	0.051	1	0.14376	0.051	0.7	0.99849	0.051	1	0.99638	0.051	1	0.59437	0.051	1	0.04789	0.051	1
0.9996	0.052	1	0.14014	0.052	0.7	0.99839	0.052	1	0.99598	0.052	1	0.58249	0.052	1	0.04507	0.052	1
0.9996	0.053	1	0.13622	0.053	0.7	0.99819	0.053	1	0.99517	0.053	1	0.57304	0.053	1	0.04145	0.053	1
0.9995	0.054	1	0.1329	0.054	0.7	0.99819	0.054	1	0.99467	0.054	1	0.56227	0.054	1	0.03913	0.054	1
0.9995	0.055	1	0.13058	0.055	0.7	0.99809	0.055	1	0.99416	0.055	1	0.5503	0.055	1	0.03753	0.055	1
0.9995	0.056	1	0.12807	0.056	0.7	0.99799	0.056	1	0.99356	0.056	1	0.53863	0.056	1	0.03521	0.056	1
0.9995	0.057	1	0.12565	0.057	0.7	0.99789	0.057	1	0.99336	0.057	1	0.52968	0.057	1	0.0332	0.057	1
0.9994	0.058	1	0.12243	0.058	0.7	0.99769	0.058	1	0.99296	0.058	1	0.51821	0.058	1	0.03089	0.058	1
0.9993	0.059	1	0.11922	0.059	0.7	0.99748	0.059	1	0.99215	0.059	1	0.50744	0.059	1	0.02938	0.059	1
0.9993	0.06	1	0.117	0.06	0.7	0.99738	0.06	1	0.99135	0.06	1	0.49748	0.06	1	0.02787	0.06	1
0.9993	0.061	1	0.11469	0.061	0.7	0.99708	0.061	1	0.99095	0.061	1	0.48642	0.061	1	0.02606	0.061	1
0.9993	0.062	1	0.11207	0.062	0.7	0.99678	0.062	1	0.99074	0.062	1	0.47636	0.062	1	0.02414	0.062	1
0.9993	0.063	1	0.10946	0.063	0.7	0.99638	0.063	1	0.99014	0.063	1	0.46439	0.063	1	0.02274	0.063	1
0.9993	0.064	1	0.10765	0.064	0.7	0.99618	0.064	1	0.98903	0.064	1	0.45463	0.064	1	0.02213	0.064	1
0.9993	0.065	1	0.10412	0.065	0.68333	0.99588	0.065	1	0.98803	0.065	1	0.44467	0.065	1	0.02123	0.065	1
0.9993	0.066	1	0.10161	0.066	0.68333	0.99527	0.066	1	0.98732	0.066	1	0.43581	0.066	1	0.02012	0.066	1
0.99899	0.067	1	0.1002	0.067	0.68333	0.99507	0.067	1	0.98672	0.067	1	0.42636	0.067	1	0.01932	0.067	1
0.99899	0.068	1	0.09869	0.068	0.68333	0.99457	0.068	1	0.98491	0.068	1	0.41861	0.068	1	0.01841	0.068	1
0.99889	0.069	1	0.09598	0.069	0.68333	0.99416	0.069	1	0.9841	0.069	1	0.40946	0.069	1	0.01801	0.069	1
0.99889	0.07	1	0.09326	0.07	0.68333	0.99366	0.07	1	0.9826	0.07	1	0.3999	0.07	1	0.0168	0.07	1
0.99889	0.071	1	0.09155	0.071	0.68333	0.99326	0.071	1	0.98139	0.071	1	0.39175	0.071	1	0.0165	0.071	1
0.99879	0.072	1	0.08924	0.072	0.68333	0.99266	0.072	1	0.98048	0.072	1	0.38531	0.072	1	0.016	0.072	1
0.99879	0.073	1	0.08753	0.073	0.68333	0.99195	0.073	1	0.97777	0.073	1	0.37686	0.073	1	0.01499	0.073	1
0.99869	0.074	1	0.08602	0.074	0.68333	0.99155	0.074	1	0.97596	0.074	1	0.36841	0.074	1	0.01439	0.074	1
0.99849	0.075	1	0.08431	0.075	0.68333	0.99085	0.075	1	0.97414	0.075	1	0.35875	0.075	1	0.01388	0.075	1
0.99849	0.076	1	0.08229	0.076	0.68333	0.99004	0.076	1	0.97133	0.076	1	0.3494	0.076	1	0.01308	0.076	1
0.99829	0.077	1	0.08099	0.077	0.68333	0.98974	0.077	1	0.96922	0.077	1	0.33883	0.077	1	0.01217	0.077	1
0.99819	0.078	1	0.07938	0.078	0.68333	0.98893	0.078	1	0.9669	0.078	1	0.32928	0.078	1	0.01197	0.078	1
0.99819	0.079	1	0.07736	0.079	0.68333	0.98783	0.079	1	0.96408	0.079	1	0.32002	0.079	1	0.01157	0.079	1
0.99819	0.08	1	0.07606	0.08	0.66667	0.98642	0.08	1	0.96137	0.08	1	0.30915	0.08	1	0.01087	0.08	1
0.99819	0.081	1	0.07435	0.081	0.66667	0.98541	0.081	1	0.95845	0.081	1	0.30091	0.081	1	0.01076	0.081	1
0.99809	0.082	1	0.07264	0.082	0.66667	0.98451	0.082	1	0.95563	0.082	1	0.29165	0.082	1	0.01066	0.082	1
0.99809	0.083	1	0.07163	0.083	0.66667	0.9839	0.083	1	0.95272	0.083	1	0.2833	0.083	1	0.01046	0.083	1
0.99799	0.084	1	0.07042	0.084	0.66667	0.98219	0.084	1	0.94769	0.084	1	0.27515	0.084	1	0.01026	0.084	1
0.99789	0.085	1	0.06901	0.085	0.66667	0.98058	0.085	1	0.94316	0.085	1	0.26841	0.085	1	0.00986	0.085	1
0.99779	0.086	1	0.06751	0.086	0.66667	0.97938	0.086	1	0.93893	0.086	1	0.26247	0.086	1	0.00956	0.086	1
0.99779	0.087	1	0.06579	0.087	0.66667	0.97847	0.087	1	0.93491	0.087	1	0.25533	0.087	1	0.00946	0.087	1
0.99779	0.088	1	0.06509	0.088	0.65	0.97746	0.088	1	0.92968	0.088	1	0.2497	0.088	1	0.00895	0.088	1
0.99779	0.089	1	0.06378	0.089	0.65	0.97596	0.089	1	0.92586	0.089	1	0.24437	0.089	1	0.00865	0.089	1
0.99759	0.09	1	0.06258	0.09	0.65	0.97394	0.09	1	0.92093	0.09	1	0.23903	0.09	1	0.00835	0.09	0.98333
0.99738	0.091	1	0.06127	0.091	0.65	0.97223	0.091	1	0.91368	0.091	1	0.2341	0.091	1	0.00815	0.091	0.98333
0.99738	0.092	1	0.05996	0.092	0.65	0.97002	0.092	1	0.90795	0.092	1	0.22938	0.092	1	0.00795	0.092	0.98333
0.99738	0.093	1	0.05936	0.093	0.65	0.96901	0.093	1	0.9008	0.093	1	0.22475	0.093	1	0.00765	0.093	0.98333
0.99708	0.094	1	0.05885	0.094	0.65	0.96791	0.094	1	0.89316	0.094	1	0.22103	0.094	1	0.00734	0.094	0.98333
0.99698	0.095	1	0.05775	0.095	0.65	0.966	0.095	1	0.8831	0.095	1	0.21771	0.095	1	0.00724	0.095	0.98333
0.99668	0.096	1	0.05694	0.096	0.65	0.96398	0.096	1	0.87384	0.096	1	0.21408	0.096	1	0.00704	0.096	0.98333
0.99658	0.097	1	0.05573	0.097	0.65	0.96107	0.097	1	0.86408	0.097	1	0.21107	0.097	1	0.00694	0.097	0.98333
0.99648	0.098	1	0.05483	0.098	0.65	0.95875	0.098	1	0.85312	0.098	1	0.20795	0.098	1	0.00694	0.098	0.98333
0.99628	0.099	1	0.05423	0.099	0.65	0.95624	0.099	1	0.84074	0.099	1	0.20433	0.099	1	0.00684	0.099	0.98333
0.99618	0.1	1	0.05312	0.1	0.65	0.95443	0.1	1	0.82857	0.1	1	0.20111	0.1	1	0.00634	0.1	0.98333
0.99608	0.101	1	0.05191	0.101	0.65	0.95131	0.101	1	0.81419	0.101	1	0.19909	0.101	1	0.00624	0.101	0.98333
0.99598	0.102	1	0.05101	0.102	0.65	0.94869	0.102	1	0.79879	0.102	1	0.19668	0.102	1	0.00614	0.102	0.98333
0.99537	0.103	1	0.0506	0.103	0.65	0.94547	0.103	1	0.78179	0.103	1	0.19406	0.103	1	0.00604	0.103	0.98333
0.99497	0.104	1	0.0501	0.104	0.65	0.94235	0.104	1	0.75734	0.104	1	0.19195	0.104	1	0.00604	0.104	0.98333
0.99487	0.105	1	0.0493	0.105	0.65	0.93843	0.105	1	0.73028	0.105	1	0.19024	0.105	1	0.00604	0.105	0.98333
0.99457	0.106	1	0.04909	0.106	0.65	0.93421	0.106	1	0.6993	0.106	1	0.18793	0.106	1	0.00594	0.106	0.98333
0.99427	0.107	1	0.04819	0.107	0.65	0.93038	0.107	1	0.66157	0.107	1	0.18662	0.107	1	0.00594	0.107	0.98333
0.99396	0.108	1	0.04759	0.108	0.65	0.92676	0.108	1	0.62082	0.108	1	0.18501	0.108	1	0.00584	0.108	0.98333
0.99366	0.109	1	0.04678	0.109	0.65	0.92264	0.109	1	0.57777	0.109	1	0.1836	0.109	1	0.00584	0.109	0.98333
0.99356	0.11	1	0.04628	0.11	0.63333	0.9165	0.11	1	0.53209	0.11	1	0.18078	0.11	1	0.00573	0.11	0.98333
0.99346	0.111	1	0.04517	0.111	0.63333	0.91207	0.111	1	0.49316	0.111	1	0.17998	0.111	1	0.00573	0.111	0.98333
0.99306	0.112	1	0.04406	0.112	0.61667	0.90674	0.112	1	0.45594	0.112	1	0.17827	0.112	1	0.00563	0.112	0.98333
0.99266	0.113	1	0.04396	0.113	0.61667	0.90181	0.113	1	0.42163	0.113	1	0.17696	0.113	1	0.00553	0.113	0.98333
0.99205	0.114	1	0.04356	0.114	0.61667	0.89748	0.114	1	0.38964	0.114	1	0.17545	0.114	1	0.00553	0.114	0.98333
0.99145	0.115	1	0.04256	0.115	0.61667	0.89155	0.115	1	0.36358	0.115	1	0.17455	0.115	1	0.00533	0.115	0.98333
0.99095	0.116	1	0.04235	0.116	0.61667	0.88551	0.116	1	0.34235	0.116	1	0.17344	0.116	1	0.00533	0.116	0.98333
0.99054	0.117	1	0.04195	0.117	0.61667	0.87857	0.117	1	0.31841	0.117	1	0.17203	0.117	1	0.00533	0.117	0.98333
0.99024	0.118	1	0.04175	0.118	0.61667	0.87093	0.118	1	0.29769	0.118	1	0.17082	0.118	1	0.00533	0.118	0.98333
0.98974	0.119	1	0.04095	0.119	0.61667	0.86398	0.119	1	0.27656	0.119	1	0.17022	0.119	1	0.00533	0.119	0.98333
0.98944	0.12	1	0.04054	0.12	0.61667	0.85604	0.12	1	0.25825	0.12	1	0.16861	0.12	1	0.00513	0.12	0.98333
0.98944	0.121	1	0.04044	0.121	0.61667	0.84728	0.121	1	0.24336	0.121	1	0.1672	0.121	1	0.00503	0.121	0.98333
0.98903	0.122	1	0.03984	0.122	0.61667	0.83773	0.122	1	0.22726	0.122	1	0.16569	0.122	1	0.00483	0.122	0.98333
0.98853	0.123	1	0.03924	0.123	0.61667	0.83038	0.123	1	0.21268	0.123	1	0.16469	0.123	1	0.00473	0.123	0.98333
0.98793	0.124	1	0.03873	0.124	0.61667	0.82183	0.124	1	0.19779	0.124	1	0.16328	0.124	1	0.00473	0.124	0.98333
0.98732	0.125	1	0.03853	0.125	0.61667	0.81117	0.125	1	0.18632	0.125	1	0.16187	0.125	1	0.00473	0.125	0.98333
0.98642	0.126	1	0.03833	0.126	0.61667	0.80141	0.126	1	0.17465	0.126	1	0.16107	0.126	1	0.00443	0.126	0.98333
0.98561	0.127	1	0.03742	0.127	0.61667	0.79205	0.127	1	0.16247	0.127	1	0.15966	0.127	1	0.00443	0.127	0.98333
0.98501	0.128	1	0.03702	0.128	0.61667	0.78119	0.128	1	0.15141	0.128	1	0.15885	0.128	1	0.00433	0.128	0.98333
0.984	0.129	1	0.03682	0.129	0.61667	0.7668	0.129	1	0.13903	0.129	1	0.15845	0.129	1	0.00433	0.129	0.98333
0.9835	0.13	1	0.03642	0.13	0.61667	0.75503	0.13	1	0.12797	0.13	1	0.15795	0.13	1	0.00423	0.13	0.98333
0.9829	0.131	1	0.03602	0.131	0.61667	0.74225	0.131	1	0.11972	0.131	1	0.15684	0.131	1	0.00423	0.131	0.98333
0.98239	0.132	0.98333	0.03501	0.132	0.61667	0.72907	0.132	1	0.11197	0.132	1	0.15604	0.132	1	0.00423	0.132	0.98333
0.98179	0.133	0.98333	0.03421	0.133	0.61667	0.71469	0.133	1	0.10262	0.133	1	0.15533	0.133	1	0.00423	0.133	0.98333
0.98068	0.134	0.98333	0.0339	0.134	0.61667	0.7	0.134	1	0.09517	0.134	1	0.15412	0.134	1	0.00423	0.134	0.96667
0.97938	0.135	0.98333	0.0335	0.135	0.61667	0.68541	0.135	1	0.08803	0.135	1	0.15302	0.135	1	0.00423	0.135	0.96667
0.97847	0.136	0.98333	0.0334	0.136	0.61667	0.66982	0.136	1	0.08109	0.136	1	0.15231	0.136	1	0.00423	0.136	0.96667
0.97777	0.137	0.98333	0.0327	0.137	0.61667	0.65342	0.137	1	0.07495	0.137	1	0.15121	0.137	1	0.00423	0.137	0.96667
0.97736	0.138	0.98333	0.03219	0.138	0.61667	0.63853	0.138	1	0.06821	0.138	1	0.1508	0.138	1	0.00423	0.138	0.96667
0.97626	0.139	0.98333	0.03199	0.139	0.61667	0.61761	0.139	1	0.06298	0.139	1	0.1498	0.139	1	0.00423	0.139	0.96667
0.97475	0.14	0.98333	0.03139	0.14	0.61667	0.5996	0.14	1	0.05644	0.14	1	0.14909	0.14	1	0.00402	0.14	0.96667
0.97354	0.141	0.98333	0.03119	0.141	0.61667	0.57988	0.141	1	0.05241	0.141	1	0.14849	0.141	0.98333	0.00402	0.141	0.96667
0.97233	0.142	0.98333	0.03089	0.142	0.61667	0.56157	0.142	1	0.04849	0.142	1	0.14819	0.142	0.98333	0.00402	0.142	0.96667
0.97113	0.143	0.98333	0.03078	0.143	0.61667	0.54457	0.143	1	0.04316	0.143	1	0.14728	0.143	0.98333	0.00382	0.143	0.96667
0.96962	0.144	0.98333	0.03028	0.144	0.61667	0.52787	0.144	1	0.04004	0.144	1	0.14678	0.144	0.98333	0.00382	0.144	0.96667
0.96811	0.145	0.98333	0.02988	0.145	0.61667	0.50855	0.145	1	0.03823	0.145	0.98333	0.14638	0.145	0.98333	0.00382	0.145	0.96667
0.9667	0.146	0.98333	0.02948	0.146	0.61667	0.49185	0.146	1	0.03501	0.146	0.98333	0.14588	0.146	0.98333	0.00382	0.146	0.95
0.96509	0.147	0.98333	0.02938	0.147	0.61667	0.47525	0.147	1	0.03169	0.147	0.98333	0.14537	0.147	0.96667	0.00382	0.147	0.95
0.96298	0.148	0.96667	0.02877	0.148	0.61667	0.45674	0.148	1	0.02877	0.148	0.98333	0.14467	0.148	0.96667	0.00372	0.148	0.95
0.96046	0.149	0.96667	0.02867	0.149	0.61667	0.43712	0.149	1	0.02686	0.149	0.98333	0.14427	0.149	0.96667	0.00352	0.149	0.95
0.95875	0.15	0.96667	0.02847	0.15	0.61667	0.4166	0.15	1	0.02445	0.15	0.96667	0.14386	0.15	0.96667	0.00342	0.15	0.95
0.95584	0.151	0.96667	0.02817	0.151	0.61667	0.39638	0.151	1	0.02264	0.151	0.96667	0.14376	0.151	0.96667	0.00342	0.151	0.95
0.95322	0.152	0.96667	0.02797	0.152	0.61667	0.37555	0.152	1	0.02012	0.152	0.96667	0.14306	0.152	0.96667	0.00322	0.152	0.95
0.95161	0.153	0.96667	0.02777	0.153	0.61667	0.35523	0.153	1	0.01891	0.153	0.96667	0.14266	0.153	0.96667	0.00322	0.153	0.95
0.9496	0.154	0.96667	0.02736	0.154	0.61667	0.33581	0.154	1	0.01781	0.154	0.96667	0.14266	0.154	0.95	0.00322	0.154	0.95
0.94789	0.155	0.96667	0.02686	0.155	0.61667	0.31811	0.155	1	0.0165	0.155	0.96667	0.14215	0.155	0.93333	0.00312	0.155	0.95
0.94477	0.156	0.96667	0.02666	0.156	0.6	0.29799	0.156	1	0.01489	0.156	0.96667	0.14185	0.156	0.93333	0.00312	0.156	0.95
0.94125	0.157	0.96667	0.02636	0.157	0.6	0.28089	0.157	1	0.01388	0.157	0.96667	0.14165	0.157	0.93333	0.00302	0.157	0.95
0.93803	0.158	0.96667	0.02626	0.158	0.6	0.26348	0.158	1	0.01338	0.158	0.96667	0.14135	0.158	0.93333	0.00302	0.158	0.95
0.93491	0.159	0.96667	0.02596	0.159	0.6	0.24678	0.159	1	0.01237	0.159	0.95	0.14135	0.159	0.93333	0.00302	0.159	0.93333
0.93239	0.16	0.95	0.02575	0.16	0.6	0.22998	0.16	1	0.01207	0.16	0.95	0.14095	0.16	0.91667	0.00292	0.16	0.93333
0.93028	0.161	0.93333	0.02575	0.161	0.6	0.2167	0.161	1	0.01177	0.161	0.95	0.14074	0.161	0.91667	0.00292	0.161	0.93333
0.92746	0.162	0.93333	0.02555	0.162	0.6	0.20191	0.162	1	0.01137	0.162	0.95	0.14034	0.162	0.88333	0.00282	0.162	0.93333
0.92404	0.163	0.93333	0.02515	0.163	0.6	0.18742	0.163	1	0.01076	0.163	0.95	0.13994	0.163	0.88333	0.00282	0.163	0.93333
0.92082	0.164	0.93333	0.02515	0.164	0.6	0.17344	0.164	1	0.01016	0.164	0.95	0.13964	0.164	0.88333	0.00282	0.164	0.93333
0.91771	0.165	0.93333	0.02465	0.165	0.6	0.15905	0.165	1	0.00996	0.165	0.95	0.13944	0.165	0.88333	0.00252	0.165	0.93333
0.91429	0.166	0.93333	0.02445	0.166	0.6	0.14748	0.166	1	0.00946	0.166	0.95	0.13924	0.166	0.88333	0.00252	0.166	0.93333
0.91036	0.167	0.93333	0.02404	0.167	0.6	0.13742	0.167	1	0.00915	0.167	0.95	0.13913	0.167	0.88333	0.00252	0.167	0.93333
0.90674	0.168	0.93333	0.02364	0.168	0.6	0.13028	0.168	1	0.00895	0.168	0.95	0.13813	0.168	0.88333	0.00241	0.168	0.93333
0.90312	0.169	0.93333	0.02324	0.169	0.6	0.12304	0.169	1	0.00865	0.169	0.95	0.13783	0.169	0.88333	0.00241	0.169	0.93333
0.9003	0.17	0.93333	0.02304	0.17	0.6	0.11449	0.17	1	0.00765	0.17	0.95	0.13773	0.17	0.88333	0.00241	0.17	0.93333
0.89608	0.171	0.93333	0.02254	0.171	0.6	0.10634	0.171	1	0.00744	0.171	0.95	0.13722	0.171	0.86667	0.00241	0.171	0.93333
0.89105	0.172	0.93333	0.02213	0.172	0.6	0.09839	0.172	1	0.00694	0.172	0.95	0.13702	0.172	0.86667	0.00231	0.172	0.93333
0.88682	0.173	0.93333	0.02203	0.173	0.6	0.09074	0.173	1	0.00674	0.173	0.95	0.13692	0.173	0.86667	0.00231	0.173	0.93333
0.88028	0.174	0.93333	0.02173	0.174	0.6	0.0839	0.174	1	0.00664	0.174	0.95	0.13622	0.174	0.86667	0.00231	0.174	0.93333
0.87545	0.175	0.93333	0.02133	0.175	0.6	0.07867	0.175	1	0.00654	0.175	0.95	0.13592	0.175	0.86667	0.00231	0.175	0.93333
0.87052	0.176	0.93333	0.02113	0.176	0.6	0.07334	0.176	1	0.00624	0.176	0.95	0.13561	0.176	0.86667	0.00231	0.176	0.91667
0.8662	0.177	0.93333	0.02093	0.177	0.6	0.06861	0.177	1	0.00594	0.177	0.95	0.13511	0.177	0.85	0.00221	0.177	0.91667
0.86076	0.178	0.93333	0.02093	0.178	0.6	0.06408	0.178	1	0.00563	0.178	0.95	0.13491	0.178	0.83333	0.00211	0.178	0.91667
0.85584	0.179	0.93333	0.02093	0.179	0.6	0.06006	0.179	1	0.00563	0.179	0.95	0.13471	0.179	0.83333	0.00211	0.179	0.91667
0.8498	0.18	0.93333	0.02082	0.18	0.6	0.05584	0.18	1	0.00543	0.18	0.93333	0.13461	0.18	0.83333	0.00211	0.18	0.91667
0.84336	0.181	0.93333	0.02062	0.181	0.6	0.05292	0.181	1	0.00533	0.181	0.93333	0.13431	0.181	0.83333	0.00211	0.181	0.91667
0.83773	0.182	0.93333	0.02042	0.182	0.58333	0.04909	0.182	1	0.00513	0.182	0.93333	0.134	0.182	0.83333	0.00211	0.182	0.91667
0.83139	0.183	0.93333	0.02022	0.183	0.58333	0.04608	0.183	1	0.00493	0.183	0.93333	0.1337	0.183	0.83333	0.00211	0.183	0.91667
0.82495	0.184	0.93333	0.02002	0.184	0.58333	0.04366	0.184	1	0.00483	0.184	0.93333	0.1333	0.184	0.83333	0.00201	0.184	0.91667
0.81811	0.185	0.93333	0.01982	0.185	0.58333	0.04105	0.185	1	0.00483	0.185	0.93333	0.1332	0.185	0.83333	0.00201	0.185	0.91667
0.81197	0.186	0.93333	0.01952	0.186	0.58333	0.03823	0.186	1	0.00483	0.186	0.93333	0.1332	0.186	0.83333	0.00201	0.186	0.91667
0.80523	0.187	0.93333	0.01932	0.187	0.58333	0.03712	0.187	1	0.00453	0.187	0.93333	0.1331	0.187	0.83333	0.00201	0.187	0.91667
0.79829	0.188	0.93333	0.01911	0.188	0.58333	0.03571	0.188	1	0.00433	0.188	0.93333	0.1331	0.188	0.81667	0.00201	0.188	0.91667
0.79145	0.189	0.91667	0.01911	0.189	0.58333	0.0336	0.189	1	0.00423	0.189	0.93333	0.1329	0.189	0.81667	0.00201	0.189	0.91667
0.78461	0.19	0.91667	0.01901	0.19	0.58333	0.03179	0.19	1	0.00392	0.19	0.91667	0.1326	0.19	0.81667	0.00201	0.19	0.91667
0.77827	0.191	0.91667	0.01891	0.191	0.58333	0.03058	0.191	0.98333	0.00372	0.191	0.91667	0.13219	0.191	0.81667	0.00191	0.191	0.91667
0.77062	0.192	0.91667	0.01881	0.192	0.58333	0.02968	0.192	0.98333	0.00352	0.192	0.91667	0.13199	0.192	0.81667	0.00191	0.192	0.91667
0.76308	0.193	0.91667	0.01871	0.193	0.58333	0.02807	0.193	0.98333	0.00352	0.193	0.91667	0.13189	0.193	0.81667	0.00191	0.193	0.91667
0.75483	0.194	0.91667	0.01861	0.194	0.58333	0.02706	0.194	0.98333	0.00352	0.194	0.91667	0.13179	0.194	0.81667	0.00191	0.194	0.91667
0.74447	0.195	0.91667	0.01841	0.195	0.58333	0.02565	0.195	0.98333	0.00332	0.195	0.91667	0.13149	0.195	0.8	0.00191	0.195	0.91667
0.73521	0.196	0.91667	0.01821	0.196	0.58333	0.02515	0.196	0.98333	0.00332	0.196	0.91667	0.13149	0.196	0.8	0.00191	0.196	0.91667
0.72646	0.197	0.91667	0.01821	0.197	0.58333	0.02435	0.197	0.98333	0.00302	0.197	0.91667	0.13109	0.197	0.78333	0.00191	0.197	0.91667
0.71811	0.198	0.91667	0.01781	0.198	0.58333	0.02354	0.198	0.98333	0.00292	0.198	0.91667	0.13099	0.198	0.78333	0.00191	0.198	0.91667
0.70825	0.199	0.91667	0.01781	0.199	0.58333	0.02264	0.199	0.98333	0.00292	0.199	0.91667	0.13078	0.199	0.78333	0.00181	0.199	0.91667
0.69718	0.2	0.91667	0.01771	0.2	0.58333	0.02183	0.2	0.98333	0.00282	0.2	0.9	0.13068	0.2	0.78333	0.00181	0.2	0.91667
0.68803	0.201	0.91667	0.01751	0.201	0.58333	0.02133	0.201	0.98333	0.00262	0.201	0.9	0.13028	0.201	0.78333	0.00181	0.201	0.9
0.67907	0.202	0.91667	0.0173	0.202	0.58333	0.02022	0.202	0.98333	0.00252	0.202	0.88333	0.13008	0.202	0.78333	0.00181	0.202	0.9
0.66942	0.203	0.91667	0.017	0.203	0.58333	0.01962	0.203	0.98333	0.00241	0.203	0.88333	0.12988	0.203	0.78333	0.00181	0.203	0.9
0.65936	0.204	0.91667	0.0169	0.204	0.58333	0.01932	0.204	0.98333	0.00241	0.204	0.88333	0.12948	0.204	0.76667	0.00181	0.204	0.9
0.64809	0.205	0.91667	0.0168	0.205	0.58333	0.01881	0.205	0.98333	0.00241	0.205	0.88333	0.12918	0.205	0.76667	0.00181	0.205	0.9
0.63974	0.206	0.91667	0.0166	0.206	0.58333	0.01851	0.206	0.98333	0.00241	0.206	0.88333	0.12857	0.206	0.76667	0.00181	0.206	0.9
0.62847	0.207	0.91667	0.0165	0.207	0.58333	0.01791	0.207	0.98333	0.00241	0.207	0.88333	0.12827	0.207	0.76667	0.00181	0.207	0.9
0.61891	0.208	0.91667	0.0163	0.208	0.56667	0.0174	0.208	0.98333	0.00231	0.208	0.88333	0.12787	0.208	0.76667	0.00181	0.208	0.9
0.60865	0.209	0.91667	0.0162	0.209	0.56667	0.0167	0.209	0.98333	0.00211	0.209	0.88333	0.12757	0.209	0.76667	0.00181	0.209	0.9
0.5993	0.21	0.9	0.0161	0.21	0.56667	0.0163	0.21	0.98333	0.00211	0.21	0.88333	0.12696	0.21	0.76667	0.00181	0.21	0.9
0.58783	0.211	0.9	0.01569	0.211	0.56667	0.01559	0.211	0.98333	0.00201	0.211	0.88333	0.12676	0.211	0.76667	0.00181	0.211	0.88333
0.57726	0.212	0.9	0.01559	0.212	0.56667	0.01509	0.212	0.98333	0.00201	0.212	0.88333	0.12676	0.212	0.76667	0.00181	0.212	0.86667
0.5665	0.213	0.9	0.01509	0.213	0.56667	0.01459	0.213	0.98333	0.00201	0.213	0.88333	0.12636	0.213	0.76667	0.00171	0.213	0.86667
0.55453	0.214	0.9	0.01499	0.214	0.56667	0.01419	0.214	0.98333	0.00191	0.214	0.88333	0.12596	0.214	0.76667	0.00161	0.214	0.86667
0.54155	0.215	0.9	0.01479	0.215	0.56667	0.01408	0.215	0.98333	0.00191	0.215	0.88333	0.12586	0.215	0.76667	0.00161	0.215	0.86667
0.53068	0.216	0.9	0.01469	0.216	0.56667	0.01398	0.216	0.98333	0.00191	0.216	0.88333	0.12575	0.216	0.76667	0.00161	0.216	0.86667
0.5169	0.217	0.9	0.01459	0.217	0.56667	0.01358	0.217	0.96667	0.00191	0.217	0.88333	0.12555	0.217	0.76667	0.00161	0.217	0.86667
0.50352	0.218	0.9	0.01449	0.218	0.56667	0.01328	0.218	0.96667	0.00191	0.218	0.88333	0.12545	0.218	0.76667	0.00161	0.218	0.86667
0.49155	0.219	0.9	0.01429	0.219	0.56667	0.01318	0.219	0.96667	0.00191	0.219	0.88333	0.12515	0.219	0.76667	0.00151	0.219	0.86667
0.48058	0.22	0.9	0.01429	0.22	0.56667	0.01278	0.22	0.96667	0.00191	0.22	0.86667	0.12505	0.22	0.76667	0.00141	0.22	0.86667
0.46801	0.221	0.88333	0.01408	0.221	0.56667	0.01278	0.221	0.96667	0.00191	0.221	0.86667	0.12495	0.221	0.76667	0.00141	0.221	0.86667
0.45644	0.222	0.88333	0.01388	0.222	0.56667	0.01278	0.222	0.96667	0.00191	0.222	0.86667	0.12465	0.222	0.76667	0.00141	0.222	0.86667
0.44366	0.223	0.88333	0.01388	0.223	0.56667	0.01237	0.223	0.96667	0.00191	0.223	0.83333	0.12435	0.223	0.76667	0.00131	0.223	0.86667
0.4335	0.224	0.85	0.01358	0.224	0.56667	0.01217	0.224	0.96667	0.00191	0.224	0.83333	0.12425	0.224	0.76667	0.00131	0.224	0.85
0.42113	0.225	0.85	0.01358	0.225	0.56667	0.01187	0.225	0.96667	0.00181	0.225	0.83333	0.12404	0.225	0.76667	0.00131	0.225	0.85
0.40895	0.226	0.85	0.01338	0.226	0.56667	0.01167	0.226	0.96667	0.00181	0.226	0.83333	0.12394	0.226	0.76667	0.00131	0.226	0.85
0.39728	0.227	0.85	0.01328	0.227	0.56667	0.01147	0.227	0.96667	0.00181	0.227	0.83333	0.12394	0.227	0.76667	0.00131	0.227	0.85
0.38602	0.228	0.85	0.01318	0.228	0.56667	0.01117	0.228	0.96667	0.00161	0.228	0.83333	0.12394	0.228	0.76667	0.00131	0.228	0.85
0.37465	0.229	0.85	0.01298	0.229	0.56667	0.01076	0.229	0.96667	0.00161	0.229	0.83333	0.12394	0.229	0.75	0.00131	0.229	0.85
0.36419	0.23	0.85	0.01258	0.23	0.56667	0.01056	0.23	0.96667	0.00161	0.23	0.81667	0.12384	0.23	0.75	0.00131	0.23	0.85
0.35231	0.231	0.85	0.01237	0.231	0.56667	0.01026	0.231	0.96667	0.00151	0.231	0.81667	0.12364	0.231	0.75	0.00131	0.231	0.85
0.34014	0.232	0.85	0.01237	0.232	0.56667	0.01016	0.232	0.96667	0.00151	0.232	0.81667	0.12364	0.232	0.73333	0.00131	0.232	0.85
0.33109	0.233	0.85	0.01217	0.233	0.56667	0.01006	0.233	0.96667	0.00151	0.233	0.81667	0.12334	0.233	0.73333	0.00131	0.233	0.85
0.32012	0.234	0.83333	0.01207	0.234	0.56667	0.00976	0.234	0.96667	0.00151	0.234	0.81667	0.12284	0.234	0.73333	0.00131	0.234	0.85
0.30815	0.235	0.83333	0.01167	0.235	0.56667	0.00926	0.235	0.95	0.00151	0.235	0.81667	0.12243	0.235	0.73333	0.00131	0.235	0.85
0.29859	0.236	0.83333	0.01167	0.236	0.56667	0.00926	0.236	0.95	0.00141	0.236	0.8	0.12243	0.236	0.73333	0.00121	0.236	0.85
0.28642	0.237	0.83333	0.01147	0.237	0.56667	0.00905	0.237	0.95	0.00141	0.237	0.8	0.12223	0.237	0.73333	0.00111	0.237	0.85
0.27716	0.238	0.83333	0.01117	0.238	0.56667	0.00875	0.238	0.95	0.00131	0.238	0.8	0.12213	0.238	0.73333	0.000905433	0.238	0.85
0.2671	0.239	0.81667	0.01097	0.239	0.56667	0.00845	0.239	0.93333	0.00111	0.239	0.78333	0.12183	0.239	0.73333	0.000804829	0.239	0.85
0.25785	0.24	0.81667	0.01087	0.24	0.56667	0.00825	0.24	0.93333	0.00111	0.24	0.78333	0.12163	0.24	0.73333	0.000804829	0.24	0.85
0.24769	0.241	0.81667	0.01076	0.241	0.56667	0.00805	0.241	0.93333	0.00111	0.241	0.76667	0.12153	0.241	0.73333	0.000804829	0.241	0.85
0.23934	0.242	0.81667	0.01066	0.242	0.56667	0.00775	0.242	0.93333	0.00111	0.242	0.76667	0.12133	0.242	0.73333	0.000804829	0.242	0.85
0.22988	0.243	0.8	0.01066	0.243	0.56667	0.00755	0.243	0.93333	0.00101	0.243	0.76667	0.12123	0.243	0.73333	0.000804829	0.243	0.85
0.22163	0.244	0.8	0.01046	0.244	0.56667	0.00734	0.244	0.93333	0.000804829	0.244	0.76667	0.12123	0.244	0.73333	0.000804829	0.244	0.85
0.21268	0.245	0.8	0.01046	0.245	0.56667	0.00694	0.245	0.93333	0.000804829	0.245	0.76667	0.12113	0.245	0.73333	0.000804829	0.245	0.85
0.20533	0.246	0.8	0.01036	0.246	0.56667	0.00654	0.246	0.93333	0.000804829	0.246	0.76667	0.12113	0.246	0.73333	0.000804829	0.246	0.85
0.19688	0.247	0.8	0.01006	0.247	0.56667	0.00624	0.247	0.93333	0.000704225	0.247	0.76667	0.12113	0.247	0.73333	0.000804829	0.247	0.85
0.19054	0.248	0.8	0.00996	0.248	0.56667	0.00614	0.248	0.93333	0.000704225	0.248	0.76667	0.12113	0.248	0.73333	0.000804829	0.248	0.85
0.183	0.249	0.8	0.00986	0.249	0.56667	0.00604	0.249	0.93333	0.000704225	0.249	0.76667	0.12103	0.249	0.73333	0.000804829	0.249	0.85
0.17626	0.25	0.8	0.00986	0.25	0.56667	0.00543	0.25	0.93333	0.000704225	0.25	0.76667	0.12082	0.25	0.73333	0.000804829	0.25	0.85
0.16871	0.251	0.8	0.00966	0.251	0.56667	0.00513	0.251	0.93333	0.000704225	0.251	0.76667	0.12072	0.251	0.73333	0.000804829	0.251	0.85
0.16227	0.252	0.8	0.00956	0.252	0.55	0.00503	0.252	0.93333	0.000704225	0.252	0.76667	0.12062	0.252	0.73333	0.000804829	0.252	0.85
0.15473	0.253	0.8	0.00956	0.253	0.55	0.00473	0.253	0.93333	0.000603622	0.253	0.76667	0.12042	0.253	0.7	0.000804829	0.253	0.85
0.14789	0.254	0.8	0.00956	0.254	0.55	0.00463	0.254	0.91667	0.000603622	0.254	0.76667	0.12032	0.254	0.7	0.000804829	0.254	0.85
0.14125	0.255	0.8	0.00936	0.255	0.55	0.00433	0.255	0.91667	0.000503018	0.255	0.76667	0.11982	0.255	0.7	0.000804829	0.255	0.85
0.13571	0.256	0.78333	0.00936	0.256	0.55	0.00412	0.256	0.91667	0.000402414	0.256	0.75	0.11952	0.256	0.7	0.000804829	0.256	0.85
0.12958	0.257	0.78333	0.00936	0.257	0.55	0.00412	0.257	0.91667	0.000402414	0.257	0.71667	0.11922	0.257	0.7	0.000804829	0.257	0.81667
0.12314	0.258	0.78333	0.00936	0.258	0.55	0.00402	0.258	0.91667	0.000402414	0.258	0.71667	0.11871	0.258	0.7	0.000804829	0.258	0.81667
0.11891	0.259	0.78333	0.00936	0.259	0.55	0.00392	0.259	0.91667	0.000402414	0.259	0.71667	0.11841	0.259	0.68333	0.000804829	0.259	0.81667
0.11419	0.26	0.78333	0.00926	0.26	0.55	0.00392	0.26	0.91667	0.000402414	0.26	0.71667	0.11781	0.26	0.68333	0.000804829	0.26	0.81667
0.10936	0.261	0.78333	0.00915	0.261	0.55	0.00382	0.261	0.91667	0.000402414	0.261	0.71667	0.1174	0.261	0.66667	0.000804829	0.261	0.81667
0.10412	0.262	0.78333	0.00895	0.262	0.55	0.00372	0.262	0.91667	0.000402414	0.262	0.71667	0.1171	0.262	0.66667	0.000804829	0.262	0.81667
0.0993	0.263	0.76667	0.00885	0.263	0.55	0.00372	0.263	0.91667	0.000402414	0.263	0.71667	0.1168	0.263	0.66667	0.000804829	0.263	0.81667
0.09497	0.264	0.76667	0.00875	0.264	0.55	0.00372	0.264	0.91667	0.000402414	0.264	0.71667	0.1166	0.264	0.66667	0.000804829	0.264	0.81667
0.09165	0.265	0.76667	0.00865	0.265	0.55	0.00362	0.265	0.91667	0.000402414	0.265	0.71667	0.1162	0.265	0.66667	0.000804829	0.265	0.81667
0.08652	0.266	0.76667	0.00865	0.266	0.55	0.00362	0.266	0.91667	0.000402414	0.266	0.71667	0.11569	0.266	0.66667	0.000804829	0.266	0.81667
0.0827	0.267	0.76667	0.00835	0.267	0.55	0.00362	0.267	0.91667	0.000402414	0.267	0.71667	0.11509	0.267	0.66667	0.000804829	0.267	0.81667
0.07918	0.268	0.76667	0.00835	0.268	0.55	0.00352	0.268	0.91667	0.000402414	0.268	0.71667	0.11479	0.268	0.66667	0.000804829	0.268	0.81667
0.07636	0.269	0.76667	0.00835	0.269	0.55	0.00342	0.269	0.91667	0.000402414	0.269	0.71667	0.11419	0.269	0.66667	0.000804829	0.269	0.81667
0.07314	0.27	0.76667	0.00835	0.27	0.55	0.00342	0.27	0.91667	0.000402414	0.27	0.71667	0.11368	0.27	0.65	0.000804829	0.27	0.81667
0.06972	0.271	0.76667	0.00835	0.271	0.55	0.00342	0.271	0.91667	0.000301811	0.271	0.71667	0.11318	0.271	0.65	0.000804829	0.271	0.81667
0.0666	0.272	0.76667	0.00825	0.272	0.53333	0.00342	0.272	0.91667	0.000301811	0.272	0.71667	0.11288	0.272	0.65	0.000804829	0.272	0.81667
0.06338	0.273	0.76667	0.00805	0.273	0.53333	0.00342	0.273	0.9	0.000301811	0.273	0.71667	0.11268	0.273	0.65	0.000804829	0.273	0.81667
0.06046	0.274	0.76667	0.00795	0.274	0.53333	0.00342	0.274	0.9	0.000301811	0.274	0.71667	0.11227	0.274	0.65	0.000804829	0.274	0.81667
0.05775	0.275	0.75	0.00795	0.275	0.53333	0.00342	0.275	0.9	0.000201207	0.275	0.71667	0.11197	0.275	0.65	0.000804829	0.275	0.8
0.05412	0.276	0.75	0.00744	0.276	0.53333	0.00342	0.276	0.9	0.000201207	0.276	0.71667	0.11157	0.276	0.65	0.000804829	0.276	0.8
0.05191	0.277	0.75	0.00714	0.277	0.53333	0.00342	0.277	0.9	0.000201207	0.277	0.71667	0.11117	0.277	0.65	0.000804829	0.277	0.8
0.0503	0.278	0.75	0.00704	0.278	0.53333	0.00342	0.278	0.9	0.000201207	0.278	0.71667	0.11107	0.278	0.65	0.000704225	0.278	0.8
0.04718	0.279	0.75	0.00704	0.279	0.53333	0.00332	0.279	0.9	0.000201207	0.279	0.71667	0.11097	0.279	0.65	0.000704225	0.279	0.8
0.04497	0.28	0.75	0.00704	0.28	0.51667	0.00322	0.28	0.9	0.000201207	0.28	0.71667	0.11076	0.28	0.65	0.000704225	0.28	0.8
0.04326	0.281	0.75	0.00674	0.281	0.51667	0.00322	0.281	0.9	0.000201207	0.281	0.71667	0.11076	0.281	0.65	0.000704225	0.281	0.8
0.04064	0.282	0.75	0.00664	0.282	0.51667	0.00322	0.282	0.88333	0.000201207	0.282	0.7	0.11076	0.282	0.63333	0.000704225	0.282	0.8
0.03873	0.283	0.75	0.00654	0.283	0.51667	0.00322	0.283	0.88333	0.000201207	0.283	0.7	0.11076	0.283	0.63333	0.000704225	0.283	0.8
0.03642	0.284	0.75	0.00654	0.284	0.51667	0.00322	0.284	0.88333	0.000201207	0.284	0.7	0.11076	0.284	0.63333	0.000603622	0.284	0.8
0.03531	0.285	0.75	0.00644	0.285	0.51667	0.00322	0.285	0.88333	0.000201207	0.285	0.7	0.11046	0.285	0.63333	0.000603622	0.285	0.8
0.0337	0.286	0.75	0.00644	0.286	0.51667	0.00322	0.286	0.88333	0.000100604	0.286	0.7	0.11046	0.286	0.63333	0.000603622	0.286	0.8
0.03249	0.287	0.75	0.00634	0.287	0.51667	0.00312	0.287	0.86667	0.000100604	0.287	0.7	0.11036	0.287	0.63333	0.000503018	0.287	0.8
0.03169	0.288	0.75	0.00624	0.288	0.51667	0.00312	0.288	0.85	0.000100604	0.288	0.7	0.11036	0.288	0.63333	0.000503018	0.288	0.8
0.02978	0.289	0.75	0.00614	0.289	0.51667	0.00312	0.289	0.85	0.000100604	0.289	0.7	0.11036	0.289	0.63333	0.000503018	0.289	0.8
0.02857	0.29	0.75	0.00604	0.29	0.51667	0.00312	0.29	0.85	0.000100604	0.29	0.7	0.11036	0.29	0.63333	0.000503018	0.29	0.8
0.02767	0.291	0.75	0.00604	0.291	0.51667	0.00312	0.291	0.85	0.000100604	0.291	0.7	0.11026	0.291	0.63333	0.000503018	0.291	0.8
0.02656	0.292	0.75	0.00594	0.292	0.51667	0.00302	0.292	0.85	0.000100604	0.292	0.7	0.11026	0.292	0.63333	0.000503018	0.292	0.78333
0.02565	0.293	0.75	0.00594	0.293	0.51667	0.00302	0.293	0.85	0.000100604	0.293	0.7	0.11026	0.293	0.63333	0.000503018	0.293	0.78333
0.02525	0.294	0.75	0.00584	0.294	0.51667	0.00302	0.294	0.85	0.000100604	0.294	0.7	0.11016	0.294	0.63333	0.000503018	0.294	0.76667
0.02404	0.295	0.75	0.00573	0.295	0.51667	0.00302	0.295	0.85	0.000100604	0.295	0.7	0.10996	0.295	0.63333	0.000503018	0.295	0.76667
0.02304	0.296	0.75	0.00573	0.296	0.51667	0.00302	0.296	0.85	0.000100604	0.296	0.7	0.10986	0.296	0.63333	0.000503018	0.296	0.76667
0.02183	0.297	0.75	0.00563	0.297	0.51667	0.00302	0.297	0.85	0.000100604	0.297	0.7	0.10986	0.297	0.63333	0.000503018	0.297	0.76667
0.02093	0.298	0.71667	0.00563	0.298	0.51667	0.00302	0.298	0.85	0.000100604	0.298	0.7	0.10915	0.298	0.63333	0.000503018	0.298	0.76667
0.01992	0.299	0.71667	0.00563	0.299	0.51667	0.00302	0.299	0.85	0.000100604	0.299	0.7	0.10895	0.299	0.63333	0.000503018	0.299	0.76667
0.01891	0.3	0.71667	0.00563	0.3	0.51667	0.00302	0.3	0.85	0.000100604	0.3	0.7	0.10835	0.3	0.63333	0.000503018	0.3	0.76667
0.01821	0.301	0.71667	0.00553	0.301	0.51667	0.00302	0.301	0.8	0.000100604	0.301	0.7	0.10755	0.301	0.61667	0.000503018	0.301	0.76667
0.01751	0.302	0.71667	0.00553	0.302	0.5	0.00302	0.302	0.8	0.000100604	0.302	0.7	0.10704	0.302	0.61667	0.000503018	0.302	0.76667
0.017	0.303	0.71667	0.00553	0.303	0.5	0.00302	0.303	0.8	0.000100604	0.303	0.7	0.10634	0.303	0.61667	0.000503018	0.303	0.76667
0.0162	0.304	0.71667	0.00543	0.304	0.5	0.00292	0.304	0.8	0.000100604	0.304	0.7	0.10624	0.304	0.61667	0.000402414	0.304	0.76667
0.0159	0.305	0.71667	0.00543	0.305	0.5	0.00292	0.305	0.8	0.000100604	0.305	0.7	0.10563	0.305	0.61667	0.000402414	0.305	0.75
0.01529	0.306	0.71667	0.00533	0.306	0.5	0.00282	0.306	0.8	0.000100604	0.306	0.7	0.10473	0.306	0.61667	0.000402414	0.306	0.75
0.01479	0.307	0.71667	0.00533	0.307	0.5	0.00272	0.307	0.8	0.000100604	0.307	0.7	0.10392	0.307	0.6	0.000402414	0.307	0.75
0.01419	0.308	0.71667	0.00533	0.308	0.5	0.00272	0.308	0.8	0.000100604	0.308	0.7	0.10362	0.308	0.6	0.000402414	0.308	0.75
0.01398	0.309	0.71667	0.00533	0.309	0.5	0.00272	0.309	0.8	0.000100604	0.309	0.7	0.10332	0.309	0.6	0.000402414	0.309	0.75
0.01318	0.31	0.71667	0.00533	0.31	0.5	0.00272	0.31	0.8	0.000100604	0.31	0.7	0.10312	0.31	0.6	0.000402414	0.31	0.75
0.01298	0.311	0.71667	0.00523	0.311	0.5	0.00272	0.311	0.8	0.000100604	0.311	0.7	0.10292	0.311	0.6	0.000402414	0.311	0.75
0.01258	0.312	0.71667	0.00523	0.312	0.5	0.00272	0.312	0.8	0.000100604	0.312	0.68333	0.10282	0.312	0.6	0.000402414	0.312	0.75
0.01227	0.313	0.71667	0.00523	0.313	0.5	0.00272	0.313	0.8	0.000100604	0.313	0.68333	0.10252	0.313	0.58333	0.000402414	0.313	0.75
0.01217	0.314	0.71667	0.00513	0.314	0.5	0.00262	0.314	0.8	0.000100604	0.314	0.68333	0.10252	0.314	0.58333	0.000402414	0.314	0.75
0.01207	0.315	0.71667	0.00503	0.315	0.5	0.00262	0.315	0.8	0.000100604	0.315	0.68333	0.10252	0.315	0.58333	0.000402414	0.315	0.75
0.01177	0.316	0.71667	0.00483	0.316	0.5	0.00262	0.316	0.8	0.000100604	0.316	0.68333	0.10252	0.316	0.56667	0.000402414	0.316	0.75
0.01167	0.317	0.71667	0.00453	0.317	0.5	0.00252	0.317	0.8	0.000100604	0.317	0.68333	0.10252	0.317	0.56667	0.000301811	0.317	0.75
0.01127	0.318	0.71667	0.00453	0.318	0.5	0.00252	0.318	0.8	0.000100604	0.318	0.68333	0.10252	0.318	0.56667	0.000301811	0.318	0.75
0.01076	0.319	0.71667	0.00453	0.319	0.5	0.00252	0.319	0.8	0.000100604	0.319	0.68333	0.10241	0.319	0.56667	0.000301811	0.319	0.75
0.01076	0.32	0.7	0.00443	0.32	0.5	0.00252	0.32	0.8	0.000100604	0.32	0.68333	0.10241	0.32	0.56667	0.000301811	0.32	0.75
0.01046	0.321	0.7	0.00443	0.321	0.5	0.00252	0.321	0.8	0.000100604	0.321	0.68333	0.10221	0.321	0.56667	0.000301811	0.321	0.73333
0.01016	0.322	0.7	0.00443	0.322	0.5	0.00252	0.322	0.8	0.000100604	0.322	0.68333	0.10211	0.322	0.56667	0.000301811	0.322	0.73333
0.00976	0.323	0.7	0.00443	0.323	0.5	0.00252	0.323	0.8	0.000100604	0.323	0.68333	0.10191	0.323	0.56667	0.000301811	0.323	0.73333
0.00936	0.324	0.7	0.00443	0.324	0.5	0.00241	0.324	0.8	0.000100604	0.324	0.68333	0.10161	0.324	0.56667	0.000301811	0.324	0.73333
0.00926	0.325	0.7	0.00443	0.325	0.5	0.00231	0.325	0.8	0.000100604	0.325	0.68333	0.10091	0.325	0.56667	0.000301811	0.325	0.73333
0.00895	0.326	0.7	0.00433	0.326	0.5	0.00231	0.326	0.8	0.000100604	0.326	0.68333	0.0993	0.326	0.56667	0.000301811	0.326	0.73333
0.00855	0.327	0.7	0.00423	0.327	0.5	0.00231	0.327	0.8	0.000100604	0.327	0.68333	0.09789	0.327	0.56667	0.000301811	0.327	0.73333
0.00845	0.328	0.7	0.00423	0.328	0.5	0.00211	0.328	0.8	0.000100604	0.328	0.68333	0.09648	0.328	0.55	0.000301811	0.328	0.73333
0.00805	0.329	0.7	0.00423	0.329	0.5	0.00211	0.329	0.78333	0.000100604	0.329	0.68333	0.09396	0.329	0.55	0.000301811	0.329	0.73333
0.00795	0.33	0.7	0.00423	0.33	0.5	0.00211	0.33	0.78333	0.000100604	0.33	0.66667	0.08934	0.33	0.55	0.000301811	0.33	0.73333
0.00775	0.331	0.7	0.00423	0.331	0.48333	0.00211	0.331	0.78333	0.000100604	0.331	0.66667	0.08571	0.331	0.53333	0.000201207	0.331	0.73333
0.00755	0.332	0.7	0.00423	0.332	0.48333	0.00211	0.332	0.78333	0.000100604	0.332	0.66667	0.08159	0.332	0.53333	0.000201207	0.332	0.73333
0.00755	0.333	0.7	0.00402	0.333	0.48333	0.00211	0.333	0.78333	0.000100604	0.333	0.65	0.07867	0.333	0.53333	0.000201207	0.333	0.73333
0.00724	0.334	0.7	0.00402	0.334	0.48333	0.00211	0.334	0.78333	0.000100604	0.334	0.65	0.07575	0.334	0.53333	0.000201207	0.334	0.73333
0.00724	0.335	0.7	0.00392	0.335	0.46667	0.00211	0.335	0.78333	0.000100604	0.335	0.65	0.07344	0.335	0.53333	0.000201207	0.335	0.73333
0.00724	0.336	0.68333	0.00392	0.336	0.46667	0.00201	0.336	0.78333	0.000100604	0.336	0.65	0.07082	0.336	0.53333	0.000201207	0.336	0.73333
0.00694	0.337	0.68333	0.00392	0.337	0.46667	0.00201	0.337	0.76667	0.000100604	0.337	0.63333	0.06851	0.337	0.53333	0.000201207	0.337	0.73333
0.00694	0.338	0.68333	0.00392	0.338	0.46667	0.00201	0.338	0.75	0.000100604	0.338	0.63333	0.0666	0.338	0.53333	0.000201207	0.338	0.71667
0.00674	0.339	0.68333	0.00392	0.339	0.46667	0.00201	0.339	0.71667	0.000100604	0.339	0.63333	0.06398	0.339	0.53333	0.000100604	0.339	0.71667
0.00664	0.34	0.68333	0.00392	0.34	0.46667	0.00201	0.34	0.71667	0.000100604	0.34	0.63333	0.06247	0.34	0.53333	0.000100604	0.34	0.71667
0.00644	0.341	0.66667	0.00392	0.341	0.46667	0.00191	0.341	0.71667	0.000100604	0.341	0.63333	0.05966	0.341	0.53333	0.000100604	0.341	0.71667
0.00624	0.342	0.66667	0.00382	0.342	0.46667	0.00191	0.342	0.71667	0.000100604	0.342	0.63333	0.05614	0.342	0.51667	0.000100604	0.342	0.71667
0.00614	0.343	0.66667	0.00382	0.343	0.46667	0.00181	0.343	0.71667	0.000100604	0.343	0.63333	0.05332	0.343	0.51667	0.000100604	0.343	0.71667
0.00614	0.344	0.66667	0.00382	0.344	0.46667	0.00171	0.344	0.71667	0.000100604	0.344	0.63333	0.05121	0.344	0.51667	0.000100604	0.344	0.7
0.00584	0.345	0.66667	0.00382	0.345	0.46667	0.00171	0.345	0.71667	0.000100604	0.345	0.63333	0.04859	0.345	0.51667	0.000100604	0.345	0.7
0.00573	0.346	0.66667	0.00382	0.346	0.46667	0.00151	0.346	0.71667	0.000100604	0.346	0.63333	0.04517	0.346	0.51667	0.000100604	0.346	0.7
0.00573	0.347	0.66667	0.00382	0.347	0.46667	0.00151	0.347	0.71667	0.000100604	0.347	0.61667	0.04356	0.347	0.51667	0.000100604	0.347	0.7
0.00553	0.348	0.66667	0.00382	0.348	0.46667	0.00151	0.348	0.71667	0.000100604	0.348	0.6	0.04145	0.348	0.5	0.000100604	0.348	0.7
0.00543	0.349	0.66667	0.00382	0.349	0.46667	0.00151	0.349	0.71667	0.000100604	0.349	0.6	0.03954	0.349	0.5	0.000100604	0.349	0.7
0.00543	0.35	0.66667	0.00382	0.35	0.46667	0.00141	0.35	0.71667	0.000100604	0.35	0.6	0.03732	0.35	0.5	0.000100604	0.35	0.7
0.00513	0.351	0.66667	0.00372	0.351	0.46667	0.00141	0.351	0.7	0.000100604	0.351	0.6	0.03612	0.351	0.5	0.000100604	0.351	0.7
0.00493	0.352	0.66667	0.00352	0.352	0.46667	0.00141	0.352	0.7	0.000100604	0.352	0.6	0.03471	0.352	0.5	0.000100604	0.352	0.68333
0.00493	0.353	0.66667	0.00332	0.353	0.46667	0.00141	0.353	0.7	0.000100604	0.353	0.6	0.0334	0.353	0.5	0.000100604	0.353	0.68333
0.00483	0.354	0.66667	0.00332	0.354	0.46667	0.00141	0.354	0.7	0.000100604	0.354	0.6	0.03219	0.354	0.5	0.000100604	0.354	0.68333
0.00483	0.355	0.66667	0.00322	0.355	0.46667	0.00141	0.355	0.7	0.000100604	0.355	0.6	0.03129	0.355	0.5	0.000100604	0.355	0.68333
0.00473	0.356	0.66667	0.00322	0.356	0.46667	0.00141	0.356	0.7	0.000100604	0.356	0.6	0.03048	0.356	0.5	0.000100604	0.356	0.68333
0.00453	0.357	0.66667	0.00322	0.357	0.46667	0.00141	0.357	0.7	0.000100604	0.357	0.6	0.02958	0.357	0.5	0.000100604	0.357	0.68333
0.00433	0.358	0.66667	0.00312	0.358	0.46667	0.00141	0.358	0.7	0.000100604	0.358	0.6	0.02887	0.358	0.5	0.000100604	0.358	0.68333
0.00412	0.359	0.66667	0.00312	0.359	0.45	0.00141	0.359	0.7	0.000100604	0.359	0.6	0.02827	0.359	0.5	0.000100604	0.359	0.68333
0.00412	0.36	0.66667	0.00312	0.36	0.45	0.00141	0.36	0.7	0.000100604	0.36	0.6	0.02767	0.36	0.5	0.000100604	0.36	0.68333
0.00412	0.361	0.66667	0.00312	0.361	0.45	0.00141	0.361	0.7	0.000100604	0.361	0.6	0.02706	0.361	0.5	0.000100604	0.361	0.68333
0.00412	0.362	0.66667	0.00312	0.362	0.45	0.00121	0.362	0.7	0.000100604	0.362	0.58333	0.02646	0.362	0.5	0.000100604	0.362	0.68333
0.00412	0.363	0.66667	0.00302	0.363	0.45	0.00121	0.363	0.7	0.000100604	0.363	0.58333	0.02575	0.363	0.5	0.000100604	0.363	0.68333
0.00412	0.364	0.66667	0.00302	0.364	0.45	0.00121	0.364	0.7	0.000100604	0.364	0.58333	0.02495	0.364	0.5	0.000100604	0.364	0.65
0.00412	0.365	0.66667	0.00302	0.365	0.45	0.00121	0.365	0.7	0.000100604	0.365	0.58333	0.02435	0.365	0.5	0.000100604	0.365	0.65
0.00392	0.366	0.66667	0.00282	0.366	0.45	0.00121	0.366	0.7	0.000100604	0.366	0.58333	0.02344	0.366	0.5	0.000100604	0.366	0.65
0.00382	0.367	0.66667	0.00282	0.367	0.45	0.00111	0.367	0.7	0.000100604	0.367	0.58333	0.02294	0.367	0.5	0.000100604	0.367	0.65
0.00382	0.368	0.66667	0.00282	0.368	0.45	0.00111	0.368	0.7	0.000100604	0.368	0.58333	0.02274	0.368	0.5	0.000100604	0.368	0.65
0.00372	0.369	0.66667	0.00272	0.369	0.45	0.00111	0.369	0.7	0.000100604	0.369	0.58333	0.02254	0.369	0.5	0.000100604	0.369	0.65
0.00372	0.37	0.66667	0.00272	0.37	0.45	0.00111	0.37	0.68333	0.000100604	0.37	0.58333	0.02153	0.37	0.5	0.000100604	0.37	0.65
0.00372	0.371	0.66667	0.00272	0.371	0.45	0.00111	0.371	0.68333	0.000100604	0.371	0.58333	0.02062	0.371	0.48333	0.000100604	0.371	0.65
0.00352	0.372	0.66667	0.00272	0.372	0.45	0.00111	0.372	0.68333	0.000100604	0.372	0.58333	0.01982	0.372	0.48333	0.000100604	0.372	0.65
0.00352	0.373	0.66667	0.00272	0.373	0.45	0.00111	0.373	0.68333	0.000100604	0.373	0.58333	0.01881	0.373	0.48333	0.000100604	0.373	0.65
0.00352	0.374	0.66667	0.00272	0.374	0.45	0.00111	0.374	0.68333	0.000100604	0.374	0.58333	0.01811	0.374	0.48333	0.000100604	0.374	0.65
0.00352	0.375	0.66667	0.00272	0.375	0.45	0.00111	0.375	0.68333	0.000100604	0.375	0.58333	0.0174	0.375	0.48333	0.000100604	0.375	0.65
0.00352	0.376	0.66667	0.00272	0.376	0.45	0.00111	0.376	0.68333	0.000100604	0.376	0.58333	0.0167	0.376	0.48333	0.000100604	0.376	0.65
0.00322	0.377	0.66667	0.00272	0.377	0.45	0.00111	0.377	0.68333	0.000100604	0.377	0.58333	0.01579	0.377	0.48333	0.000100604	0.377	0.65
0.00322	0.378	0.66667	0.00272	0.378	0.45	0.00111	0.378	0.66667	0.000100604	0.378	0.58333	0.01549	0.378	0.48333	0.000100604	0.378	0.65
0.00322	0.379	0.66667	0.00272	0.379	0.45	0.00111	0.379	0.66667	0.000100604	0.379	0.58333	0.01439	0.379	0.48333	0.000100604	0.379	0.65
0.00312	0.38	0.66667	0.00272	0.38	0.45	0.00111	0.38	0.66667	0.000100604	0.38	0.58333	0.01368	0.38	0.48333	0.000100604	0.38	0.65
0.00302	0.381	0.66667	0.00272	0.381	0.45	0.00111	0.381	0.66667	0.000100604	0.381	0.58333	0.01318	0.381	0.48333	0.000100604	0.381	0.65
0.00282	0.382	0.66667	0.00272	0.382	0.45	0.00101	0.382	0.65	0.000100604	0.382	0.58333	0.01217	0.382	0.48333	0.000100604	0.382	0.65
0.00282	0.383	0.66667	0.00272	0.383	0.45	0.00101	0.383	0.65	0.000100604	0.383	0.58333	0.01157	0.383	0.48333	0.000100604	0.383	0.63333
0.00282	0.384	0.66667	0.00272	0.384	0.43333	0.000905433	0.384	0.65	0.000100604	0.384	0.58333	0.01076	0.384	0.48333	0.000100604	0.384	0.63333
0.00272	0.385	0.66667	0.00262	0.385	0.43333	0.000804829	0.385	0.65	0.000100604	0.385	0.58333	0.01026	0.385	0.48333	0.000100604	0.385	0.63333
0.00262	0.386	0.66667	0.00262	0.386	0.43333	0.000804829	0.386	0.65	0.000100604	0.386	0.58333	0.00986	0.386	0.48333	0.000100604	0.386	0.63333
0.00262	0.387	0.65	0.00262	0.387	0.43333	0.000804829	0.387	0.65	0.000100604	0.387	0.58333	0.00946	0.387	0.48333	0.000100604	0.387	0.63333
0.00262	0.388	0.65	0.00262	0.388	0.43333	0.000603622	0.388	0.65	0.000100604	0.388	0.58333	0.00855	0.388	0.48333	0.000100604	0.388	0.63333
0.00262	0.389	0.65	0.00252	0.389	0.43333	0.000603622	0.389	0.65	0.000100604	0.389	0.58333	0.00815	0.389	0.48333	0.000100604	0.389	0.61667
0.00252	0.39	0.65	0.00252	0.39	0.43333	0.000603622	0.39	0.65	0.000100604	0.39	0.58333	0.00744	0.39	0.48333	0.000100604	0.39	0.61667
0.00252	0.391	0.65	0.00252	0.391	0.43333	0.000603622	0.391	0.65	0.000100604	0.391	0.56667	0.00674	0.391	0.48333	0.000100604	0.391	0.6
0.00252	0.392	0.65	0.00252	0.392	0.43333	0.000603622	0.392	0.65	0.000100604	0.392	0.56667	0.00604	0.392	0.48333	0.000100604	0.392	0.6
0.00241	0.393	0.63333	0.00252	0.393	0.43333	0.000603622	0.393	0.65	0.000100604	0.393	0.56667	0.00533	0.393	0.48333	0.000100604	0.393	0.6
0.00241	0.394	0.63333	0.00252	0.394	0.43333	0.000503018	0.394	0.65	0.000100604	0.394	0.56667	0.00453	0.394	0.48333	0.000100604	0.394	0.6
0.00241	0.395	0.63333	0.00252	0.395	0.43333	0.000503018	0.395	0.65	0.000100604	0.395	0.53333	0.00362	0.395	0.48333	0.000100604	0.395	0.6
0.00241	0.396	0.63333	0.00252	0.396	0.43333	0.000503018	0.396	0.65	0.000100604	0.396	0.53333	0.00332	0.396	0.48333	0.000100604	0.396	0.6
0.00231	0.397	0.63333	0.00252	0.397	0.43333	0.000503018	0.397	0.65	0.000100604	0.397	0.53333	0.00312	0.397	0.48333	0.000100604	0.397	0.6
0.00231	0.398	0.63333	0.00252	0.398	0.43333	0.000503018	0.398	0.65	0.000100604	0.398	0.53333	0.00282	0.398	0.48333	0.000100604	0.398	0.6
0.00231	0.399	0.63333	0.00252	0.399	0.43333	0.000503018	0.399	0.63333	0.000100604	0.399	0.53333	0.00262	0.399	0.48333	0.000100604	0.399	0.6
0.00221	0.4	0.63333	0.00252	0.4	0.43333	0.000503018	0.4	0.61667	0.000100604	0.4	0.53333	0.00201	0.4	0.46667	0.000100604	0.4	0.6
0.00221	0.401	0.61667	0.00241	0.401	0.43333	0.000503018	0.401	0.61667	0	0.401	0.53333	0.00181	0.401	0.46667	0.000100604	0.401	0.6
0.00221	0.402	0.61667	0.00241	0.402	0.43333	0.000503018	0.402	0.61667	0	0.402	0.53333	0.00161	0.402	0.46667	0.000100604	0.402	0.6
0.00221	0.403	0.61667	0.00231	0.403	0.43333	0.000503018	0.403	0.61667	0	0.403	0.53333	0.00141	0.403	0.46667	0.000100604	0.403	0.6
0.00221	0.404	0.61667	0.00231	0.404	0.43333	0.000503018	0.404	0.6	0	0.404	0.53333	0.00111	0.404	0.46667	0.000100604	0.404	0.58333
0.00221	0.405	0.61667	0.00231	0.405	0.41667	0.000503018	0.405	0.6	0	0.405	0.53333	0.000905433	0.405	0.46667	0.000100604	0.405	0.58333
0.00221	0.406	0.61667	0.00231	0.406	0.41667	0.000503018	0.406	0.6	0	0.406	0.53333	0.000503018	0.406	0.46667	0.000100604	0.406	0.58333
0.00221	0.407	0.61667	0.00231	0.407	0.41667	0.000503018	0.407	0.6	0	0.407	0.53333	0.000402414	0.407	0.46667	0.000100604	0.407	0.58333
0.00221	0.408	0.61667	0.00231	0.408	0.41667	0.000503018	0.408	0.6	0	0.408	0.53333	0.000402414	0.408	0.46667	0.000100604	0.408	0.58333
0.00221	0.409	0.61667	0.00221	0.409	0.41667	0.000503018	0.409	0.6	0	0.409	0.53333	0.000201207	0.409	0.46667	0.000100604	0.409	0.58333
0.00221	0.41	0.6	0.00221	0.41	0.41667	0.000503018	0.41	0.6	0	0.41	0.53333	0.000100604	0.41	0.46667	0.000100604	0.41	0.58333
0.00221	0.411	0.58333	0.00221	0.411	0.41667	0.000503018	0.411	0.6	0	0.411	0.53333	0.000100604	0.411	0.46667	0.000100604	0.411	0.58333
0.00221	0.412	0.58333	0.00221	0.412	0.41667	0.000503018	0.412	0.6	0	0.412	0.53333	0	0.412	0.46667	0.000100604	0.412	0.58333
0.00221	0.413	0.58333	0.00221	0.413	0.41667	0.000503018	0.413	0.6	0	0.413	0.53333	0	0.413	0.46667	0.000100604	0.413	0.58333
0.00221	0.414	0.58333	0.00221	0.414	0.41667	0.000503018	0.414	0.6	0	0.414	0.53333	0	0.414	0.46667	0.000100604	0.414	0.58333
0.00211	0.415	0.58333	0.00221	0.415	0.41667	0.000503018	0.415	0.6	0	0.415	0.53333	0	0.415	0.45	0.000100604	0.415	0.58333
0.00211	0.416	0.58333	0.00221	0.416	0.41667	0.000503018	0.416	0.6	0	0.416	0.53333	0	0.416	0.45	0.000100604	0.416	0.58333
0.00211	0.417	0.58333	0.00211	0.417	0.41667	0.000503018	0.417	0.6	0	0.417	0.53333	0	0.417	0.45	0.000100604	0.417	0.58333
0.00211	0.418	0.58333	0.00211	0.418	0.41667	0.000503018	0.418	0.6	0	0.418	0.53333	0	0.418	0.45	0.000100604	0.418	0.58333
0.00201	0.419	0.58333	0.00211	0.419	0.41667	0.000503018	0.419	0.6	0	0.419	0.53333	0	0.419	0.45	0.000100604	0.419	0.58333
0.00171	0.42	0.58333	0.00211	0.42	0.41667	0.000503018	0.42	0.6	0	0.42	0.53333	0	0.42	0.45	0.000100604	0.42	0.58333
0.00171	0.421	0.58333	0.00211	0.421	0.41667	0.000503018	0.421	0.6	0	0.421	0.53333	0	0.421	0.43333	0.000100604	0.421	0.56667
0.00171	0.422	0.58333	0.00211	0.422	0.41667	0.000503018	0.422	0.6	0	0.422	0.53333	0	0.422	0.43333	0.000100604	0.422	0.56667
0.00171	0.423	0.58333	0.00211	0.423	0.41667	0.000503018	0.423	0.58333	0	0.423	0.53333	0	0.423	0.43333	0.000100604	0.423	0.56667
0.00171	0.424	0.58333	0.00211	0.424	0.41667	0.000503018	0.424	0.58333	0	0.424	0.53333	0	0.424	0.43333	0.000100604	0.424	0.56667
0.00171	0.425	0.58333	0.00211	0.425	0.41667	0.000402414	0.425	0.58333	0	0.425	0.53333	0	0.425	0.43333	0.000100604	0.425	0.56667
0.00171	0.426	0.58333	0.00211	0.426	0.41667	0.000402414	0.426	0.56667	0	0.426	0.53333	0	0.426	0.43333	0.000100604	0.426	0.56667
0.00171	0.427	0.58333	0.00211	0.427	0.41667	0.000402414	0.427	0.56667	0	0.427	0.53333	0	0.427	0.43333	0.000100604	0.427	0.56667
0.00161	0.428	0.58333	0.00211	0.428	0.41667	0.000402414	0.428	0.56667	0	0.428	0.53333	0	0.428	0.43333	0.000100604	0.428	0.56667
0.00161	0.429	0.58333	0.00211	0.429	0.41667	0.000402414	0.429	0.56667	0	0.429	0.53333	0	0.429	0.43333	0.000100604	0.429	0.56667
0.00161	0.43	0.58333	0.00211	0.43	0.41667	0.000402414	0.43	0.56667	0	0.43	0.53333	0	0.43	0.43333	0.000100604	0.43	0.56667
0.00161	0.431	0.58333	0.00211	0.431	0.41667	0.000402414	0.431	0.56667	0	0.431	0.53333	0	0.431	0.43333	0.000100604	0.431	0.56667
0.00161	0.432	0.58333	0.00211	0.432	0.4	0.000402414	0.432	0.56667	0	0.432	0.53333	0	0.432	0.43333	0.000100604	0.432	0.56667
0.00161	0.433	0.58333	0.00201	0.433	0.4	0.000402414	0.433	0.56667	0	0.433	0.53333	0	0.433	0.43333	0.000100604	0.433	0.55
0.00161	0.434	0.58333	0.00191	0.434	0.38333	0.000402414	0.434	0.56667	0	0.434	0.53333	0	0.434	0.43333	0.000100604	0.434	0.55
0.00141	0.435	0.58333	0.00191	0.435	0.38333	0.000402414	0.435	0.56667	0	0.435	0.53333	0	0.435	0.43333	0.000100604	0.435	0.55
0.00131	0.436	0.58333	0.00191	0.436	0.38333	0.000402414	0.436	0.56667	0	0.436	0.53333	0	0.436	0.43333	0.000100604	0.436	0.55
0.00131	0.437	0.58333	0.00191	0.437	0.38333	0.000402414	0.437	0.56667	0	0.437	0.53333	0	0.437	0.41667	0.000100604	0.437	0.55
0.00131	0.438	0.58333	0.00191	0.438	0.38333	0.000402414	0.438	0.56667	0	0.438	0.53333	0	0.438	0.41667	0.000100604	0.438	0.55
0.00121	0.439	0.58333	0.00191	0.439	0.38333	0.000402414	0.439	0.56667	0	0.439	0.53333	0	0.439	0.41667	0.000100604	0.439	0.55
0.00121	0.44	0.58333	0.00191	0.44	0.38333	0.000402414	0.44	0.56667	0	0.44	0.53333	0	0.44	0.41667	0	0.44	0.55
0.00121	0.441	0.58333	0.00191	0.441	0.38333	0.000402414	0.441	0.56667	0	0.441	0.53333	0	0.441	0.41667	0	0.441	0.55
0.00121	0.442	0.58333	0.00191	0.442	0.38333	0.000301811	0.442	0.56667	0	0.442	0.53333	0	0.442	0.41667	0	0.442	0.53333
0.00121	0.443	0.58333	0.00191	0.443	0.36667	0.000301811	0.443	0.55	0	0.443	0.53333	0	0.443	0.41667	0	0.443	0.53333
0.00111	0.444	0.58333	0.00181	0.444	0.36667	0.000301811	0.444	0.55	0	0.444	0.53333	0	0.444	0.41667	0	0.444	0.53333
0.00111	0.445	0.58333	0.00181	0.445	0.35	0.000301811	0.445	0.55	0	0.445	0.53333	0	0.445	0.41667	0	0.445	0.53333
0.00111	0.446	0.58333	0.00181	0.446	0.35	0.000301811	0.446	0.55	0	0.446	0.53333	0	0.446	0.41667	0	0.446	0.53333
0.00111	0.447	0.58333	0.00181	0.447	0.35	0.000301811	0.447	0.55	0	0.447	0.53333	0	0.447	0.41667	0	0.447	0.53333
0.00111	0.448	0.58333	0.00181	0.448	0.35	0.000301811	0.448	0.55	0	0.448	0.53333	0	0.448	0.41667	0	0.448	0.53333
0.00111	0.449	0.58333	0.00181	0.449	0.35	0.000201207	0.449	0.55	0	0.449	0.53333	0	0.449	0.41667	0	0.449	0.53333
0.00111	0.45	0.58333	0.00181	0.45	0.35	0.000100604	0.45	0.55	0	0.45	0.51667	0	0.45	0.41667	0	0.45	0.53333
0.00111	0.451	0.58333	0.00181	0.451	0.35	0.000100604	0.451	0.55	0	0.451	0.51667	0	0.451	0.41667	0	0.451	0.53333
0.00111	0.452	0.58333	0.00181	0.452	0.35	0.000100604	0.452	0.55	0	0.452	0.51667	0	0.452	0.41667	0	0.452	0.53333
0.00101	0.453	0.58333	0.00181	0.453	0.35	0.000100604	0.453	0.55	0	0.453	0.5	0	0.453	0.41667	0	0.453	0.53333
0.00101	0.454	0.58333	0.00181	0.454	0.35	0.000100604	0.454	0.55	0	0.454	0.5	0	0.454	0.41667	0	0.454	0.51667
0.00101	0.455	0.58333	0.00181	0.455	0.35	0.000100604	0.455	0.55	0	0.455	0.5	0	0.455	0.41667	0	0.455	0.51667
0.00101	0.456	0.58333	0.00181	0.456	0.35	0.000100604	0.456	0.53333	0	0.456	0.5	0	0.456	0.41667	0	0.456	0.5
0.00101	0.457	0.58333	0.00161	0.457	0.35	0.000100604	0.457	0.51667	0	0.457	0.5	0	0.457	0.41667	0	0.457	0.48333
0.00101	0.458	0.58333	0.00151	0.458	0.35	0.000100604	0.458	0.51667	0	0.458	0.5	0	0.458	0.41667	0	0.458	0.48333
0.00101	0.459	0.58333	0.00151	0.459	0.33333	0.000100604	0.459	0.5	0	0.459	0.5	0	0.459	0.41667	0	0.459	0.48333
0.00101	0.46	0.58333	0.00151	0.46	0.33333	0.000100604	0.46	0.5	0	0.46	0.48333	0	0.46	0.41667	0	0.46	0.48333
0.00101	0.461	0.58333	0.00151	0.461	0.33333	0.000100604	0.461	0.5	0	0.461	0.48333	0	0.461	0.41667	0	0.461	0.48333
0.00101	0.462	0.58333	0.00151	0.462	0.33333	0.000100604	0.462	0.5	0	0.462	0.48333	0	0.462	0.41667	0	0.462	0.48333
0.00101	0.463	0.58333	0.00141	0.463	0.33333	0.000100604	0.463	0.5	0	0.463	0.48333	0	0.463	0.4	0	0.463	0.48333
0.00101	0.464	0.58333	0.00141	0.464	0.33333	0.000100604	0.464	0.5	0	0.464	0.48333	0	0.464	0.38333	0	0.464	0.48333
0.00101	0.465	0.58333	0.00141	0.465	0.33333	0.000100604	0.465	0.5	0	0.465	0.48333	0	0.465	0.38333	0	0.465	0.48333
0.000905433	0.466	0.58333	0.00141	0.466	0.33333	0.000100604	0.466	0.5	0	0.466	0.48333	0	0.466	0.36667	0	0.466	0.48333
0.000905433	0.467	0.58333	0.00141	0.467	0.33333	0.000100604	0.467	0.5	0	0.467	0.48333	0	0.467	0.36667	0	0.467	0.48333
0.000905433	0.468	0.58333	0.00141	0.468	0.33333	0.000100604	0.468	0.5	0	0.468	0.48333	0	0.468	0.36667	0	0.468	0.48333
0.000905433	0.469	0.56667	0.00131	0.469	0.33333	0.000100604	0.469	0.5	0	0.469	0.48333	0	0.469	0.36667	0	0.469	0.48333
0.000905433	0.47	0.56667	0.00131	0.47	0.33333	0.000100604	0.47	0.5	0	0.47	0.48333	0	0.47	0.36667	0	0.47	0.48333
0.000905433	0.471	0.56667	0.00131	0.471	0.33333	0.000100604	0.471	0.5	0	0.471	0.48333	0	0.471	0.36667	0	0.471	0.48333
0.000905433	0.472	0.56667	0.00131	0.472	0.33333	0.000100604	0.472	0.5	0	0.472	0.48333	0	0.472	0.35	0	0.472	0.48333
0.000905433	0.473	0.56667	0.00121	0.473	0.33333	0.000100604	0.473	0.5	0	0.473	0.48333	0	0.473	0.35	0	0.473	0.48333
0.000905433	0.474	0.55	0.00121	0.474	0.31667	0.000100604	0.474	0.5	0	0.474	0.48333	0	0.474	0.35	0	0.474	0.48333
0.000905433	0.475	0.55	0.00121	0.475	0.31667	0.000100604	0.475	0.5	0	0.475	0.48333	0	0.475	0.35	0	0.475	0.48333
0.000905433	0.476	0.53333	0.00111	0.476	0.31667	0.000100604	0.476	0.5	0	0.476	0.48333	0	0.476	0.35	0	0.476	0.48333
0.000905433	0.477	0.53333	0.00111	0.477	0.31667	0.000100604	0.477	0.5	0	0.477	0.46667	0	0.477	0.35	0	0.477	0.48333
0.000804829	0.478	0.53333	0.00111	0.478	0.31667	0.000100604	0.478	0.5	0	0.478	0.46667	0	0.478	0.35	0	0.478	0.48333
0.000804829	0.479	0.53333	0.00111	0.479	0.31667	0.000100604	0.479	0.5	0	0.479	0.46667	0	0.479	0.35	0	0.479	0.48333
0.000804829	0.48	0.53333	0.00111	0.48	0.31667	0.000100604	0.48	0.5	0	0.48	0.46667	0	0.48	0.35	0	0.48	0.48333
0.000704225	0.481	0.53333	0.00111	0.481	0.31667	0.000100604	0.481	0.5	0	0.481	0.46667	0	0.481	0.35	0	0.481	0.48333
0.000704225	0.482	0.53333	0.00111	0.482	0.31667	0.000100604	0.482	0.5	0	0.482	0.46667	0	0.482	0.35	0	0.482	0.48333
0.000704225	0.483	0.53333	0.00111	0.483	0.31667	0.000100604	0.483	0.5	0	0.483	0.45	0	0.483	0.35	0	0.483	0.48333
0.000704225	0.484	0.53333	0.00111	0.484	0.31667	0.000100604	0.484	0.5	0	0.484	0.45	0	0.484	0.35	0	0.484	0.48333
0.000704225	0.485	0.53333	0.00111	0.485	0.31667	0.000100604	0.485	0.5	0	0.485	0.45	0	0.485	0.35	0	0.485	0.48333
0.000704225	0.486	0.53333	0.00111	0.486	0.31667	0.000100604	0.486	0.5	0	0.486	0.45	0	0.486	0.35	0	0.486	0.48333
0.000704225	0.487	0.53333	0.00111	0.487	0.31667	0.000100604	0.487	0.5	0	0.487	0.45	0	0.487	0.35	0	0.487	0.48333
0.000704225	0.488	0.53333	0.00111	0.488	0.31667	0.000100604	0.488	0.5	0	0.488	0.45	0	0.488	0.35	0	0.488	0.48333
0.000704225	0.489	0.51667	0.00111	0.489	0.31667	0.000100604	0.489	0.5	0	0.489	0.45	0	0.489	0.35	0	0.489	0.48333
0.000704225	0.49	0.51667	0.00111	0.49	0.31667	0.000100604	0.49	0.5	0	0.49	0.45	0	0.49	0.35	0	0.49	0.48333
0.000704225	0.491	0.51667	0.00111	0.491	0.31667	0.000100604	0.491	0.5	0	0.491	0.45	0	0.491	0.35	0	0.491	0.48333
0.000704225	0.492	0.51667	0.00111	0.492	0.31667	0.000100604	0.492	0.5	0	0.492	0.45	0	0.492	0.35	0	0.492	0.48333
0.000704225	0.493	0.51667	0.00111	0.493	0.31667	0.000100604	0.493	0.5	0	0.493	0.45	0	0.493	0.35	0	0.493	0.48333
0.000704225	0.494	0.51667	0.00111	0.494	0.31667	0.000100604	0.494	0.5	0	0.494	0.45	0	0.494	0.35	0	0.494	0.48333
0.000704225	0.495	0.51667	0.00111	0.495	0.31667	0.000100604	0.495	0.5	0	0.495	0.45	0	0.495	0.35	0	0.495	0.48333
0.000603622	0.496	0.51667	0.00111	0.496	0.31667	0.000100604	0.496	0.5	0	0.496	0.45	0	0.496	0.35	0	0.496	0.48333
0.000603622	0.497	0.51667	0.00111	0.497	0.28333	0.000100604	0.497	0.5	0	0.497	0.45	0	0.497	0.35	0	0.497	0.48333
0.000603622	0.498	0.51667	0.00111	0.498	0.28333	0.000100604	0.498	0.5	0	0.498	0.45	0	0.498	0.35	0	0.498	0.48333
0.000603622	0.499	0.51667	0.000905433	0.499	0.28333	0.000100604	0.499	0.5	0	0.499	0.45	0	0.499	0.35	0	0.499	0.48333
0.000603622	0.5	0.51667	0.000905433	0.5	0.28333	0.000100604	0.5	0.5	0	0.5	0.45	0	0.5	0.35	0	0.5	0.48333
0.000603622	0.501	0.51667	0.000905433	0.501	0.28333	0.000100604	0.501	0.5	0	0.501	0.45	0	0.501	0.35	0	0.501	0.48333
0.000503018	0.502	0.51667	0.000804829	0.502	0.28333	0.000100604	0.502	0.5	0	0.502	0.45	0	0.502	0.35	0	0.502	0.48333
0.000503018	0.503	0.51667	0.000804829	0.503	0.28333	0	0.503	0.5	0	0.503	0.45	0	0.503	0.35	0	0.503	0.48333
0.000503018	0.504	0.51667	0.000804829	0.504	0.28333	0	0.504	0.5	0	0.504	0.43333	0	0.504	0.35	0	0.504	0.48333
0.000503018	0.505	0.51667	0.000804829	0.505	0.28333	0	0.505	0.5	0	0.505	0.43333	0	0.505	0.35	0	0.505	0.48333
0.000503018	0.506	0.51667	0.000804829	0.506	0.28333	0	0.506	0.5	0	0.506	0.43333	0	0.506	0.35	0	0.506	0.46667
0.000503018	0.507	0.51667	0.000804829	0.507	0.28333	0	0.507	0.5	0	0.507	0.43333	0	0.507	0.35	0	0.507	0.46667
0.000503018	0.508	0.51667	0.000804829	0.508	0.28333	0	0.508	0.5	0	0.508	0.4	0	0.508	0.35	0	0.508	0.46667
0.000503018	0.509	0.51667	0.000804829	0.509	0.28333	0	0.509	0.5	0	0.509	0.4	0	0.509	0.35	0	0.509	0.46667
0.000503018	0.51	0.5	0.000804829	0.51	0.28333	0	0.51	0.5	0	0.51	0.4	0	0.51	0.35	0	0.51	0.46667
0.000503018	0.511	0.5	0.000804829	0.511	0.28333	0	0.511	0.5	0	0.511	0.4	0	0.511	0.35	0	0.511	0.46667
0.000503018	0.512	0.5	0.000804829	0.512	0.28333	0	0.512	0.5	0	0.512	0.4	0	0.512	0.35	0	0.512	0.46667
0.000503018	0.513	0.5	0.000804829	0.513	0.28333	0	0.513	0.48333	0	0.513	0.4	0	0.513	0.35	0	0.513	0.45
0.000503018	0.514	0.5	0.000804829	0.514	0.28333	0	0.514	0.48333	0	0.514	0.4	0	0.514	0.35	0	0.514	0.45
0.000503018	0.515	0.5	0.000804829	0.515	0.28333	0	0.515	0.48333	0	0.515	0.4	0	0.515	0.35	0	0.515	0.45
0.000503018	0.516	0.5	0.000804829	0.516	0.28333	0	0.516	0.48333	0	0.516	0.4	0	0.516	0.35	0	0.516	0.45
0.000503018	0.517	0.5	0.000804829	0.517	0.28333	0	0.517	0.48333	0	0.517	0.4	0	0.517	0.35	0	0.517	0.45
0.000503018	0.518	0.5	0.000804829	0.518	0.28333	0	0.518	0.48333	0	0.518	0.4	0	0.518	0.35	0	0.518	0.45
0.000503018	0.519	0.5	0.000804829	0.519	0.28333	0	0.519	0.48333	0	0.519	0.4	0	0.519	0.35	0	0.519	0.43333
0.000503018	0.52	0.5	0.000804829	0.52	0.28333	0	0.52	0.48333	0	0.52	0.4	0	0.52	0.35	0	0.52	0.43333
0.000503018	0.521	0.5	0.000804829	0.521	0.28333	0	0.521	0.48333	0	0.521	0.4	0	0.521	0.35	0	0.521	0.43333
0.000503018	0.522	0.48333	0.000804829	0.522	0.28333	0	0.522	0.48333	0	0.522	0.4	0	0.522	0.35	0	0.522	0.43333
0.000503018	0.523	0.48333	0.000804829	0.523	0.28333	0	0.523	0.48333	0	0.523	0.4	0	0.523	0.35	0	0.523	0.41667
0.000503018	0.524	0.48333	0.000804829	0.524	0.28333	0	0.524	0.48333	0	0.524	0.4	0	0.524	0.35	0	0.524	0.41667
0.000503018	0.525	0.48333	0.000804829	0.525	0.28333	0	0.525	0.48333	0	0.525	0.4	0	0.525	0.35	0	0.525	0.41667
0.000503018	0.526	0.48333	0.000804829	0.526	0.28333	0	0.526	0.48333	0	0.526	0.4	0	0.526	0.35	0	0.526	0.41667
0.000503018	0.527	0.48333	0.000804829	0.527	0.28333	0	0.527	0.48333	0	0.527	0.4	0	0.527	0.35	0	0.527	0.41667
0.000503018	0.528	0.48333	0.000804829	0.528	0.28333	0	0.528	0.48333	0	0.528	0.4	0	0.528	0.35	0	0.528	0.41667
0.000503018	0.529	0.48333	0.000804829	0.529	0.28333	0	0.529	0.48333	0	0.529	0.4	0	0.529	0.35	0	0.529	0.41667
0.000503018	0.53	0.48333	0.000804829	0.53	0.28333	0	0.53	0.48333	0	0.53	0.4	0	0.53	0.35	0	0.53	0.41667
0.000503018	0.531	0.48333	0.000804829	0.531	0.28333	0	0.531	0.48333	0	0.531	0.4	0	0.531	0.35	0	0.531	0.41667
0.000503018	0.532	0.48333	0.000804829	0.532	0.28333	0	0.532	0.48333	0	0.532	0.4	0	0.532	0.33333	0	0.532	0.41667
0.000503018	0.533	0.48333	0.000804829	0.533	0.28333	0	0.533	0.48333	0	0.533	0.4	0	0.533	0.33333	0	0.533	0.41667
0.000503018	0.534	0.48333	0.000704225	0.534	0.28333	0	0.534	0.48333	0	0.534	0.4	0	0.534	0.33333	0	0.534	0.41667
0.000503018	0.535	0.48333	0.000704225	0.535	0.28333	0	0.535	0.48333	0	0.535	0.4	0	0.535	0.33333	0	0.535	0.4
0.000503018	0.536	0.48333	0.000704225	0.536	0.28333	0	0.536	0.48333	0	0.536	0.4	0	0.536	0.33333	0	0.536	0.4
0.000503018	0.537	0.48333	0.000704225	0.537	0.28333	0	0.537	0.48333	0	0.537	0.4	0	0.537	0.33333	0	0.537	0.4
0.000503018	0.538	0.48333	0.000704225	0.538	0.28333	0	0.538	0.48333	0	0.538	0.4	0	0.538	0.33333	0	0.538	0.4
0.000402414	0.539	0.48333	0.000603622	0.539	0.28333	0	0.539	0.46667	0	0.539	0.4	0	0.539	0.33333	0	0.539	0.4
0.000301811	0.54	0.48333	0.000603622	0.54	0.28333	0	0.54	0.46667	0	0.54	0.4	0	0.54	0.33333	0	0.54	0.4
0.000301811	0.541	0.48333	0.000603622	0.541	0.28333	0	0.541	0.46667	0	0.541	0.4	0	0.541	0.33333	0	0.541	0.4
0.000301811	0.542	0.48333	0.000603622	0.542	0.28333	0	0.542	0.45	0	0.542	0.4	0	0.542	0.33333	0	0.542	0.4
0.000301811	0.543	0.48333	0.000603622	0.543	0.28333	0	0.543	0.45	0	0.543	0.4	0	0.543	0.33333	0	0.543	0.4
0.000301811	0.544	0.48333	0.000503018	0.544	0.28333	0	0.544	0.45	0	0.544	0.4	0	0.544	0.33333	0	0.544	0.4
0.000301811	0.545	0.48333	0.000503018	0.545	0.28333	0	0.545	0.45	0	0.545	0.38333	0	0.545	0.33333	0	0.545	0.4
0.000301811	0.546	0.48333	0.000503018	0.546	0.28333	0	0.546	0.45	0	0.546	0.38333	0	0.546	0.33333	0	0.546	0.4
0.000301811	0.547	0.48333	0.000503018	0.547	0.28333	0	0.547	0.45	0	0.547	0.38333	0	0.547	0.33333	0	0.547	0.4
0.000301811	0.548	0.48333	0.000503018	0.548	0.28333	0	0.548	0.45	0	0.548	0.36667	0	0.548	0.33333	0	0.548	0.4
0.000301811	0.549	0.48333	0.000503018	0.549	0.28333	0	0.549	0.45	0	0.549	0.36667	0	0.549	0.33333	0	0.549	0.4
0.000301811	0.55	0.48333	0.000503018	0.55	0.28333	0	0.55	0.45	0	0.55	0.36667	0	0.55	0.33333	0	0.55	0.4
0.000301811	0.551	0.48333	0.000503018	0.551	0.28333	0	0.551	0.45	0	0.551	0.36667	0	0.551	0.33333	0	0.551	0.4
0.000301811	0.552	0.48333	0.000503018	0.552	0.28333	0	0.552	0.45	0	0.552	0.36667	0	0.552	0.33333	0	0.552	0.4
0.000301811	0.553	0.46667	0.000503018	0.553	0.28333	0	0.553	0.43333	0	0.553	0.36667	0	0.553	0.33333	0	0.553	0.4
0.000301811	0.554	0.46667	0.000503018	0.554	0.28333	0	0.554	0.43333	0	0.554	0.36667	0	0.554	0.33333	0	0.554	0.4
0.000301811	0.555	0.46667	0.000503018	0.555	0.28333	0	0.555	0.43333	0	0.555	0.35	0	0.555	0.33333	0	0.555	0.4
0.000301811	0.556	0.46667	0.000503018	0.556	0.28333	0	0.556	0.43333	0	0.556	0.35	0	0.556	0.33333	0	0.556	0.4
0.000301811	0.557	0.46667	0.000503018	0.557	0.28333	0	0.557	0.43333	0	0.557	0.35	0	0.557	0.33333	0	0.557	0.4
0.000301811	0.558	0.45	0.000503018	0.558	0.28333	0	0.558	0.43333	0	0.558	0.35	0	0.558	0.33333	0	0.558	0.4
0.000301811	0.559	0.45	0.000503018	0.559	0.28333	0	0.559	0.43333	0	0.559	0.35	0	0.559	0.33333	0	0.559	0.4
0.000301811	0.56	0.43333	0.000503018	0.56	0.28333	0	0.56	0.4	0	0.56	0.35	0	0.56	0.33333	0	0.56	0.4
0.000301811	0.561	0.43333	0.000503018	0.561	0.28333	0	0.561	0.4	0	0.561	0.35	0	0.561	0.33333	0	0.561	0.4
0.000301811	0.562	0.43333	0.000503018	0.562	0.28333	0	0.562	0.4	0	0.562	0.35	0	0.562	0.31667	0	0.562	0.4
0.000201207	0.563	0.43333	0.000503018	0.563	0.28333	0	0.563	0.38333	0	0.563	0.35	0	0.563	0.31667	0	0.563	0.38333
0.000201207	0.564	0.43333	0.000503018	0.564	0.28333	0	0.564	0.38333	0	0.564	0.35	0	0.564	0.31667	0	0.564	0.38333
0.000201207	0.565	0.43333	0.000503018	0.565	0.28333	0	0.565	0.38333	0	0.565	0.35	0	0.565	0.3	0	0.565	0.38333
0.000201207	0.566	0.43333	0.000503018	0.566	0.28333	0	0.566	0.38333	0	0.566	0.35	0	0.566	0.3	0	0.566	0.38333
0.000201207	0.567	0.43333	0.000503018	0.567	0.28333	0	0.567	0.38333	0	0.567	0.31667	0	0.567	0.3	0	0.567	0.38333
0.000201207	0.568	0.43333	0.000503018	0.568	0.28333	0	0.568	0.38333	0	0.568	0.31667	0	0.568	0.3	0	0.568	0.38333
0.000201207	0.569	0.43333	0.000503018	0.569	0.28333	0	0.569	0.38333	0	0.569	0.31667	0	0.569	0.3	0	0.569	0.38333
0.000201207	0.57	0.43333	0.000402414	0.57	0.28333	0	0.57	0.38333	0	0.57	0.31667	0	0.57	0.3	0	0.57	0.38333
0.000201207	0.571	0.43333	0.000402414	0.571	0.28333	0	0.571	0.38333	0	0.571	0.31667	0	0.571	0.3	0	0.571	0.38333
0.000201207	0.572	0.43333	0.000402414	0.572	0.28333	0	0.572	0.38333	0	0.572	0.31667	0	0.572	0.3	0	0.572	0.36667
0.000201207	0.573	0.43333	0.000402414	0.573	0.28333	0	0.573	0.38333	0	0.573	0.31667	0	0.573	0.28333	0	0.573	0.36667
0.000201207	0.574	0.43333	0.000402414	0.574	0.26667	0	0.574	0.38333	0	0.574	0.31667	0	0.574	0.28333	0	0.574	0.36667
0.000201207	0.575	0.43333	0.000402414	0.575	0.26667	0	0.575	0.38333	0	0.575	0.31667	0	0.575	0.28333	0	0.575	0.36667
0.000201207	0.576	0.43333	0.000402414	0.576	0.25	0	0.576	0.38333	0	0.576	0.31667	0	0.576	0.26667	0	0.576	0.36667
0.000201207	0.577	0.43333	0.000402414	0.577	0.25	0	0.577	0.38333	0	0.577	0.31667	0	0.577	0.26667	0	0.577	0.33333
0.000201207	0.578	0.43333	0.000402414	0.578	0.25	0	0.578	0.38333	0	0.578	0.31667	0	0.578	0.26667	0	0.578	0.33333
0.000201207	0.579	0.43333	0.000402414	0.579	0.25	0	0.579	0.38333	0	0.579	0.31667	0	0.579	0.26667	0	0.579	0.33333
0.000201207	0.58	0.43333	0.000402414	0.58	0.25	0	0.58	0.38333	0	0.58	0.31667	0	0.58	0.26667	0	0.58	0.33333
0.000201207	0.581	0.43333	0.000402414	0.581	0.25	0	0.581	0.38333	0	0.581	0.31667	0	0.581	0.26667	0	0.581	0.33333
0.000201207	0.582	0.43333	0.000402414	0.582	0.25	0	0.582	0.38333	0	0.582	0.31667	0	0.582	0.26667	0	0.582	0.33333
0.000201207	0.583	0.43333	0.000402414	0.583	0.25	0	0.583	0.38333	0	0.583	0.31667	0	0.583	0.25	0	0.583	0.33333
0.000201207	0.584	0.43333	0.000402414	0.584	0.25	0	0.584	0.38333	0	0.584	0.31667	0	0.584	0.25	0	0.584	0.33333
0.000201207	0.585	0.43333	0.000402414	0.585	0.25	0	0.585	0.38333	0	0.585	0.31667	0	0.585	0.25	0	0.585	0.33333
0.000201207	0.586	0.43333	0.000402414	0.586	0.25	0	0.586	0.38333	0	0.586	0.31667	0	0.586	0.25	0	0.586	0.33333
0.000201207	0.587	0.43333	0.000402414	0.587	0.25	0	0.587	0.38333	0	0.587	0.3	0	0.587	0.25	0	0.587	0.33333
0.000201207	0.588	0.43333	0.000402414	0.588	0.25	0	0.588	0.36667	0	0.588	0.3	0	0.588	0.25	0	0.588	0.33333
0.000201207	0.589	0.43333	0.000402414	0.589	0.25	0	0.589	0.35	0	0.589	0.3	0	0.589	0.25	0	0.589	0.33333
0.000201207	0.59	0.43333	0.000402414	0.59	0.25	0	0.59	0.35	0	0.59	0.3	0	0.59	0.25	0	0.59	0.33333
0.000201207	0.591	0.43333	0.000402414	0.591	0.25	0	0.591	0.35	0	0.591	0.3	0	0.591	0.25	0	0.591	0.33333
0.000201207	0.592	0.43333	0.000402414	0.592	0.25	0	0.592	0.33333	0	0.592	0.3	0	0.592	0.25	0	0.592	0.33333
0.000201207	0.593	0.43333	0.000402414	0.593	0.25	0	0.593	0.33333	0	0.593	0.3	0	0.593	0.25	0	0.593	0.33333
0.000201207	0.594	0.43333	0.000402414	0.594	0.23333	0	0.594	0.33333	0	0.594	0.3	0	0.594	0.25	0	0.594	0.33333
0.000201207	0.595	0.43333	0.000402414	0.595	0.23333	0	0.595	0.33333	0	0.595	0.3	0	0.595	0.25	0	0.595	0.33333
0.000201207	0.596	0.43333	0.000402414	0.596	0.23333	0	0.596	0.33333	0	0.596	0.3	0	0.596	0.25	0	0.596	0.33333
0.000201207	0.597	0.43333	0.000301811	0.597	0.23333	0	0.597	0.33333	0	0.597	0.3	0	0.597	0.25	0	0.597	0.33333
0.000201207	0.598	0.43333	0.000301811	0.598	0.23333	0	0.598	0.33333	0	0.598	0.3	0	0.598	0.25	0	0.598	0.31667
0.000201207	0.599	0.43333	0.000301811	0.599	0.23333	0	0.599	0.33333	0	0.599	0.3	0	0.599	0.25	0	0.599	0.31667
0.000201207	0.6	0.43333	0.000301811	0.6	0.23333	0	0.6	0.33333	0	0.6	0.3	0	0.6	0.25	0	0.6	0.31667
0.000201207	0.601	0.43333	0.000301811	0.601	0.23333	0	0.601	0.33333	0	0.601	0.3	0	0.601	0.25	0	0.601	0.31667
0.000201207	0.602	0.43333	0.000301811	0.602	0.21667	0	0.602	0.33333	0	0.602	0.3	0	0.602	0.25	0	0.602	0.31667
0.000201207	0.603	0.43333	0.000301811	0.603	0.21667	0	0.603	0.33333	0	0.603	0.3	0	0.603	0.23333	0	0.603	0.31667
0.000201207	0.604	0.43333	0.000301811	0.604	0.21667	0	0.604	0.33333	0	0.604	0.3	0	0.604	0.23333	0	0.604	0.31667
0.000201207	0.605	0.43333	0.000301811	0.605	0.21667	0	0.605	0.33333	0	0.605	0.3	0	0.605	0.23333	0	0.605	0.31667
0.000201207	0.606	0.43333	0.000301811	0.606	0.21667	0	0.606	0.33333	0	0.606	0.3	0	0.606	0.23333	0	0.606	0.31667
0.000201207	0.607	0.43333	0.000301811	0.607	0.21667	0	0.607	0.33333	0	0.607	0.3	0	0.607	0.23333	0	0.607	0.31667
0.000201207	0.608	0.43333	0.000201207	0.608	0.21667	0	0.608	0.33333	0	0.608	0.3	0	0.608	0.23333	0	0.608	0.31667
0.000201207	0.609	0.43333	0.000201207	0.609	0.21667	0	0.609	0.33333	0	0.609	0.3	0	0.609	0.23333	0	0.609	0.31667
0.000201207	0.61	0.43333	0.000201207	0.61	0.21667	0	0.61	0.33333	0	0.61	0.3	0	0.61	0.23333	0	0.61	0.31667
0.000201207	0.611	0.43333	0.000201207	0.611	0.21667	0	0.611	0.33333	0	0.611	0.3	0	0.611	0.23333	0	0.611	0.31667
0.000201207	0.612	0.43333	0.000201207	0.612	0.21667	0	0.612	0.31667	0	0.612	0.3	0	0.612	0.23333	0	0.612	0.31667
0.000201207	0.613	0.43333	0.000201207	0.613	0.21667	0	0.613	0.3	0	0.613	0.3	0	0.613	0.23333	0	0.613	0.31667
0.000201207	0.614	0.43333	0.000201207	0.614	0.21667	0	0.614	0.3	0	0.614	0.3	0	0.614	0.23333	0	0.614	0.31667
0.000201207	0.615	0.43333	0.000201207	0.615	0.21667	0	0.615	0.3	0	0.615	0.3	0	0.615	0.23333	0	0.615	0.3
0.000201207	0.616	0.43333	0.000201207	0.616	0.21667	0	0.616	0.3	0	0.616	0.3	0	0.616	0.23333	0	0.616	0.3
0.000201207	0.617	0.43333	0.000201207	0.617	0.21667	0	0.617	0.3	0	0.617	0.3	0	0.617	0.23333	0	0.617	0.28333
0.000201207	0.618	0.43333	0.000201207	0.618	0.21667	0	0.618	0.3	0	0.618	0.3	0	0.618	0.23333	0	0.618	0.28333
0.000201207	0.619	0.43333	0.000201207	0.619	0.21667	0	0.619	0.3	0	0.619	0.3	0	0.619	0.23333	0	0.619	0.28333
0.000201207	0.62	0.43333	0.000201207	0.62	0.21667	0	0.62	0.3	0	0.62	0.3	0	0.62	0.21667	0	0.62	0.28333
0.000201207	0.621	0.43333	0.000201207	0.621	0.2	0	0.621	0.3	0	0.621	0.28333	0	0.621	0.21667	0	0.621	0.28333
0.000201207	0.622	0.43333	0.000201207	0.622	0.2	0	0.622	0.3	0	0.622	0.28333	0	0.622	0.21667	0	0.622	0.28333
0.000201207	0.623	0.43333	0.000201207	0.623	0.2	0	0.623	0.3	0	0.623	0.28333	0	0.623	0.21667	0	0.623	0.28333
0	0.624	0.41667	0.000201207	0.624	0.2	0	0.624	0.3	0	0.624	0.28333	0	0.624	0.21667	0	0.624	0.28333
0	0.625	0.41667	0.000201207	0.625	0.2	0	0.625	0.3	0	0.625	0.28333	0	0.625	0.21667	0	0.625	0.28333
0	0.626	0.41667	0.000201207	0.626	0.2	0	0.626	0.3	0	0.626	0.28333	0	0.626	0.21667	0	0.626	0.28333
0	0.627	0.41667	0.000201207	0.627	0.2	0	0.627	0.3	0	0.627	0.28333	0	0.627	0.21667	0	0.627	0.28333
0	0.628	0.4	0.000201207	0.628	0.2	0	0.628	0.3	0	0.628	0.28333	0	0.628	0.21667	0	0.628	0.28333
0	0.629	0.4	0.000201207	0.629	0.2	0	0.629	0.3	0	0.629	0.28333	0	0.629	0.21667	0	0.629	0.26667
0	0.63	0.4	0.000201207	0.63	0.2	0	0.63	0.3	0	0.63	0.28333	0	0.63	0.21667	0	0.63	0.26667
0	0.631	0.4	0.000201207	0.631	0.2	0	0.631	0.3	0	0.631	0.28333	0	0.631	0.21667	0	0.631	0.26667
0	0.632	0.4	0.000201207	0.632	0.2	0	0.632	0.3	0	0.632	0.28333	0	0.632	0.21667	0	0.632	0.26667
0	0.633	0.4	0.000201207	0.633	0.2	0	0.633	0.3	0	0.633	0.28333	0	0.633	0.21667	0	0.633	0.26667
0	0.634	0.4	0.000201207	0.634	0.2	0	0.634	0.3	0	0.634	0.28333	0	0.634	0.21667	0	0.634	0.26667
0	0.635	0.4	0.000201207	0.635	0.2	0	0.635	0.3	0	0.635	0.28333	0	0.635	0.21667	0	0.635	0.25
0	0.636	0.38333	0.000201207	0.636	0.2	0	0.636	0.28333	0	0.636	0.28333	0	0.636	0.21667	0	0.636	0.25
0	0.637	0.38333	0.000201207	0.637	0.2	0	0.637	0.28333	0	0.637	0.28333	0	0.637	0.21667	0	0.637	0.25
0	0.638	0.38333	0.000201207	0.638	0.2	0	0.638	0.28333	0	0.638	0.28333	0	0.638	0.21667	0	0.638	0.25
0	0.639	0.38333	0.000201207	0.639	0.2	0	0.639	0.28333	0	0.639	0.28333	0	0.639	0.21667	0	0.639	0.25
0	0.64	0.38333	0.000201207	0.64	0.2	0	0.64	0.28333	0	0.64	0.28333	0	0.64	0.21667	0	0.64	0.25
0	0.641	0.38333	0.000201207	0.641	0.2	0	0.641	0.28333	0	0.641	0.28333	0	0.641	0.21667	0	0.641	0.25
0	0.642	0.38333	0.000201207	0.642	0.2	0	0.642	0.28333	0	0.642	0.28333	0	0.642	0.21667	0	0.642	0.25
0	0.643	0.38333	0.000201207	0.643	0.2	0	0.643	0.28333	0	0.643	0.28333	0	0.643	0.21667	0	0.643	0.25
0	0.644	0.36667	0.000201207	0.644	0.2	0	0.644	0.28333	0	0.644	0.28333	0	0.644	0.21667	0	0.644	0.25
0	0.645	0.36667	0.000201207	0.645	0.2	0	0.645	0.28333	0	0.645	0.28333	0	0.645	0.21667	0	0.645	0.25
0	0.646	0.35	0.000201207	0.646	0.2	0	0.646	0.28333	0	0.646	0.28333	0	0.646	0.21667	0	0.646	0.25
0	0.647	0.35	0.000201207	0.647	0.2	0	0.647	0.28333	0	0.647	0.28333	0	0.647	0.21667	0	0.647	0.25
0	0.648	0.35	0.000201207	0.648	0.2	0	0.648	0.28333	0	0.648	0.26667	0	0.648	0.2	0	0.648	0.25
0	0.649	0.35	0.000201207	0.649	0.2	0	0.649	0.28333	0	0.649	0.26667	0	0.649	0.2	0	0.649	0.25
0	0.65	0.35	0.000201207	0.65	0.2	0	0.65	0.28333	0	0.65	0.26667	0	0.65	0.2	0	0.65	0.25
0	0.651	0.35	0.000100604	0.651	0.2	0	0.651	0.28333	0	0.651	0.26667	0	0.651	0.2	0	0.651	0.25
0	0.652	0.35	0	0.652	0.2	0	0.652	0.28333	0	0.652	0.26667	0	0.652	0.2	0	0.652	0.25
0	0.653	0.35	0	0.653	0.2	0	0.653	0.28333	0	0.653	0.26667	0	0.653	0.2	0	0.653	0.25
0	0.654	0.35	0	0.654	0.2	0	0.654	0.26667	0	0.654	0.25	0	0.654	0.2	0	0.654	0.25
0	0.655	0.35	0	0.655	0.2	0	0.655	0.26667	0	0.655	0.25	0	0.655	0.2	0	0.655	0.25
0	0.656	0.35	0	0.656	0.2	0	0.656	0.26667	0	0.656	0.25	0	0.656	0.2	0	0.656	0.25
0	0.657	0.35	0	0.657	0.2	0	0.657	0.25	0	0.657	0.25	0	0.657	0.2	0	0.657	0.25
0	0.658	0.35	0	0.658	0.2	0	0.658	0.25	0	0.658	0.25	0	0.658	0.2	0	0.658	0.25
0	0.659	0.35	0	0.659	0.2	0	0.659	0.25	0	0.659	0.25	0	0.659	0.2	0	0.659	0.25
0	0.66	0.35	0	0.66	0.2	0	0.66	0.25	0	0.66	0.25	0	0.66	0.2	0	0.66	0.25
0	0.661	0.35	0	0.661	0.2	0	0.661	0.25	0	0.661	0.25	0	0.661	0.2	0	0.661	0.25
0	0.662	0.33333	0	0.662	0.2	0	0.662	0.23333	0	0.662	0.25	0	0.662	0.2	0	0.662	0.25
0	0.663	0.33333	0	0.663	0.2	0	0.663	0.23333	0	0.663	0.25	0	0.663	0.2	0	0.663	0.25
0	0.664	0.31667	0	0.664	0.2	0	0.664	0.23333	0	0.664	0.25	0	0.664	0.2	0	0.664	0.25
0	0.665	0.31667	0	0.665	0.2	0	0.665	0.21667	0	0.665	0.25	0	0.665	0.2	0	0.665	0.25
0	0.666	0.31667	0	0.666	0.2	0	0.666	0.21667	0	0.666	0.25	0	0.666	0.2	0	0.666	0.25
0	0.667	0.31667	0	0.667	0.2	0	0.667	0.21667	0	0.667	0.25	0	0.667	0.2	0	0.667	0.25
0	0.668	0.3	0	0.668	0.2	0	0.668	0.21667	0	0.668	0.23333	0	0.668	0.2	0	0.668	0.25
0	0.669	0.3	0	0.669	0.2	0	0.669	0.21667	0	0.669	0.23333	0	0.669	0.2	0	0.669	0.25
0	0.67	0.3	0	0.67	0.2	0	0.67	0.21667	0	0.67	0.23333	0	0.67	0.2	0	0.67	0.25
0	0.671	0.3	0	0.671	0.2	0	0.671	0.21667	0	0.671	0.23333	0	0.671	0.2	0	0.671	0.25
0	0.672	0.3	0	0.672	0.2	0	0.672	0.21667	0	0.672	0.23333	0	0.672	0.2	0	0.672	0.25
0	0.673	0.3	0	0.673	0.2	0	0.673	0.21667	0	0.673	0.23333	0	0.673	0.2	0	0.673	0.25
0	0.674	0.3	0	0.674	0.2	0	0.674	0.2	0	0.674	0.23333	0	0.674	0.18333	0	0.674	0.25
0	0.675	0.3	0	0.675	0.2	0	0.675	0.2	0	0.675	0.21667	0	0.675	0.18333	0	0.675	0.25
0	0.676	0.3	0	0.676	0.2	0	0.676	0.2	0	0.676	0.21667	0	0.676	0.18333	0	0.676	0.25
0	0.677	0.3	0	0.677	0.2	0	0.677	0.2	0	0.677	0.21667	0	0.677	0.18333	0	0.677	0.25
0	0.678	0.3	0	0.678	0.2	0	0.678	0.2	0	0.678	0.21667	0	0.678	0.18333	0	0.678	0.25
0	0.679	0.3	0	0.679	0.2	0	0.679	0.2	0	0.679	0.21667	0	0.679	0.18333	0	0.679	0.25
0	0.68	0.3	0	0.68	0.2	0	0.68	0.2	0	0.68	0.21667	0	0.68	0.18333	0	0.68	0.25
0	0.681	0.3	0	0.681	0.2	0	0.681	0.2	0	0.681	0.21667	0	0.681	0.18333	0	0.681	0.25
0	0.682	0.3	0	0.682	0.2	0	0.682	0.2	0	0.682	0.21667	0	0.682	0.16667	0	0.682	0.25
0	0.683	0.3	0	0.683	0.2	0	0.683	0.2	0	0.683	0.21667	0	0.683	0.16667	0	0.683	0.25
0	0.684	0.3	0	0.684	0.2	0	0.684	0.2	0	0.684	0.21667	0	0.684	0.16667	0	0.684	0.23333
0	0.685	0.3	0	0.685	0.2	0	0.685	0.2	0	0.685	0.21667	0	0.685	0.16667	0	0.685	0.23333
0	0.686	0.3	0	0.686	0.18333	0	0.686	0.2	0	0.686	0.21667	0	0.686	0.16667	0	0.686	0.23333
0	0.687	0.3	0	0.687	0.18333	0	0.687	0.2	0	0.687	0.2	0	0.687	0.16667	0	0.687	0.23333
0	0.688	0.3	0	0.688	0.18333	0	0.688	0.2	0	0.688	0.2	0	0.688	0.16667	0	0.688	0.23333
0	0.689	0.3	0	0.689	0.15	0	0.689	0.2	0	0.689	0.2	0	0.689	0.16667	0	0.689	0.23333
0	0.69	0.3	0	0.69	0.15	0	0.69	0.2	0	0.69	0.2	0	0.69	0.16667	0	0.69	0.23333
0	0.691	0.3	0	0.691	0.15	0	0.691	0.2	0	0.691	0.2	0	0.691	0.16667	0	0.691	0.23333
0	0.692	0.28333	0	0.692	0.15	0	0.692	0.2	0	0.692	0.2	0	0.692	0.16667	0	0.692	0.23333
0	0.693	0.28333	0	0.693	0.15	0	0.693	0.2	0	0.693	0.2	0	0.693	0.16667	0	0.693	0.23333
0	0.694	0.26667	0	0.694	0.15	0	0.694	0.2	0	0.694	0.2	0	0.694	0.16667	0	0.694	0.23333
0	0.695	0.26667	0	0.695	0.15	0	0.695	0.2	0	0.695	0.2	0	0.695	0.16667	0	0.695	0.23333
0	0.696	0.26667	0	0.696	0.15	0	0.696	0.2	0	0.696	0.18333	0	0.696	0.16667	0	0.696	0.23333
0	0.697	0.26667	0	0.697	0.15	0	0.697	0.2	0	0.697	0.18333	0	0.697	0.16667	0	0.697	0.21667
0	0.698	0.26667	0	0.698	0.15	0	0.698	0.2	0	0.698	0.18333	0	0.698	0.16667	0	0.698	0.21667
0	0.699	0.25	0	0.699	0.15	0	0.699	0.18333	0	0.699	0.18333	0	0.699	0.15	0	0.699	0.21667
0	0.7	0.25	0	0.7	0.15	0	0.7	0.18333	0	0.7	0.18333	0	0.7	0.15	0	0.7	0.21667
0	0.701	0.25	0	0.701	0.15	0	0.701	0.18333	0	0.701	0.18333	0	0.701	0.15	0	0.701	0.21667
0	0.702	0.25	0	0.702	0.15	0	0.702	0.18333	0	0.702	0.18333	0	0.702	0.15	0	0.702	0.21667
0	0.703	0.23333	0	0.703	0.15	0	0.703	0.18333	0	0.703	0.18333	0	0.703	0.13333	0	0.703	0.21667
0	0.704	0.23333	0	0.704	0.15	0	0.704	0.18333	0	0.704	0.18333	0	0.704	0.13333	0	0.704	0.21667
0	0.705	0.23333	0	0.705	0.15	0	0.705	0.18333	0	0.705	0.18333	0	0.705	0.13333	0	0.705	0.21667
0	0.706	0.23333	0	0.706	0.15	0	0.706	0.18333	0	0.706	0.18333	0	0.706	0.13333	0	0.706	0.21667
0	0.707	0.23333	0	0.707	0.15	0	0.707	0.16667	0	0.707	0.18333	0	0.707	0.13333	0	0.707	0.21667
0	0.708	0.23333	0	0.708	0.15	0	0.708	0.16667	0	0.708	0.18333	0	0.708	0.13333	0	0.708	0.21667
0	0.709	0.23333	0	0.709	0.15	0	0.709	0.16667	0	0.709	0.18333	0	0.709	0.13333	0	0.709	0.21667
0	0.71	0.23333	0	0.71	0.15	0	0.71	0.16667	0	0.71	0.16667	0	0.71	0.13333	0	0.71	0.21667
0	0.711	0.23333	0	0.711	0.15	0	0.711	0.16667	0	0.711	0.16667	0	0.711	0.13333	0	0.711	0.21667
0	0.712	0.23333	0	0.712	0.13333	0	0.712	0.16667	0	0.712	0.16667	0	0.712	0.13333	0	0.712	0.21667
0	0.713	0.23333	0	0.713	0.13333	0	0.713	0.16667	0	0.713	0.15	0	0.713	0.13333	0	0.713	0.21667
0	0.714	0.23333	0	0.714	0.13333	0	0.714	0.16667	0	0.714	0.15	0	0.714	0.13333	0	0.714	0.21667
0	0.715	0.21667	0	0.715	0.13333	0	0.715	0.16667	0	0.715	0.15	0	0.715	0.13333	0	0.715	0.21667
0	0.716	0.21667	0	0.716	0.13333	0	0.716	0.16667	0	0.716	0.15	0	0.716	0.13333	0	0.716	0.21667
0	0.717	0.21667	0	0.717	0.13333	0	0.717	0.15	0	0.717	0.15	0	0.717	0.13333	0	0.717	0.21667
0	0.718	0.21667	0	0.718	0.13333	0	0.718	0.15	0	0.718	0.15	0	0.718	0.13333	0	0.718	0.21667
0	0.719	0.2	0	0.719	0.13333	0	0.719	0.15	0	0.719	0.15	0	0.719	0.13333	0	0.719	0.21667
0	0.72	0.2	0	0.72	0.13333	0	0.72	0.15	0	0.72	0.15	0	0.72	0.13333	0	0.72	0.21667
0	0.721	0.2	0	0.721	0.13333	0	0.721	0.15	0	0.721	0.15	0	0.721	0.13333	0	0.721	0.21667
0	0.722	0.2	0	0.722	0.13333	0	0.722	0.15	0	0.722	0.15	0	0.722	0.13333	0	0.722	0.21667
0	0.723	0.2	0	0.723	0.13333	0	0.723	0.15	0	0.723	0.15	0	0.723	0.13333	0	0.723	0.21667
0	0.724	0.2	0	0.724	0.13333	0	0.724	0.15	0	0.724	0.13333	0	0.724	0.13333	0	0.724	0.2
0	0.725	0.2	0	0.725	0.13333	0	0.725	0.15	0	0.725	0.13333	0	0.725	0.13333	0	0.725	0.18333
0	0.726	0.2	0	0.726	0.13333	0	0.726	0.15	0	0.726	0.13333	0	0.726	0.13333	0	0.726	0.18333
0	0.727	0.2	0	0.727	0.13333	0	0.727	0.15	0	0.727	0.13333	0	0.727	0.13333	0	0.727	0.18333
0	0.728	0.16667	0	0.728	0.11667	0	0.728	0.15	0	0.728	0.13333	0	0.728	0.13333	0	0.728	0.18333
0	0.729	0.16667	0	0.729	0.11667	0	0.729	0.15	0	0.729	0.13333	0	0.729	0.13333	0	0.729	0.18333
0	0.73	0.15	0	0.73	0.11667	0	0.73	0.15	0	0.73	0.13333	0	0.73	0.13333	0	0.73	0.16667
0	0.731	0.15	0	0.731	0.11667	0	0.731	0.15	0	0.731	0.13333	0	0.731	0.13333	0	0.731	0.16667
0	0.732	0.15	0	0.732	0.11667	0	0.732	0.13333	0	0.732	0.13333	0	0.732	0.13333	0	0.732	0.16667
0	0.733	0.15	0	0.733	0.11667	0	0.733	0.13333	0	0.733	0.13333	0	0.733	0.13333	0	0.733	0.16667
0	0.734	0.15	0	0.734	0.11667	0	0.734	0.13333	0	0.734	0.13333	0	0.734	0.13333	0	0.734	0.16667
0	0.735	0.15	0	0.735	0.11667	0	0.735	0.13333	0	0.735	0.13333	0	0.735	0.13333	0	0.735	0.16667
0	0.736	0.15	0	0.736	0.11667	0	0.736	0.13333	0	0.736	0.13333	0	0.736	0.13333	0	0.736	0.16667
0	0.737	0.15	0	0.737	0.11667	0	0.737	0.11667	0	0.737	0.13333	0	0.737	0.13333	0	0.737	0.16667
0	0.738	0.15	0	0.738	0.11667	0	0.738	0.11667	0	0.738	0.13333	0	0.738	0.13333	0	0.738	0.16667
0	0.739	0.15	0	0.739	0.11667	0	0.739	0.11667	0	0.739	0.13333	0	0.739	0.13333	0	0.739	0.15
0	0.74	0.15	0	0.74	0.11667	0	0.74	0.11667	0	0.74	0.13333	0	0.74	0.13333	0	0.74	0.15
0	0.741	0.15	0	0.741	0.11667	0	0.741	0.11667	0	0.741	0.13333	0	0.741	0.13333	0	0.741	0.15
0	0.742	0.15	0	0.742	0.11667	0	0.742	0.11667	0	0.742	0.13333	0	0.742	0.13333	0	0.742	0.15
0	0.743	0.15	0	0.743	0.11667	0	0.743	0.11667	0	0.743	0.13333	0	0.743	0.13333	0	0.743	0.15
0	0.744	0.15	0	0.744	0.11667	0	0.744	0.11667	0	0.744	0.13333	0	0.744	0.13333	0	0.744	0.15
0	0.745	0.15	0	0.745	0.11667	0	0.745	0.11667	0	0.745	0.13333	0	0.745	0.13333	0	0.745	0.15
0	0.746	0.15	0	0.746	0.11667	0	0.746	0.11667	0	0.746	0.13333	0	0.746	0.13333	0	0.746	0.15
0	0.747	0.15	0	0.747	0.11667	0	0.747	0.11667	0	0.747	0.13333	0	0.747	0.13333	0	0.747	0.15
0	0.748	0.15	0	0.748	0.11667	0	0.748	0.11667	0	0.748	0.13333	0	0.748	0.13333	0	0.748	0.15
0	0.749	0.15	0	0.749	0.11667	0	0.749	0.11667	0	0.749	0.13333	0	0.749	0.13333	0	0.749	0.15
0	0.75	0.15	0	0.75	0.11667	0	0.75	0.11667	0	0.75	0.13333	0	0.75	0.13333	0	0.75	0.15
0	0.751	0.13333	0	0.751	0.11667	0	0.751	0.11667	0	0.751	0.13333	0	0.751	0.13333	0	0.751	0.15
0	0.752	0.13333	0	0.752	0.11667	0	0.752	0.11667	0	0.752	0.13333	0	0.752	0.13333	0	0.752	0.15
0	0.753	0.13333	0	0.753	0.11667	0	0.753	0.11667	0	0.753	0.13333	0	0.753	0.13333	0	0.753	0.15
0	0.754	0.13333	0	0.754	0.11667	0	0.754	0.11667	0	0.754	0.13333	0	0.754	0.13333	0	0.754	0.15
0	0.755	0.13333	0	0.755	0.11667	0	0.755	0.11667	0	0.755	0.13333	0	0.755	0.13333	0	0.755	0.15
0	0.756	0.13333	0	0.756	0.11667	0	0.756	0.11667	0	0.756	0.13333	0	0.756	0.13333	0	0.756	0.15
0	0.757	0.13333	0	0.757	0.11667	0	0.757	0.11667	0	0.757	0.13333	0	0.757	0.13333	0	0.757	0.15
0	0.758	0.13333	0	0.758	0.11667	0	0.758	0.11667	0	0.758	0.13333	0	0.758	0.13333	0	0.758	0.15
0	0.759	0.13333	0	0.759	0.11667	0	0.759	0.11667	0	0.759	0.13333	0	0.759	0.13333	0	0.759	0.15
0	0.76	0.13333	0	0.76	0.11667	0	0.76	0.11667	0	0.76	0.13333	0	0.76	0.13333	0	0.76	0.15
0	0.761	0.13333	0	0.761	0.11667	0	0.761	0.11667	0	0.761	0.13333	0	0.761	0.13333	0	0.761	0.15
0	0.762	0.13333	0	0.762	0.11667	0	0.762	0.11667	0	0.762	0.13333	0	0.762	0.13333	0	0.762	0.15
0	0.763	0.13333	0	0.763	0.11667	0	0.763	0.11667	0	0.763	0.13333	0	0.763	0.13333	0	0.763	0.15
0	0.764	0.13333	0	0.764	0.11667	0	0.764	0.11667	0	0.764	0.13333	0	0.764	0.13333	0	0.764	0.15
0	0.765	0.13333	0	0.765	0.11667	0	0.765	0.11667	0	0.765	0.13333	0	0.765	0.13333	0	0.765	0.15
0	0.766	0.13333	0	0.766	0.11667	0	0.766	0.11667	0	0.766	0.13333	0	0.766	0.13333	0	0.766	0.15
0	0.767	0.13333	0	0.767	0.11667	0	0.767	0.11667	0	0.767	0.13333	0	0.767	0.13333	0	0.767	0.15
0	0.768	0.13333	0	0.768	0.11667	0	0.768	0.11667	0	0.768	0.13333	0	0.768	0.13333	0	0.768	0.15
0	0.769	0.13333	0	0.769	0.11667	0	0.769	0.11667	0	0.769	0.13333	0	0.769	0.13333	0	0.769	0.15
0	0.77	0.13333	0	0.77	0.11667	0	0.77	0.11667	0	0.77	0.13333	0	0.77	0.13333	0	0.77	0.15
0	0.771	0.13333	0	0.771	0.11667	0	0.771	0.11667	0	0.771	0.13333	0	0.771	0.13333	0	0.771	0.13333
0	0.772	0.13333	0	0.772	0.1	0	0.772	0.11667	0	0.772	0.13333	0	0.772	0.13333	0	0.772	0.13333
0	0.773	0.13333	0	0.773	0.1	0	0.773	0.11667	0	0.773	0.13333	0	0.773	0.13333	0	0.773	0.13333
0	0.774	0.13333	0	0.774	0.1	0	0.774	0.11667	0	0.774	0.13333	0	0.774	0.13333	0	0.774	0.13333
0	0.775	0.13333	0	0.775	0.1	0	0.775	0.11667	0	0.775	0.13333	0	0.775	0.13333	0	0.775	0.13333
0	0.776	0.13333	0	0.776	0.1	0	0.776	0.11667	0	0.776	0.13333	0	0.776	0.13333	0	0.776	0.13333
0	0.777	0.13333	0	0.777	0.1	0	0.777	0.11667	0	0.777	0.13333	0	0.777	0.13333	0	0.777	0.13333
0	0.778	0.13333	0	0.778	0.1	0	0.778	0.11667	0	0.778	0.13333	0	0.778	0.13333	0	0.778	0.13333
0	0.779	0.13333	0	0.779	0.1	0	0.779	0.11667	0	0.779	0.13333	0	0.779	0.13333	0	0.779	0.13333
0	0.78	0.13333	0	0.78	0.1	0	0.78	0.11667	0	0.78	0.11667	0	0.78	0.13333	0	0.78	0.13333
0	0.781	0.13333	0	0.781	0.1	0	0.781	0.11667	0	0.781	0.11667	0	0.781	0.13333	0	0.781	0.13333
0	0.782	0.13333	0	0.782	0.1	0	0.782	0.11667	0	0.782	0.11667	0	0.782	0.13333	0	0.782	0.13333
0	0.783	0.13333	0	0.783	0.1	0	0.783	0.11667	0	0.783	0.11667	0	0.783	0.13333	0	0.783	0.13333
0	0.784	0.13333	0	0.784	0.1	0	0.784	0.11667	0	0.784	0.11667	0	0.784	0.13333	0	0.784	0.13333
0	0.785	0.13333	0	0.785	0.1	0	0.785	0.11667	0	0.785	0.11667	0	0.785	0.13333	0	0.785	0.13333
0	0.786	0.11667	0	0.786	0.1	0	0.786	0.11667	0	0.786	0.11667	0	0.786	0.13333	0	0.786	0.11667
0	0.787	0.11667	0	0.787	0.1	0	0.787	0.11667	0	0.787	0.11667	0	0.787	0.13333	0	0.787	0.11667
0	0.788	0.11667	0	0.788	0.1	0	0.788	0.11667	0	0.788	0.11667	0	0.788	0.13333	0	0.788	0.11667
0	0.789	0.11667	0	0.789	0.1	0	0.789	0.11667	0	0.789	0.11667	0	0.789	0.13333	0	0.789	0.11667
0	0.79	0.11667	0	0.79	0.1	0	0.79	0.11667	0	0.79	0.11667	0	0.79	0.13333	0	0.79	0.11667
0	0.791	0.11667	0	0.791	0.1	0	0.791	0.1	0	0.791	0.11667	0	0.791	0.13333	0	0.791	0.11667
0	0.792	0.11667	0	0.792	0.1	0	0.792	0.1	0	0.792	0.11667	0	0.792	0.13333	0	0.792	0.11667
0	0.793	0.11667	0	0.793	0.1	0	0.793	0.1	0	0.793	0.11667	0	0.793	0.13333	0	0.793	0.11667
0	0.794	0.11667	0	0.794	0.1	0	0.794	0.1	0	0.794	0.11667	0	0.794	0.13333	0	0.794	0.11667
0	0.795	0.11667	0	0.795	0.1	0	0.795	0.1	0	0.795	0.11667	0	0.795	0.13333	0	0.795	0.1
0	0.796	0.11667	0	0.796	0.1	0	0.796	0.08333	0	0.796	0.11667	0	0.796	0.13333	0	0.796	0.1
0	0.797	0.11667	0	0.797	0.1	0	0.797	0.08333	0	0.797	0.1	0	0.797	0.13333	0	0.797	0.1
0	0.798	0.11667	0	0.798	0.1	0	0.798	0.08333	0	0.798	0.1	0	0.798	0.13333	0	0.798	0.1
0	0.799	0.11667	0	0.799	0.08333	0	0.799	0.08333	0	0.799	0.1	0	0.799	0.13333	0	0.799	0.1
0	0.8	0.11667	0	0.8	0.06667	0	0.8	0.08333	0	0.8	0.1	0	0.8	0.13333	0	0.8	0.1
0	0.801	0.11667	0	0.801	0.06667	0	0.801	0.08333	0	0.801	0.1	0	0.801	0.13333	0	0.801	0.1
0	0.802	0.11667	0	0.802	0.06667	0	0.802	0.08333	0	0.802	0.1	0	0.802	0.13333	0	0.802	0.1
0	0.803	0.11667	0	0.803	0.06667	0	0.803	0.08333	0	0.803	0.1	0	0.803	0.13333	0	0.803	0.1
0	0.804	0.11667	0	0.804	0.06667	0	0.804	0.08333	0	0.804	0.1	0	0.804	0.13333	0	0.804	0.1
0	0.805	0.11667	0	0.805	0.06667	0	0.805	0.08333	0	0.805	0.1	0	0.805	0.11667	0	0.805	0.1
0	0.806	0.11667	0	0.806	0.06667	0	0.806	0.08333	0	0.806	0.1	0	0.806	0.11667	0	0.806	0.08333
0	0.807	0.11667	0	0.807	0.06667	0	0.807	0.08333	0	0.807	0.1	0	0.807	0.11667	0	0.807	0.08333
0	0.808	0.11667	0	0.808	0.06667	0	0.808	0.08333	0	0.808	0.1	0	0.808	0.11667	0	0.808	0.08333
0	0.809	0.11667	0	0.809	0.06667	0	0.809	0.08333	0	0.809	0.1	0	0.809	0.11667	0	0.809	0.08333
0	0.81	0.11667	0	0.81	0.06667	0	0.81	0.08333	0	0.81	0.1	0	0.81	0.11667	0	0.81	0.08333
0	0.811	0.11667	0	0.811	0.06667	0	0.811	0.06667	0	0.811	0.1	0	0.811	0.11667	0	0.811	0.08333
0	0.812	0.11667	0	0.812	0.06667	0	0.812	0.06667	0	0.812	0.1	0	0.812	0.11667	0	0.812	0.08333
0	0.813	0.11667	0	0.813	0.06667	0	0.813	0.06667	0	0.813	0.1	0	0.813	0.11667	0	0.813	0.08333
0	0.814	0.11667	0	0.814	0.06667	0	0.814	0.06667	0	0.814	0.1	0	0.814	0.11667	0	0.814	0.08333
0	0.815	0.11667	0	0.815	0.06667	0	0.815	0.06667	0	0.815	0.1	0	0.815	0.11667	0	0.815	0.08333
0	0.816	0.11667	0	0.816	0.06667	0	0.816	0.06667	0	0.816	0.1	0	0.816	0.11667	0	0.816	0.08333
0	0.817	0.11667	0	0.817	0.06667	0	0.817	0.06667	0	0.817	0.08333	0	0.817	0.11667	0	0.817	0.08333
0	0.818	0.11667	0	0.818	0.06667	0	0.818	0.06667	0	0.818	0.08333	0	0.818	0.11667	0	0.818	0.08333
0	0.819	0.11667	0	0.819	0.05	0	0.819	0.06667	0	0.819	0.08333	0	0.819	0.11667	0	0.819	0.08333
0	0.82	0.11667	0	0.82	0.05	0	0.82	0.06667	0	0.82	0.08333	0	0.82	0.11667	0	0.82	0.08333
0	0.821	0.11667	0	0.821	0.05	0	0.821	0.06667	0	0.821	0.08333	0	0.821	0.11667	0	0.821	0.08333
0	0.822	0.11667	0	0.822	0.05	0	0.822	0.06667	0	0.822	0.08333	0	0.822	0.11667	0	0.822	0.08333
0	0.823	0.11667	0	0.823	0.03333	0	0.823	0.06667	0	0.823	0.08333	0	0.823	0.11667	0	0.823	0.08333
0	0.824	0.1	0	0.824	0.03333	0	0.824	0.06667	0	0.824	0.08333	0	0.824	0.11667	0	0.824	0.08333
0	0.825	0.1	0	0.825	0.03333	0	0.825	0.06667	0	0.825	0.08333	0	0.825	0.11667	0	0.825	0.08333
0	0.826	0.1	0	0.826	0.03333	0	0.826	0.06667	0	0.826	0.08333	0	0.826	0.11667	0	0.826	0.08333
0	0.827	0.1	0	0.827	0.03333	0	0.827	0.06667	0	0.827	0.08333	0	0.827	0.11667	0	0.827	0.08333
0	0.828	0.1	0	0.828	0.03333	0	0.828	0.06667	0	0.828	0.08333	0	0.828	0.11667	0	0.828	0.08333
0	0.829	0.1	0	0.829	0.03333	0	0.829	0.06667	0	0.829	0.08333	0	0.829	0.11667	0	0.829	0.08333
0	0.83	0.1	0	0.83	0.03333	0	0.83	0.06667	0	0.83	0.08333	0	0.83	0.11667	0	0.83	0.08333
0	0.831	0.1	0	0.831	0.03333	0	0.831	0.06667	0	0.831	0.08333	0	0.831	0.11667	0	0.831	0.08333
0	0.832	0.1	0	0.832	0.03333	0	0.832	0.06667	0	0.832	0.08333	0	0.832	0.11667	0	0.832	0.08333
0	0.833	0.1	0	0.833	0.03333	0	0.833	0.06667	0	0.833	0.08333	0	0.833	0.11667	0	0.833	0.08333
0	0.834	0.08333	0	0.834	0.03333	0	0.834	0.06667	0	0.834	0.08333	0	0.834	0.11667	0	0.834	0.08333
0	0.835	0.08333	0	0.835	0.03333	0	0.835	0.06667	0	0.835	0.08333	0	0.835	0.11667	0	0.835	0.08333
0	0.836	0.08333	0	0.836	0.01667	0	0.836	0.06667	0	0.836	0.08333	0	0.836	0.11667	0	0.836	0.08333
0	0.837	0.08333	0	0.837	0.01667	0	0.837	0.06667	0	0.837	0.08333	0	0.837	0.11667	0	0.837	0.08333
0	0.838	0.08333	0	0.838	0.01667	0	0.838	0.06667	0	0.838	0.08333	0	0.838	0.11667	0	0.838	0.08333
0	0.839	0.08333	0	0.839	0.01667	0	0.839	0.06667	0	0.839	0.08333	0	0.839	0.11667	0	0.839	0.08333
0	0.84	0.08333	0	0.84	0.01667	0	0.84	0.06667	0	0.84	0.08333	0	0.84	0.11667	0	0.84	0.08333
0	0.841	0.08333	0	0.841	0.01667	0	0.841	0.06667	0	0.841	0.08333	0	0.841	0.11667	0	0.841	0.08333
0	0.842	0.08333	0	0.842	0.01667	0	0.842	0.06667	0	0.842	0.08333	0	0.842	0.11667	0	0.842	0.08333
0	0.843	0.08333	0	0.843	0.01667	0	0.843	0.06667	0	0.843	0.08333	0	0.843	0.11667	0	0.843	0.08333
0	0.844	0.06667	0	0.844	0.01667	0	0.844	0.06667	0	0.844	0.08333	0	0.844	0.11667	0	0.844	0.08333
0	0.845	0.06667	0	0.845	0.01667	0	0.845	0.06667	0	0.845	0.08333	0	0.845	0.11667	0	0.845	0.06667
0	0.846	0.06667	0	0.846	0.01667	0	0.846	0.06667	0	0.846	0.08333	0	0.846	0.11667	0	0.846	0.06667
0	0.847	0.06667	0	0.847	0.01667	0	0.847	0.06667	0	0.847	0.08333	0	0.847	0.11667	0	0.847	0.06667
0	0.848	0.06667	0	0.848	0.01667	0	0.848	0.05	0	0.848	0.08333	0	0.848	0.11667	0	0.848	0.06667
0	0.849	0.05	0	0.849	0.01667	0	0.849	0.05	0	0.849	0.08333	0	0.849	0.11667	0	0.849	0.06667
0	0.85	0.05	0	0.85	0.01667	0	0.85	0.05	0	0.85	0.08333	0	0.85	0.11667	0	0.85	0.06667
0	0.851	0.05	0	0.851	0.01667	0	0.851	0.05	0	0.851	0.08333	0	0.851	0.11667	0	0.851	0.06667
0	0.852	0.05	0	0.852	0.01667	0	0.852	0.05	0	0.852	0.08333	0	0.852	0.11667	0	0.852	0.06667
0	0.853	0.05	0	0.853	0.01667	0	0.853	0.05	0	0.853	0.08333	0	0.853	0.11667	0	0.853	0.06667
0	0.854	0.05	0	0.854	0.01667	0	0.854	0.05	0	0.854	0.06667	0	0.854	0.11667	0	0.854	0.06667
0	0.855	0.05	0	0.855	0.01667	0	0.855	0.05	0	0.855	0.06667	0	0.855	0.11667	0	0.855	0.06667
0	0.856	0.05	0	0.856	0.01667	0	0.856	0.05	0	0.856	0.06667	0	0.856	0.11667	0	0.856	0.06667
0	0.857	0.05	0	0.857	0.01667	0	0.857	0.05	0	0.857	0.06667	0	0.857	0.11667	0	0.857	0.06667
0	0.858	0.05	0	0.858	0.01667	0	0.858	0.05	0	0.858	0.06667	0	0.858	0.11667	0	0.858	0.06667
0	0.859	0.05	0	0.859	0.01667	0	0.859	0.05	0	0.859	0.06667	0	0.859	0.11667	0	0.859	0.06667
0	0.86	0.05	0	0.86	0.01667	0	0.86	0.05	0	0.86	0.06667	0	0.86	0.11667	0	0.86	0.06667
0	0.861	0.05	0	0.861	0.01667	0	0.861	0.05	0	0.861	0.06667	0	0.861	0.11667	0	0.861	0.06667
0	0.862	0.05	0	0.862	0.01667	0	0.862	0.05	0	0.862	0.06667	0	0.862	0.11667	0	0.862	0.06667
0	0.863	0.05	0	0.863	0.01667	0	0.863	0.05	0	0.863	0.06667	0	0.863	0.11667	0	0.863	0.06667
0	0.864	0.05	0	0.864	0.01667	0	0.864	0.05	0	0.864	0.06667	0	0.864	0.11667	0	0.864	0.06667
0	0.865	0.05	0	0.865	0.01667	0	0.865	0.05	0	0.865	0.06667	0	0.865	0.11667	0	0.865	0.06667
0	0.866	0.05	0	0.866	0.01667	0	0.866	0.05	0	0.866	0.06667	0	0.866	0.11667	0	0.866	0.06667
0	0.867	0.05	0	0.867	0.01667	0	0.867	0.05	0	0.867	0.06667	0	0.867	0.11667	0	0.867	0.06667
0	0.868	0.05	0	0.868	0.01667	0	0.868	0.05	0	0.868	0.06667	0	0.868	0.11667	0	0.868	0.06667
0	0.869	0.05	0	0.869	0.01667	0	0.869	0.05	0	0.869	0.06667	0	0.869	0.11667	0	0.869	0.05
0	0.87	0.05	0	0.87	0.01667	0	0.87	0.05	0	0.87	0.06667	0	0.87	0.11667	0	0.87	0.05
0	0.871	0.05	0	0.871	0.01667	0	0.871	0.05	0	0.871	0.06667	0	0.871	0.11667	0	0.871	0.05
0	0.872	0.05	0	0.872	0.01667	0	0.872	0.05	0	0.872	0.06667	0	0.872	0.11667	0	0.872	0.05
0	0.873	0.05	0	0.873	0.01667	0	0.873	0.05	0	0.873	0.06667	0	0.873	0.11667	0	0.873	0.05
0	0.874	0.05	0	0.874	0.01667	0	0.874	0.05	0	0.874	0.06667	0	0.874	0.1	0	0.874	0.05
0	0.875	0.05	0	0.875	0.01667	0	0.875	0.05	0	0.875	0.06667	0	0.875	0.1	0	0.875	0.05
0	0.876	0.05	0	0.876	0.01667	0	0.876	0.05	0	0.876	0.06667	0	0.876	0.1	0	0.876	0.05
0	0.877	0.05	0	0.877	0.01667	0	0.877	0.05	0	0.877	0.06667	0	0.877	0.1	0	0.877	0.05
0	0.878	0.05	0	0.878	0.01667	0	0.878	0.05	0	0.878	0.06667	0	0.878	0.1	0	0.878	0.05
0	0.879	0.05	0	0.879	0.01667	0	0.879	0.05	0	0.879	0.06667	0	0.879	0.1	0	0.879	0.05
0	0.88	0.05	0	0.88	0.01667	0	0.88	0.05	0	0.88	0.06667	0	0.88	0.1	0	0.88	0.05
0	0.881	0.05	0	0.881	0.01667	0	0.881	0.05	0	0.881	0.06667	0	0.881	0.1	0	0.881	0.03333
0	0.882	0.05	0	0.882	0.01667	0	0.882	0.05	0	0.882	0.06667	0	0.882	0.1	0	0.882	0.03333
0	0.883	0.05	0	0.883	0.01667	0	0.883	0.05	0	0.883	0.06667	0	0.883	0.1	0	0.883	0.03333
0	0.884	0.05	0	0.884	0.01667	0	0.884	0.05	0	0.884	0.06667	0	0.884	0.1	0	0.884	0.03333
0	0.885	0.05	0	0.885	0.01667	0	0.885	0.05	0	0.885	0.06667	0	0.885	0.1	0	0.885	0.03333
0	0.886	0.05	0	0.886	0.01667	0	0.886	0.05	0	0.886	0.06667	0	0.886	0.1	0	0.886	0.03333
0	0.887	0.05	0	0.887	0.01667	0	0.887	0.05	0	0.887	0.06667	0	0.887	0.1	0	0.887	0.03333
0	0.888	0.05	0	0.888	0.01667	0	0.888	0.05	0	0.888	0.06667	0	0.888	0.1	0	0.888	0.03333
0	0.889	0.05	0	0.889	0.01667	0	0.889	0.05	0	0.889	0.06667	0	0.889	0.1	0	0.889	0.03333
0	0.89	0.05	0	0.89	0.01667	0	0.89	0.05	0	0.89	0.05	0	0.89	0.1	0	0.89	0.03333
0	0.891	0.05	0	0.891	0.01667	0	0.891	0.05	0	0.891	0.05	0	0.891	0.1	0	0.891	0.03333
0	0.892	0.05	0	0.892	0.01667	0	0.892	0.05	0	0.892	0.05	0	0.892	0.1	0	0.892	0.03333
0	0.893	0.05	0	0.893	0.01667	0	0.893	0.05	0	0.893	0.05	0	0.893	0.1	0	0.893	0.03333
0	0.894	0.05	0	0.894	0.01667	0	0.894	0.05	0	0.894	0.05	0	0.894	0.1	0	0.894	0.03333
0	0.895	0.05	0	0.895	0.01667	0	0.895	0.05	0	0.895	0.05	0	0.895	0.1	0	0.895	0.03333
0	0.896	0.05	0	0.896	0.01667	0	0.896	0.05	0	0.896	0.05	0	0.896	0.1	0	0.896	0.03333
0	0.897	0.05	0	0.897	0.01667	0	0.897	0.05	0	0.897	0.05	0	0.897	0.1	0	0.897	0.03333
0	0.898	0.05	0	0.898	0.01667	0	0.898	0.05	0	0.898	0.05	0	0.898	0.1	0	0.898	0.03333
0	0.899	0.05	0	0.899	0.01667	0	0.899	0.05	0	0.899	0.05	0	0.899	0.1	0	0.899	0.03333
0	0.9	0.05	0	0.9	0.01667	0	0.9	0.05	0	0.9	0.05	0	0.9	0.1	0	0.9	0.03333
0	0.901	0.05	0	0.901	0.01667	0	0.901	0.05	0	0.901	0.05	0	0.901	0.1	0	0.901	0.03333
0	0.902	0.05	0	0.902	0.01667	0	0.902	0.05	0	0.902	0.05	0	0.902	0.1	0	0.902	0.03333
0	0.903	0.05	0	0.903	0.01667	0	0.903	0.05	0	0.903	0.05	0	0.903	0.1	0	0.903	0.03333
0	0.904	0.05	0	0.904	0.01667	0	0.904	0.05	0	0.904	0.05	0	0.904	0.1	0	0.904	0.03333
0	0.905	0.05	0	0.905	0.01667	0	0.905	0.05	0	0.905	0.05	0	0.905	0.1	0	0.905	0.03333
0	0.906	0.05	0	0.906	0.01667	0	0.906	0.05	0	0.906	0.05	0	0.906	0.1	0	0.906	0.03333
0	0.907	0.05	0	0.907	0.01667	0	0.907	0.05	0	0.907	0.05	0	0.907	0.1	0	0.907	0.03333
0	0.908	0.05	0	0.908	0.01667	0	0.908	0.05	0	0.908	0.05	0	0.908	0.1	0	0.908	0.03333
0	0.909	0.05	0	0.909	0.01667	0	0.909	0.05	0	0.909	0.05	0	0.909	0.1	0	0.909	0.03333
0	0.91	0.05	0	0.91	0.01667	0	0.91	0.05	0	0.91	0.05	0	0.91	0.1	0	0.91	0.03333
0	0.911	0.05	0	0.911	0.01667	0	0.911	0.05	0	0.911	0.05	0	0.911	0.08333	0	0.911	0.03333
0	0.912	0.05	0	0.912	0.01667	0	0.912	0.05	0	0.912	0.05	0	0.912	0.08333	0	0.912	0.03333
0	0.913	0.05	0	0.913	0.01667	0	0.913	0.05	0	0.913	0.05	0	0.913	0.08333	0	0.913	0.03333
0	0.914	0.05	0	0.914	0.01667	0	0.914	0.05	0	0.914	0.05	0	0.914	0.08333	0	0.914	0.03333
0	0.915	0.05	0	0.915	0.01667	0	0.915	0.05	0	0.915	0.05	0	0.915	0.08333	0	0.915	0.03333
0	0.916	0.05	0	0.916	0.01667	0	0.916	0.05	0	0.916	0.05	0	0.916	0.08333	0	0.916	0.03333
0	0.917	0.05	0	0.917	0.01667	0	0.917	0.05	0	0.917	0.05	0	0.917	0.08333	0	0.917	0.03333
0	0.918	0.05	0	0.918	0.01667	0	0.918	0.05	0	0.918	0.05	0	0.918	0.08333	0	0.918	0.03333
0	0.919	0.05	0	0.919	0.01667	0	0.919	0.05	0	0.919	0.05	0	0.919	0.08333	0	0.919	0.03333
0	0.92	0.05	0	0.92	0.01667	0	0.92	0.05	0	0.92	0.05	0	0.92	0.06667	0	0.92	0.03333
0	0.921	0.05	0	0.921	0.01667	0	0.921	0.05	0	0.921	0.05	0	0.921	0.06667	0	0.921	0.03333
0	0.922	0.05	0	0.922	0.01667	0	0.922	0.05	0	0.922	0.05	0	0.922	0.06667	0	0.922	0.03333
0	0.923	0.05	0	0.923	0.01667	0	0.923	0.05	0	0.923	0.05	0	0.923	0.06667	0	0.923	0.03333
0	0.924	0.05	0	0.924	0.01667	0	0.924	0.05	0	0.924	0.05	0	0.924	0.06667	0	0.924	0.03333
0	0.925	0.05	0	0.925	0.01667	0	0.925	0.05	0	0.925	0.05	0	0.925	0.06667	0	0.925	0.03333
0	0.926	0.05	0	0.926	0.01667	0	0.926	0.05	0	0.926	0.05	0	0.926	0.05	0	0.926	0.03333
0	0.927	0.05	0	0.927	0.01667	0	0.927	0.05	0	0.927	0.05	0	0.927	0.05	0	0.927	0.03333
0	0.928	0.05	0	0.928	0.01667	0	0.928	0.05	0	0.928	0.05	0	0.928	0.05	0	0.928	0.03333
0	0.929	0.05	0	0.929	0.01667	0	0.929	0.05	0	0.929	0.05	0	0.929	0.05	0	0.929	0.03333
0	0.93	0.05	0	0.93	0.01667	0	0.93	0.05	0	0.93	0.05	0	0.93	0.05	0	0.93	0.03333
0	0.931	0.05	0	0.931	0.01667	0	0.931	0.05	0	0.931	0.05	0	0.931	0.05	0	0.931	0.03333
0	0.932	0.05	0	0.932	0.01667	0	0.932	0.05	0	0.932	0.05	0	0.932	0.05	0	0.932	0.03333
0	0.933	0.05	0	0.933	0.01667	0	0.933	0.03333	0	0.933	0.05	0	0.933	0.05	0	0.933	0.03333
0	0.934	0.05	0	0.934	0.01667	0	0.934	0.03333	0	0.934	0.03333	0	0.934	0.05	0	0.934	0.03333
0	0.935	0.05	0	0.935	0.01667	0	0.935	0.03333	0	0.935	0.03333	0	0.935	0.05	0	0.935	0.03333
0	0.936	0.05	0	0.936	0.01667	0	0.936	0.03333	0	0.936	0.03333	0	0.936	0.05	0	0.936	0.03333
0	0.937	0.05	0	0.937	0.01667	0	0.937	0.03333	0	0.937	0.03333	0	0.937	0.05	0	0.937	0.03333
0	0.938	0.05	0	0.938	0.01667	0	0.938	0.03333	0	0.938	0.03333	0	0.938	0.05	0	0.938	0.03333
0	0.939	0.05	0	0.939	0.01667	0	0.939	0.03333	0	0.939	0.03333	0	0.939	0.05	0	0.939	0.03333
0	0.94	0.05	0	0.94	0.01667	0	0.94	0.03333	0	0.94	0.03333	0	0.94	0.05	0	0.94	0.03333
0	0.941	0.05	0	0.941	0.01667	0	0.941	0.03333	0	0.941	0.03333	0	0.941	0.05	0	0.941	0.03333
0	0.942	0.05	0	0.942	0.01667	0	0.942	0.03333	0	0.942	0.03333	0	0.942	0.05	0	0.942	0.03333
0	0.943	0.05	0	0.943	0.01667	0	0.943	0.03333	0	0.943	0.03333	0	0.943	0.05	0	0.943	0.03333
0	0.944	0.05	0	0.944	0.01667	0	0.944	0.03333	0	0.944	0.03333	0	0.944	0.05	0	0.944	0.03333
0	0.945	0.05	0	0.945	0.01667	0	0.945	0.03333	0	0.945	0.03333	0	0.945	0.05	0	0.945	0.03333
0	0.946	0.05	0	0.946	0.01667	0	0.946	0.01667	0	0.946	0.03333	0	0.946	0.05	0	0.946	0.03333
0	0.947	0.05	0	0.947	0.01667	0	0.947	0.01667	0	0.947	0.03333	0	0.947	0.05	0	0.947	0.03333
0	0.948	0.05	0	0.948	0.01667	0	0.948	0.01667	0	0.948	0.03333	0	0.948	0.05	0	0.948	0.03333
0	0.949	0.03333	0	0.949	0.01667	0	0.949	0.01667	0	0.949	0.03333	0	0.949	0.05	0	0.949	0.03333
0	0.95	0.03333	0	0.95	0.01667	0	0.95	0.01667	0	0.95	0.03333	0	0.95	0.05	0	0.95	0.03333
0	0.951	0.03333	0	0.951	0.01667	0	0.951	0.01667	0	0.951	0.03333	0	0.951	0.05	0	0.951	0.03333
0	0.952	0.03333	0	0.952	0.01667	0	0.952	0.01667	0	0.952	0.03333	0	0.952	0.05	0	0.952	0.03333
0	0.953	0.03333	0	0.953	0.01667	0	0.953	0.01667	0	0.953	0.03333	0	0.953	0.05	0	0.953	0.03333
0	0.954	0.03333	0	0.954	0.01667	0	0.954	0.01667	0	0.954	0.03333	0	0.954	0.05	0	0.954	0.03333
0	0.955	0.03333	0	0.955	0.01667	0	0.955	0.01667	0	0.955	0.03333	0	0.955	0.05	0	0.955	0.03333
0	0.956	0.03333	0	0.956	0.01667	0	0.956	0.01667	0	0.956	0.03333	0	0.956	0.05	0	0.956	0.03333
0	0.957	0.03333	0	0.957	0.01667	0	0.957	0.01667	0	0.957	0.03333	0	0.957	0.05	0	0.957	0.03333
0	0.958	0.03333	0	0.958	0.01667	0	0.958	0.01667	0	0.958	0.03333	0	0.958	0.05	0	0.958	0.03333
0	0.959	0.03333	0	0.959	0.01667	0	0.959	0.01667	0	0.959	0.03333	0	0.959	0.05	0	0.959	0.03333
0	0.96	0.03333	0	0.96	0.01667	0	0.96	0.01667	0	0.96	0.03333	0	0.96	0.05	0	0.96	0.03333
0	0.961	0.03333	0	0.961	0.01667	0	0.961	0.01667	0	0.961	0.03333	0	0.961	0.05	0	0.961	0.03333
0	0.962	0.03333	0	0.962	0.01667	0	0.962	0.01667	0	0.962	0.03333	0	0.962	0.05	0	0.962	0.03333
0	0.963	0.03333	0	0.963	0.01667	0	0.963	0.01667	0	0.963	0.03333	0	0.963	0.05	0	0.963	0.03333
0	0.964	0.03333	0	0.964	0.01667	0	0.964	0.01667	0	0.964	0.03333	0	0.964	0.05	0	0.964	0.01667
0	0.965	0.03333	0	0.965	0.01667	0	0.965	0.01667	0	0.965	0.03333	0	0.965	0.05	0	0.965	0.01667
0	0.966	0.03333	0	0.966	0.01667	0	0.966	0.01667	0	0.966	0.03333	0	0.966	0.03333	0	0.966	0.01667
0	0.967	0.03333	0	0.967	0.01667	0	0.967	0.01667	0	0.967	0.03333	0	0.967	0.03333	0	0.967	0.01667
0	0.968	0.03333	0	0.968	0.01667	0	0.968	0.01667	0	0.968	0.03333	0	0.968	0.03333	0	0.968	0.01667
0	0.969	0.03333	0	0.969	0.01667	0	0.969	0.01667	0	0.969	0.03333	0	0.969	0.03333	0	0.969	0.01667
0	0.97	0.01667	0	0.97	0.01667	0	0.97	0.01667	0	0.97	0.03333	0	0.97	0.03333	0	0.97	0.01667
0	0.971	0.01667	0	0.971	0.01667	0	0.971	0.01667	0	0.971	0.03333	0	0.971	0.03333	0	0.971	0.01667
0	0.972	0.01667	0	0.972	0.01667	0	0.972	0.01667	0	0.972	0.03333	0	0.972	0.03333	0	0.972	0.01667
0	0.973	0.01667	0	0.973	0.01667	0	0.973	0.01667	0	0.973	0.03333	0	0.973	0.03333	0	0.973	0.01667
0	0.974	0.01667	0	0.974	0.01667	0	0.974	0.01667	0	0.974	0.03333	0	0.974	0.03333	0	0.974	0.01667
0	0.975	0.01667	0	0.975	0.01667	0	0.975	0.01667	0	0.975	0.03333	0	0.975	0.03333	0	0.975	0.01667
0	0.976	0.01667	0	0.976	0.01667	0	0.976	0.01667	0	0.976	0.03333	0	0.976	0.03333	0	0.976	0.01667
0	0.977	0.01667	0	0.977	0.01667	0	0.977	0.01667	0	0.977	0.03333	0	0.977	0.03333	0	0.977	0.01667
0	0.978	0.01667	0	0.978	0.01667	0	0.978	0.01667	0	0.978	0.03333	0	0.978	0.03333	0	0.978	0.01667
0	0.979	0.01667	0	0.979	0.01667	0	0.979	0.01667	0	0.979	0.03333	0	0.979	0.03333	0	0.979	0.01667
0	0.98	0.01667	0	0.98	0.01667	0	0.98	0.01667	0	0.98	0.03333	0	0.98	0.03333	0	0.98	0.01667
0	0.981	0.01667	0	0.981	0.01667	0	0.981	0.01667	0	0.981	0.03333	0	0.981	0.03333	0	0.981	0.01667
0	0.982	0.01667	0	0.982	0.01667	0	0.982	0.01667	0	0.982	0.03333	0	0.982	0.01667	0	0.982	0.01667
0	0.983	0.01667	0	0.983	0.01667	0	0.983	0.01667	0	0.983	0.03333	0	0.983	0.01667	0	0.983	0.01667
0	0.984	0.01667	0	0.984	0.01667	0	0.984	0.01667	0	0.984	0.03333	0	0.984	0.01667	0	0.984	0.01667
0	0.985	0.01667	0	0.985	0.01667	0	0.985	0.01667	0	0.985	0.03333	0	0.985	0.01667	0	0.985	0.01667
0	0.986	0.01667	0	0.986	0.01667	0	0.986	0.01667	0	0.986	0.03333	0	0.986	0.01667	0	0.986	0.01667
0	0.987	0.01667	0	0.987	0.01667	0	0.987	0.01667	0	0.987	0.03333	0	0.987	0.01667	0	0.987	0.01667
0	0.988	0.01667	0	0.988	0.01667	0	0.988	0.01667	0	0.988	0.03333	0	0.988	0.01667	0	0.988	0.01667
0	0.989	0.01667	0	0.989	0.01667	0	0.989	0.01667	0	0.989	0.03333	0	0.989	0.01667	0	0.989	0.01667
0	0.99	0.01667	0	0.99	0.01667	0	0.99	0.01667	0	0.99	0.03333	0	0.99	0.01667	0	0.99	0.01667
0	0.991	0.01667	0	0.991	0.01667	0	0.991	0.01667	0	0.991	0.03333	0	0.991	0.01667	0	0.991	0.01667
0	0.992	0.01667	0	0.992	0.01667	0	0.992	0.01667	0	0.992	0.03333	0	0.992	0.01667	0	0.992	0.01667
0	0.993	0.01667	0	0.993	0.01667	0	0.993	0.01667	0	0.993	0.03333	0	0.993	0.01667	0	0.993	0.01667
0	0.994	0.01667	0	0.994	0.01667	0	0.994	0.01667	0	0.994	0.03333	0	0.994	0.01667	0	0.994	0.01667
0	0.995	0.01667	0	0.995	0.01667	0	0.995	0.01667	0	0.995	0.03333	0	0.995	0.01667	0	0.995	0.01667
0	0.996	0.01667	0	0.996	0.01667	0	0.996	0.01667	0	0.996	0.03333	0	0.996	0.01667	0	0.996	0.01667
0	0.997	0.01667	0	0.997	0.01667	0	0.997	0.01667	0	0.997	0.03333	0	0.997	0.01667	0	0.997	0.01667
0	0.998	0.01667	0	0.998	0.01667	0	0.998	0.01667	0	0.998	0.03333	0	0.998	0.01667	0	0.998	0.01667
0	0.999	0.01667	0	0.999	0.01667	0	0.999	0.01667	0	0.999	0.03333	0	0.999	0.01667	0	0.999	0.01667
0	1	0	0	1	0	0	1	0	0	1	0	0	1	0	0	1	0
0	1.001	0	0	1.001	0	0	1.001	0	0	1.001	0	0	1.001	0	0	1.001	0

## Sheet: Sandiego1
pf1	τ1	pd1	pf2	τ2	pd2	pf3	τ3	pd3	pf4	τ4	pd4	pf5	τ5	pd5	pf6	τ6	pd6
1	-0.001	1	1	-0.001	1	1	-0.001	1	1	-0.001	1	1	-0.001	1	1	-0.001	1
0.9999	0	1	0.9999	0	1	0.9999	0	1	0.9998	0	1	0.9999	0	1	0.49854	0	1
0.9999	0.001	1	0.8588	0.001	0.96491	0.9999	0.001	1	0.9998	0.001	1	0.08669	0.001	1	0.48476	0.001	1
0.9999	0.002	1	0.80348	0.002	0.96491	0.9999	0.002	1	0.9998	0.002	1	0.05954	0.002	1	0.4739	0.002	1
0.9999	0.003	1	0.75571	0.003	0.96491	0.9999	0.003	1	0.9996	0.003	1	0.04244	0.003	1	0.46405	0.003	1
0.9999	0.004	1	0.72181	0.004	0.96491	0.9999	0.004	1	0.9996	0.004	1	0.035	0.004	1	0.45419	0.004	1
0.9999	0.005	1	0.69345	0.005	0.96491	0.9999	0.005	1	0.9996	0.005	1	0.03158	0.005	1	0.44343	0.005	1
0.9999	0.006	1	0.66419	0.006	0.96491	0.9999	0.006	1	0.9996	0.006	1	0.02897	0.006	1	0.43297	0.006	1
0.9999	0.007	1	0.63904	0.007	0.94737	0.9999	0.007	1	0.9996	0.007	1	0.02655	0.007	1	0.42261	0.007	1
0.9999	0.008	1	0.61561	0.008	0.94737	0.9999	0.008	1	0.9996	0.008	1	0.02404	0.008	1	0.41356	0.008	1
0.9999	0.009	1	0.59348	0.009	0.94737	0.9999	0.009	1	0.9996	0.009	1	0.02293	0.009	1	0.40199	0.009	1
0.9999	0.01	1	0.57458	0.01	0.94737	0.9999	0.01	1	0.9996	0.01	1	0.02112	0.01	1	0.39143	0.01	1
0.9999	0.011	1	0.55627	0.011	0.94737	0.9999	0.011	1	0.9996	0.011	1	0.02001	0.011	1	0.38228	0.011	1
0.9999	0.012	1	0.53968	0.012	0.94737	0.9999	0.012	1	0.9996	0.012	1	0.01871	0.012	1	0.37252	0.012	1
0.9999	0.013	1	0.52348	0.013	0.94737	0.9999	0.013	1	0.9996	0.013	1	0.0177	0.013	0.98246	0.36237	0.013	1
0.9999	0.014	1	0.5094	0.014	0.94737	0.9999	0.014	1	0.9996	0.014	1	0.0169	0.014	0.98246	0.34919	0.014	1
0.9999	0.015	1	0.49502	0.015	0.94737	0.9999	0.015	1	0.9996	0.015	1	0.01629	0.015	0.98246	0.34125	0.015	1
0.9999	0.016	1	0.48124	0.016	0.94737	0.9999	0.016	1	0.9996	0.016	1	0.01579	0.016	0.98246	0.32968	0.016	1
0.9999	0.017	1	0.46716	0.017	0.92982	0.9999	0.017	1	0.9996	0.017	1	0.01519	0.017	0.98246	0.32012	0.017	1
0.9999	0.018	1	0.45359	0.018	0.92982	0.9999	0.018	1	0.9996	0.018	1	0.01438	0.018	0.98246	0.31168	0.018	1
0.9999	0.019	1	0.44132	0.019	0.92982	0.9999	0.019	1	0.9996	0.019	1	0.01418	0.019	0.98246	0.30454	0.019	1
0.9999	0.02	1	0.42925	0.02	0.92982	0.9999	0.02	1	0.9996	0.02	1	0.01408	0.02	0.98246	0.29579	0.02	1
0.9999	0.021	1	0.41859	0.021	0.92982	0.9999	0.021	1	0.9996	0.021	1	0.01368	0.021	0.98246	0.28754	0.021	1
0.9999	0.022	1	0.40943	0.022	0.92982	0.9999	0.022	1	0.9996	0.022	1	0.01338	0.022	0.96491	0.27758	0.022	1
0.9999	0.023	1	0.39767	0.023	0.92982	0.9999	0.023	1	0.9996	0.023	1	0.01307	0.023	0.96491	0.26994	0.023	1
0.9999	0.024	1	0.3857	0.024	0.92982	0.9999	0.024	1	0.9996	0.024	1	0.01287	0.024	0.96491	0.26079	0.024	1
0.9999	0.025	1	0.37514	0.025	0.92982	0.9999	0.025	1	0.9996	0.025	1	0.01267	0.025	0.96491	0.25184	0.025	1
0.9999	0.026	1	0.36609	0.026	0.92982	0.9999	0.026	1	0.9996	0.026	1	0.01257	0.026	0.96491	0.24389	0.026	1
0.9999	0.027	1	0.35704	0.027	0.92982	0.9998	0.027	1	0.9996	0.027	1	0.01237	0.027	0.96491	0.23635	0.027	1
0.9999	0.028	1	0.34768	0.028	0.92982	0.9998	0.028	1	0.9996	0.028	1	0.01227	0.028	0.96491	0.23041	0.028	1
0.9999	0.029	1	0.33783	0.029	0.92982	0.9998	0.029	1	0.9996	0.029	1	0.01227	0.029	0.96491	0.22197	0.029	1
0.9999	0.03	1	0.32978	0.03	0.92982	0.9998	0.03	1	0.9996	0.03	1	0.01207	0.03	0.94737	0.21533	0.03	1
0.9999	0.031	1	0.32143	0.031	0.92982	0.9998	0.031	1	0.9996	0.031	1	0.01207	0.031	0.92982	0.20758	0.031	1
0.9999	0.032	1	0.31459	0.032	0.92982	0.9998	0.032	1	0.9996	0.032	1	0.01207	0.032	0.92982	0.20024	0.032	1
0.9999	0.033	1	0.30735	0.033	0.91228	0.9998	0.033	1	0.9996	0.033	1	0.01197	0.033	0.92982	0.1934	0.033	1
0.9999	0.034	1	0.30122	0.034	0.91228	0.9998	0.034	1	0.9996	0.034	1	0.01157	0.034	0.92982	0.18827	0.034	1
0.9999	0.035	1	0.29307	0.035	0.91228	0.9998	0.035	1	0.9996	0.035	1	0.01136	0.035	0.92982	0.18274	0.035	1
0.9999	0.036	1	0.28694	0.036	0.89474	0.9998	0.036	1	0.9996	0.036	1	0.01086	0.036	0.92982	0.17781	0.036	1
0.9999	0.037	1	0.2806	0.037	0.89474	0.9998	0.037	1	0.9996	0.037	1	0.01066	0.037	0.92982	0.17238	0.037	1
0.9999	0.038	1	0.27477	0.038	0.89474	0.9998	0.038	1	0.9996	0.038	1	0.01046	0.038	0.92982	0.16776	0.038	1
0.9998	0.039	1	0.26702	0.039	0.89474	0.9998	0.039	1	0.9996	0.039	1	0.01026	0.039	0.92982	0.16212	0.039	1
0.9998	0.04	1	0.26089	0.04	0.89474	0.9998	0.04	1	0.9996	0.04	1	0.00996	0.04	0.92982	0.1571	0.04	1
0.9998	0.041	1	0.25596	0.041	0.89474	0.9998	0.041	1	0.9996	0.041	1	0.00966	0.041	0.92982	0.15217	0.041	1
0.9998	0.042	1	0.25043	0.042	0.89474	0.9998	0.042	1	0.9996	0.042	1	0.00966	0.042	0.92982	0.14714	0.042	1
0.9998	0.043	1	0.2452	0.043	0.89474	0.9998	0.043	1	0.9996	0.043	1	0.00955	0.043	0.92982	0.14362	0.043	1
0.9998	0.044	1	0.23987	0.044	0.89474	0.9998	0.044	1	0.9996	0.044	1	0.00945	0.044	0.92982	0.13889	0.044	1
0.9998	0.045	1	0.23383	0.045	0.89474	0.9998	0.045	1	0.9996	0.045	1	0.00905	0.045	0.92982	0.13497	0.045	1
0.9998	0.046	1	0.2288	0.046	0.87719	0.9998	0.046	1	0.9996	0.046	1	0.00885	0.046	0.92982	0.13135	0.046	1
0.9998	0.047	1	0.22448	0.047	0.87719	0.9998	0.047	1	0.9996	0.047	1	0.00865	0.047	0.92982	0.12682	0.047	1
0.9998	0.048	1	0.21945	0.048	0.87719	0.9998	0.048	1	0.9996	0.048	1	0.00865	0.048	0.92982	0.1225	0.048	1
0.9998	0.049	1	0.21663	0.049	0.87719	0.9998	0.049	1	0.9996	0.049	1	0.00865	0.049	0.92982	0.11858	0.049	1
0.9998	0.05	1	0.21301	0.05	0.85965	0.9998	0.05	1	0.9996	0.05	1	0.00865	0.05	0.92982	0.11455	0.05	1
0.9997	0.051	1	0.20829	0.051	0.85965	0.9998	0.051	1	0.9996	0.051	1	0.00835	0.051	0.92982	0.11093	0.051	1
0.9997	0.052	1	0.20497	0.052	0.84211	0.9998	0.052	1	0.9995	0.052	1	0.00825	0.052	0.92982	0.10872	0.052	1
0.9997	0.053	1	0.20034	0.053	0.84211	0.9998	0.053	1	0.9995	0.053	1	0.00825	0.053	0.89474	0.1061	0.053	1
0.9997	0.054	1	0.19652	0.054	0.82456	0.9998	0.054	1	0.9993	0.054	1	0.00815	0.054	0.89474	0.10309	0.054	1
0.9997	0.055	1	0.19139	0.055	0.82456	0.9998	0.055	1	0.9993	0.055	1	0.00815	0.055	0.89474	0.10108	0.055	1
0.9997	0.056	1	0.18646	0.056	0.82456	0.9998	0.056	1	0.9993	0.056	1	0.00795	0.056	0.89474	0.09816	0.056	1
0.9997	0.057	1	0.18304	0.057	0.82456	0.9998	0.057	1	0.9993	0.057	1	0.00795	0.057	0.89474	0.09494	0.057	1
0.9997	0.058	1	0.17852	0.058	0.82456	0.9998	0.058	1	0.9993	0.058	1	0.00784	0.058	0.87719	0.09253	0.058	1
0.9997	0.059	1	0.17439	0.059	0.82456	0.9998	0.059	1	0.9993	0.059	1	0.00774	0.059	0.87719	0.09011	0.059	1
0.9997	0.06	1	0.17077	0.06	0.82456	0.9998	0.06	1	0.9993	0.06	1	0.00774	0.06	0.87719	0.0875	0.06	1
0.9997	0.061	1	0.16776	0.061	0.82456	0.9997	0.061	1	0.9993	0.061	1	0.00764	0.061	0.87719	0.08508	0.061	1
0.9997	0.062	1	0.16444	0.062	0.82456	0.9997	0.062	1	0.9993	0.062	1	0.00764	0.062	0.87719	0.08217	0.062	1
0.9997	0.063	1	0.16062	0.063	0.82456	0.9997	0.063	1	0.9993	0.063	1	0.00764	0.063	0.87719	0.07895	0.063	1
0.9997	0.064	1	0.1583	0.064	0.82456	0.9997	0.064	1	0.9993	0.064	1	0.00754	0.064	0.85965	0.07664	0.064	1
0.9997	0.065	1	0.15559	0.065	0.82456	0.9997	0.065	1	0.9992	0.065	1	0.00754	0.065	0.85965	0.07523	0.065	1
0.9997	0.066	1	0.15368	0.066	0.82456	0.9997	0.066	1	0.9992	0.066	1	0.00754	0.066	0.85965	0.07322	0.066	1
0.9997	0.067	1	0.15036	0.067	0.82456	0.9997	0.067	1	0.9992	0.067	1	0.00754	0.067	0.85965	0.07191	0.067	1
0.9997	0.068	1	0.14764	0.068	0.82456	0.9997	0.068	1	0.9992	0.068	1	0.00754	0.068	0.85965	0.0701	0.068	1
0.9997	0.069	1	0.14503	0.069	0.82456	0.9995	0.069	1	0.9992	0.069	1	0.00754	0.069	0.85965	0.06839	0.069	1
0.9997	0.07	1	0.14131	0.07	0.82456	0.9995	0.07	1	0.9992	0.07	1	0.00744	0.07	0.85965	0.06668	0.07	1
0.9997	0.071	1	0.13768	0.071	0.82456	0.9995	0.071	1	0.9992	0.071	1	0.00744	0.071	0.85965	0.06427	0.071	1
0.9997	0.072	1	0.13517	0.072	0.82456	0.9995	0.072	1	0.9992	0.072	1	0.00734	0.072	0.85965	0.06296	0.072	1
0.9997	0.073	1	0.13296	0.073	0.78947	0.9995	0.073	1	0.9992	0.073	1	0.00734	0.073	0.85965	0.06105	0.073	1
0.9997	0.074	1	0.12994	0.074	0.78947	0.9995	0.074	1	0.9992	0.074	1	0.00734	0.074	0.85965	0.05974	0.074	1
0.9997	0.075	1	0.12763	0.075	0.78947	0.9995	0.075	1	0.9992	0.075	1	0.00724	0.075	0.85965	0.05773	0.075	1
0.9997	0.076	1	0.12491	0.076	0.78947	0.9995	0.076	1	0.9992	0.076	1	0.00724	0.076	0.85965	0.05592	0.076	1
0.9997	0.077	1	0.12159	0.077	0.78947	0.9995	0.077	1	0.99909	0.077	1	0.00724	0.077	0.85965	0.05501	0.077	1
0.9997	0.078	1	0.11978	0.078	0.78947	0.9994	0.078	1	0.99909	0.078	1	0.00724	0.078	0.84211	0.0532	0.078	1
0.9997	0.079	1	0.11787	0.079	0.77193	0.9993	0.079	1	0.99909	0.079	1	0.00724	0.079	0.84211	0.05149	0.079	1
0.9997	0.08	1	0.11536	0.08	0.77193	0.9992	0.08	1	0.99909	0.08	1	0.00714	0.08	0.84211	0.05069	0.08	1
0.9997	0.081	1	0.11375	0.081	0.77193	0.9992	0.081	1	0.99899	0.081	1	0.00704	0.081	0.84211	0.04888	0.081	1
0.9997	0.082	1	0.11123	0.082	0.77193	0.9992	0.082	1	0.99899	0.082	1	0.00694	0.082	0.84211	0.04777	0.082	1
0.9997	0.083	1	0.10973	0.083	0.77193	0.9992	0.083	1	0.99899	0.083	1	0.00694	0.083	0.84211	0.04667	0.083	1
0.9997	0.084	1	0.10731	0.084	0.77193	0.9992	0.084	1	0.99899	0.084	1	0.00684	0.084	0.84211	0.04576	0.084	0.98246
0.9997	0.085	1	0.1054	0.085	0.77193	0.9992	0.085	1	0.99899	0.085	1	0.00684	0.085	0.84211	0.04486	0.085	0.98246
0.9997	0.086	1	0.10279	0.086	0.77193	0.9992	0.086	1	0.99899	0.086	1	0.00684	0.086	0.84211	0.04355	0.086	0.98246
0.9997	0.087	1	0.10067	0.087	0.75439	0.9992	0.087	1	0.99889	0.087	1	0.00684	0.087	0.84211	0.04284	0.087	0.98246
0.9997	0.088	1	0.09917	0.088	0.75439	0.99899	0.088	1	0.99889	0.088	1	0.00674	0.088	0.84211	0.04164	0.088	0.98246
0.9997	0.089	1	0.09665	0.089	0.75439	0.99889	0.089	1	0.99889	0.089	1	0.00674	0.089	0.84211	0.04043	0.089	0.98246
0.9997	0.09	1	0.09484	0.09	0.75439	0.99889	0.09	1	0.99889	0.09	1	0.00664	0.09	0.84211	0.03973	0.09	0.98246
0.9997	0.091	1	0.09303	0.091	0.75439	0.99889	0.091	1	0.99889	0.091	1	0.00664	0.091	0.84211	0.03842	0.091	0.98246
0.9997	0.092	1	0.09122	0.092	0.75439	0.99869	0.092	1	0.99889	0.092	1	0.00664	0.092	0.84211	0.03771	0.092	0.98246
0.9997	0.093	1	0.08961	0.093	0.75439	0.99869	0.093	1	0.99879	0.093	1	0.00664	0.093	0.84211	0.03681	0.093	0.98246
0.9997	0.094	1	0.0876	0.094	0.75439	0.99869	0.094	1	0.99879	0.094	1	0.00654	0.094	0.84211	0.03611	0.094	0.98246
0.9997	0.095	1	0.08649	0.095	0.73684	0.99869	0.095	1	0.99879	0.095	1	0.00654	0.095	0.84211	0.035	0.095	0.98246
0.9997	0.096	1	0.08478	0.096	0.73684	0.99869	0.096	1	0.99879	0.096	1	0.00644	0.096	0.84211	0.0345	0.096	0.98246
0.9997	0.097	1	0.08227	0.097	0.73684	0.99869	0.097	1	0.99879	0.097	1	0.00644	0.097	0.84211	0.03359	0.097	0.98246
0.9997	0.098	1	0.08036	0.098	0.73684	0.99869	0.098	1	0.99879	0.098	1	0.00644	0.098	0.84211	0.03289	0.098	0.98246
0.9997	0.099	1	0.07835	0.099	0.70175	0.99869	0.099	1	0.99879	0.099	1	0.00644	0.099	0.84211	0.03238	0.099	0.98246
0.9997	0.1	1	0.07634	0.1	0.68421	0.99859	0.1	1	0.99879	0.1	1	0.00644	0.1	0.84211	0.03138	0.1	0.98246
0.9997	0.101	1	0.07523	0.101	0.68421	0.99859	0.101	1	0.99879	0.101	1	0.00644	0.101	0.84211	0.03088	0.101	0.98246
0.9997	0.102	1	0.07342	0.102	0.68421	0.99859	0.102	1	0.99879	0.102	1	0.00634	0.102	0.84211	0.03078	0.102	0.98246
0.9997	0.103	1	0.07231	0.103	0.68421	0.99859	0.103	1	0.99879	0.103	1	0.00624	0.103	0.84211	0.02977	0.103	0.98246
0.9997	0.104	1	0.071	0.104	0.68421	0.99829	0.104	1	0.99879	0.104	1	0.00613	0.104	0.84211	0.02947	0.104	0.98246
0.9997	0.105	1	0.06929	0.105	0.68421	0.99829	0.105	1	0.99879	0.105	1	0.00613	0.105	0.84211	0.02927	0.105	0.98246
0.9997	0.106	1	0.06789	0.106	0.68421	0.99829	0.106	1	0.99879	0.106	1	0.00583	0.106	0.84211	0.02856	0.106	0.98246
0.9997	0.107	1	0.06668	0.107	0.68421	0.99829	0.107	1	0.99879	0.107	1	0.00573	0.107	0.84211	0.02776	0.107	0.98246
0.9997	0.108	1	0.06537	0.108	0.68421	0.99819	0.108	1	0.99879	0.108	1	0.00573	0.108	0.84211	0.02695	0.108	0.98246
0.9997	0.109	1	0.06447	0.109	0.68421	0.99819	0.109	1	0.99879	0.109	1	0.00573	0.109	0.84211	0.02635	0.109	0.98246
0.9997	0.11	1	0.06296	0.11	0.66667	0.99819	0.11	1	0.99879	0.11	1	0.00563	0.11	0.84211	0.02585	0.11	0.98246
0.9997	0.111	1	0.06266	0.111	0.64912	0.99819	0.111	1	0.99879	0.111	1	0.00553	0.111	0.84211	0.02484	0.111	0.98246
0.9997	0.112	1	0.06095	0.112	0.64912	0.99819	0.112	1	0.99869	0.112	1	0.00553	0.112	0.84211	0.02404	0.112	0.98246
0.9997	0.113	1	0.05924	0.113	0.64912	0.99809	0.113	1	0.99869	0.113	1	0.00553	0.113	0.84211	0.02374	0.113	0.98246
0.9997	0.114	1	0.05823	0.114	0.64912	0.99809	0.114	1	0.99869	0.114	1	0.00543	0.114	0.84211	0.02363	0.114	0.98246
0.9997	0.115	1	0.05703	0.115	0.64912	0.99809	0.115	1	0.99869	0.115	1	0.00533	0.115	0.84211	0.02323	0.115	0.98246
0.9997	0.116	1	0.05602	0.116	0.64912	0.99809	0.116	1	0.99869	0.116	1	0.00523	0.116	0.84211	0.02273	0.116	0.98246
0.9997	0.117	1	0.05532	0.117	0.64912	0.99799	0.117	1	0.99869	0.117	1	0.00513	0.117	0.84211	0.02233	0.117	0.98246
0.9997	0.118	1	0.05441	0.118	0.64912	0.99779	0.118	1	0.99829	0.118	1	0.00503	0.118	0.84211	0.02182	0.118	0.98246
0.9997	0.119	1	0.05361	0.119	0.64912	0.99759	0.119	1	0.99819	0.119	1	0.00493	0.119	0.84211	0.02132	0.119	0.98246
0.9997	0.12	1	0.0525	0.12	0.64912	0.99759	0.12	1	0.99819	0.12	1	0.00473	0.12	0.84211	0.02122	0.12	0.98246
0.9997	0.121	1	0.0519	0.121	0.64912	0.99749	0.121	1	0.99819	0.121	1	0.00473	0.121	0.82456	0.02112	0.121	0.98246
0.9997	0.122	1	0.05129	0.122	0.64912	0.99749	0.122	1	0.99809	0.122	1	0.00473	0.122	0.82456	0.02052	0.122	0.98246
0.9997	0.123	1	0.05019	0.123	0.64912	0.99739	0.123	1	0.99789	0.123	1	0.00473	0.123	0.82456	0.02011	0.123	0.98246
0.9997	0.124	1	0.04928	0.124	0.64912	0.99739	0.124	1	0.99789	0.124	1	0.00463	0.124	0.82456	0.01991	0.124	0.98246
0.9997	0.125	1	0.04878	0.125	0.64912	0.99739	0.125	1	0.99789	0.125	1	0.00453	0.125	0.82456	0.01941	0.125	0.98246
0.9997	0.126	1	0.04787	0.126	0.63158	0.99739	0.126	1	0.99779	0.126	1	0.00453	0.126	0.82456	0.01941	0.126	0.98246
0.9997	0.127	1	0.04727	0.127	0.63158	0.99739	0.127	1	0.99779	0.127	1	0.00453	0.127	0.82456	0.01921	0.127	0.98246
0.9997	0.128	1	0.04667	0.128	0.63158	0.99718	0.128	1	0.99759	0.128	1	0.00453	0.128	0.82456	0.01871	0.128	0.98246
0.9997	0.129	1	0.04556	0.129	0.63158	0.99708	0.129	1	0.99759	0.129	1	0.00443	0.129	0.82456	0.0184	0.129	0.98246
0.9997	0.13	1	0.04496	0.13	0.63158	0.99698	0.13	1	0.99749	0.13	1	0.00443	0.13	0.82456	0.0181	0.13	0.98246
0.9996	0.131	1	0.04465	0.131	0.61404	0.99688	0.131	1	0.99749	0.131	1	0.00443	0.131	0.82456	0.018	0.131	0.98246
0.9996	0.132	1	0.04395	0.132	0.61404	0.99678	0.132	1	0.99749	0.132	1	0.00432	0.132	0.80702	0.018	0.132	0.98246
0.9996	0.133	1	0.04325	0.133	0.61404	0.99628	0.133	1	0.99718	0.133	1	0.00432	0.133	0.80702	0.0177	0.133	0.98246
0.9996	0.134	1	0.04264	0.134	0.61404	0.99588	0.134	1	0.99718	0.134	1	0.00422	0.134	0.78947	0.0174	0.134	0.98246
0.9996	0.135	1	0.04234	0.135	0.61404	0.99578	0.135	1	0.99718	0.135	1	0.00422	0.135	0.77193	0.017	0.135	0.98246
0.9996	0.136	1	0.04154	0.136	0.61404	0.99547	0.136	1	0.99718	0.136	1	0.00402	0.136	0.77193	0.01649	0.136	0.98246
0.9996	0.137	1	0.04083	0.137	0.61404	0.99497	0.137	1	0.99718	0.137	1	0.00402	0.137	0.77193	0.01639	0.137	0.98246
0.9996	0.138	1	0.04043	0.138	0.61404	0.99447	0.138	1	0.99698	0.138	1	0.00392	0.138	0.75439	0.01639	0.138	0.98246
0.9996	0.139	1	0.03973	0.139	0.61404	0.99376	0.139	1	0.99698	0.139	1	0.00382	0.139	0.75439	0.01629	0.139	0.98246
0.9996	0.14	1	0.03902	0.14	0.61404	0.99346	0.14	1	0.99698	0.14	1	0.00382	0.14	0.75439	0.01589	0.14	0.98246
0.9996	0.141	1	0.03822	0.141	0.61404	0.99306	0.141	1	0.99688	0.141	1	0.00382	0.141	0.75439	0.01579	0.141	0.98246
0.9996	0.142	1	0.03751	0.142	0.61404	0.99266	0.142	1	0.99678	0.142	1	0.00372	0.142	0.73684	0.01559	0.142	0.98246
0.9996	0.143	1	0.03661	0.143	0.61404	0.99195	0.143	1	0.99678	0.143	1	0.00372	0.143	0.73684	0.01549	0.143	0.98246
0.9996	0.144	1	0.0359	0.144	0.61404	0.99115	0.144	1	0.99678	0.144	1	0.00372	0.144	0.73684	0.01549	0.144	0.98246
0.9996	0.145	1	0.035	0.145	0.57895	0.99045	0.145	1	0.99678	0.145	1	0.00372	0.145	0.73684	0.01539	0.145	0.98246
0.9996	0.146	1	0.0347	0.146	0.57895	0.98964	0.146	1	0.99678	0.146	1	0.00342	0.146	0.73684	0.01509	0.146	0.98246
0.9996	0.147	1	0.0344	0.147	0.57895	0.98773	0.147	1	0.99678	0.147	1	0.00342	0.147	0.73684	0.01468	0.147	0.98246
0.9996	0.148	1	0.03399	0.148	0.5614	0.98693	0.148	1	0.99678	0.148	1	0.00332	0.148	0.73684	0.01438	0.148	0.98246
0.9996	0.149	1	0.03359	0.149	0.54386	0.98612	0.149	1	0.99678	0.149	1	0.00332	0.149	0.73684	0.01418	0.149	0.98246
0.9995	0.15	1	0.03329	0.15	0.54386	0.98542	0.15	1	0.99678	0.15	1	0.00332	0.15	0.73684	0.01398	0.15	0.98246
0.9995	0.151	1	0.03309	0.151	0.54386	0.98381	0.151	1	0.99678	0.151	1	0.00332	0.151	0.73684	0.01358	0.151	0.98246
0.9995	0.152	1	0.03208	0.152	0.54386	0.9832	0.152	1	0.99678	0.152	1	0.00332	0.152	0.73684	0.01318	0.152	0.98246
0.9995	0.153	1	0.03128	0.153	0.54386	0.9817	0.153	1	0.99668	0.153	1	0.00332	0.153	0.73684	0.01307	0.153	0.98246
0.9995	0.154	1	0.03057	0.154	0.54386	0.98059	0.154	1	0.99658	0.154	1	0.00332	0.154	0.73684	0.01307	0.154	0.98246
0.9995	0.155	1	0.02997	0.155	0.54386	0.97928	0.155	1	0.99658	0.155	1	0.00332	0.155	0.7193	0.01237	0.155	0.98246
0.9995	0.156	1	0.02957	0.156	0.54386	0.97677	0.156	1	0.99658	0.156	1	0.00332	0.156	0.7193	0.01237	0.156	0.98246
0.9995	0.157	1	0.02907	0.157	0.54386	0.97536	0.157	1	0.99658	0.157	1	0.00332	0.157	0.7193	0.01237	0.157	0.98246
0.9995	0.158	1	0.02866	0.158	0.54386	0.97476	0.158	1	0.99638	0.158	1	0.00332	0.158	0.7193	0.01227	0.158	0.98246
0.9995	0.159	1	0.02866	0.159	0.54386	0.97234	0.159	1	0.99628	0.159	1	0.00302	0.159	0.7193	0.01207	0.159	0.98246
0.9995	0.16	1	0.02836	0.16	0.54386	0.97083	0.16	1	0.99608	0.16	1	0.00302	0.16	0.7193	0.01197	0.16	0.98246
0.9995	0.161	1	0.02806	0.161	0.52632	0.96832	0.161	1	0.99608	0.161	1	0.00292	0.161	0.7193	0.01197	0.161	0.98246
0.9995	0.162	1	0.02726	0.162	0.52632	0.96651	0.162	1	0.99608	0.162	1	0.00292	0.162	0.7193	0.01187	0.162	0.98246
0.9995	0.163	1	0.02645	0.163	0.52632	0.96379	0.163	1	0.99608	0.163	1	0.00292	0.163	0.7193	0.01187	0.163	0.98246
0.9995	0.164	1	0.02595	0.164	0.52632	0.96108	0.164	1	0.99598	0.164	1	0.00292	0.164	0.7193	0.01187	0.164	0.98246
0.9995	0.165	1	0.02545	0.165	0.52632	0.95856	0.165	1	0.99588	0.165	1	0.00292	0.165	0.7193	0.01187	0.165	0.98246
0.9995	0.166	1	0.02484	0.166	0.52632	0.95625	0.166	1	0.99588	0.166	1	0.00272	0.166	0.7193	0.01187	0.166	0.98246
0.9995	0.167	1	0.02414	0.167	0.52632	0.95333	0.167	1	0.99578	0.167	1	0.00272	0.167	0.7193	0.01147	0.167	0.98246
0.9995	0.168	1	0.02374	0.168	0.52632	0.94931	0.168	1	0.99557	0.168	1	0.00261	0.168	0.7193	0.01147	0.168	0.98246
0.9995	0.169	1	0.02333	0.169	0.52632	0.94589	0.169	1	0.99557	0.169	1	0.00261	0.169	0.7193	0.01126	0.169	0.98246
0.9995	0.17	1	0.02303	0.17	0.52632	0.94217	0.17	1	0.99547	0.17	1	0.00261	0.17	0.7193	0.01106	0.17	0.98246
0.9995	0.171	1	0.02283	0.171	0.52632	0.93905	0.171	1	0.99537	0.171	1	0.00251	0.171	0.7193	0.01106	0.171	0.98246
0.9994	0.172	1	0.02213	0.172	0.52632	0.93604	0.172	1	0.99517	0.172	1	0.00251	0.172	0.7193	0.01096	0.172	0.98246
0.9994	0.173	1	0.02192	0.173	0.52632	0.93241	0.173	1	0.99517	0.173	1	0.00241	0.173	0.7193	0.01076	0.173	0.98246
0.9994	0.174	1	0.02172	0.174	0.52632	0.92799	0.174	1	0.99507	0.174	1	0.00231	0.174	0.7193	0.01076	0.174	0.98246
0.9994	0.175	1	0.02132	0.175	0.52632	0.92437	0.175	1	0.99507	0.175	1	0.00231	0.175	0.7193	0.01076	0.175	0.98246
0.9994	0.176	1	0.02112	0.176	0.52632	0.92035	0.176	1	0.99487	0.176	1	0.00231	0.176	0.7193	0.01076	0.176	0.98246
0.9994	0.177	1	0.02082	0.177	0.52632	0.91612	0.177	1	0.99487	0.177	1	0.00231	0.177	0.7193	0.01046	0.177	0.98246
0.9994	0.178	1	0.02062	0.178	0.52632	0.91099	0.178	1	0.99477	0.178	1	0.00221	0.178	0.7193	0.01036	0.178	0.98246
0.9994	0.179	1	0.02022	0.179	0.52632	0.90657	0.179	1	0.99457	0.179	1	0.00221	0.179	0.7193	0.01036	0.179	0.98246
0.9994	0.18	1	0.02011	0.18	0.52632	0.90033	0.18	1	0.99457	0.18	1	0.00221	0.18	0.7193	0.01036	0.18	0.98246
0.9994	0.181	1	0.01981	0.181	0.52632	0.8945	0.181	1	0.99437	0.181	1	0.00221	0.181	0.7193	0.01016	0.181	0.98246
0.9994	0.182	1	0.01951	0.182	0.52632	0.88826	0.182	1	0.99427	0.182	1	0.00211	0.182	0.70175	0.01016	0.182	0.98246
0.9994	0.183	1	0.01921	0.183	0.52632	0.88313	0.183	1	0.99427	0.183	1	0.00211	0.183	0.70175	0.00996	0.183	0.98246
0.9993	0.184	1	0.01871	0.184	0.52632	0.87629	0.184	1	0.99417	0.184	1	0.00211	0.184	0.68421	0.00996	0.184	0.98246
0.9993	0.185	1	0.01861	0.185	0.52632	0.86915	0.185	1	0.99387	0.185	1	0.00211	0.185	0.68421	0.00986	0.185	0.98246
0.9993	0.186	1	0.0181	0.186	0.49123	0.86111	0.186	1	0.99387	0.186	1	0.00201	0.186	0.68421	0.00986	0.186	0.98246
0.9993	0.187	1	0.0178	0.187	0.49123	0.85558	0.187	1	0.99387	0.187	1	0.00201	0.187	0.68421	0.00976	0.187	0.98246
0.9993	0.188	1	0.0172	0.188	0.47368	0.84823	0.188	1	0.99387	0.188	1	0.00201	0.188	0.68421	0.00955	0.188	0.98246
0.9993	0.189	1	0.0169	0.189	0.47368	0.84029	0.189	1	0.99356	0.189	1	0.00201	0.189	0.68421	0.00955	0.189	0.98246
0.9993	0.19	1	0.01649	0.19	0.47368	0.83114	0.19	1	0.99316	0.19	1	0.00201	0.19	0.68421	0.00945	0.19	0.98246
0.9993	0.191	1	0.01619	0.191	0.47368	0.82239	0.191	1	0.99306	0.191	1	0.00201	0.191	0.66667	0.00935	0.191	0.98246
0.9993	0.192	1	0.01609	0.192	0.47368	0.81384	0.192	1	0.99296	0.192	1	0.00201	0.192	0.66667	0.00935	0.192	0.98246
0.9993	0.193	1	0.01559	0.193	0.45614	0.80559	0.193	1	0.99276	0.193	1	0.00201	0.193	0.66667	0.00925	0.193	0.98246
0.9993	0.194	1	0.01549	0.194	0.45614	0.79463	0.194	1	0.99256	0.194	1	0.00201	0.194	0.66667	0.00925	0.194	0.98246
0.9993	0.195	1	0.01509	0.195	0.45614	0.78497	0.195	1	0.99246	0.195	1	0.00201	0.195	0.66667	0.00925	0.195	0.98246
0.9993	0.196	1	0.01509	0.196	0.45614	0.77532	0.196	1	0.99236	0.196	1	0.00191	0.196	0.66667	0.00905	0.196	0.98246
0.9993	0.197	1	0.01478	0.197	0.45614	0.76285	0.197	1	0.99195	0.197	1	0.00191	0.197	0.66667	0.00885	0.197	0.98246
0.9993	0.198	1	0.01448	0.198	0.45614	0.75209	0.198	1	0.99145	0.198	1	0.00191	0.198	0.66667	0.00885	0.198	0.98246
0.9993	0.199	1	0.01408	0.199	0.45614	0.74122	0.199	1	0.99115	0.199	1	0.00191	0.199	0.66667	0.00885	0.199	0.98246
0.9993	0.2	1	0.01378	0.2	0.45614	0.73097	0.2	1	0.99105	0.2	1	0.00191	0.2	0.64912	0.00865	0.2	0.98246
0.9993	0.201	1	0.01358	0.201	0.45614	0.72292	0.201	1	0.99095	0.201	1	0.00191	0.201	0.64912	0.00865	0.201	0.98246
0.9993	0.202	1	0.01338	0.202	0.4386	0.71135	0.202	1	0.99095	0.202	1	0.00191	0.202	0.64912	0.00855	0.202	0.98246
0.9993	0.203	1	0.01318	0.203	0.4386	0.69908	0.203	1	0.99085	0.203	1	0.00191	0.203	0.64912	0.00845	0.203	0.98246
0.9993	0.204	1	0.01318	0.204	0.4386	0.68601	0.204	1	0.99065	0.204	1	0.00191	0.204	0.64912	0.00835	0.204	0.98246
0.9993	0.205	1	0.01297	0.205	0.4386	0.67465	0.205	1	0.99034	0.205	1	0.00191	0.205	0.64912	0.00825	0.205	0.98246
0.9993	0.206	1	0.01277	0.206	0.4386	0.66439	0.206	1	0.99024	0.206	1	0.00191	0.206	0.64912	0.00795	0.206	0.98246
0.9993	0.207	1	0.01267	0.207	0.4386	0.65101	0.207	1	0.99004	0.207	1	0.00191	0.207	0.64912	0.00795	0.207	0.98246
0.9993	0.208	1	0.01267	0.208	0.4386	0.63914	0.208	1	0.98974	0.208	1	0.00191	0.208	0.64912	0.00784	0.208	0.98246
0.9993	0.209	1	0.01237	0.209	0.4386	0.62557	0.209	1	0.98924	0.209	1	0.00191	0.209	0.64912	0.00784	0.209	0.98246
0.9993	0.21	1	0.01197	0.21	0.4386	0.6136	0.21	1	0.98884	0.21	1	0.00191	0.21	0.64912	0.00774	0.21	0.98246
0.9993	0.211	1	0.01187	0.211	0.42105	0.60153	0.211	1	0.98843	0.211	1	0.00191	0.211	0.64912	0.00774	0.211	0.98246
0.9993	0.212	1	0.01136	0.212	0.42105	0.58835	0.212	1	0.98813	0.212	1	0.00191	0.212	0.64912	0.00764	0.212	0.98246
0.9993	0.213	1	0.01126	0.213	0.42105	0.57669	0.213	1	0.98783	0.213	1	0.00181	0.213	0.63158	0.00764	0.213	0.98246
0.9993	0.214	1	0.01116	0.214	0.42105	0.56613	0.214	1	0.98773	0.214	1	0.00181	0.214	0.63158	0.00764	0.214	0.98246
0.9993	0.215	1	0.01096	0.215	0.42105	0.55325	0.215	1	0.98733	0.215	1	0.00161	0.215	0.63158	0.00764	0.215	0.98246
0.9993	0.216	1	0.01086	0.216	0.42105	0.53847	0.216	1	0.98723	0.216	1	0.00161	0.216	0.63158	0.00744	0.216	0.98246
0.9993	0.217	1	0.01046	0.217	0.42105	0.52409	0.217	1	0.98693	0.217	1	0.00161	0.217	0.63158	0.00744	0.217	0.98246
0.9993	0.218	1	0.01046	0.218	0.42105	0.51021	0.218	1	0.98642	0.218	1	0.00161	0.218	0.63158	0.00734	0.218	0.98246
0.9993	0.219	1	0.00986	0.219	0.42105	0.49774	0.219	1	0.98592	0.219	1	0.00161	0.219	0.63158	0.00724	0.219	0.98246
0.9993	0.22	1	0.00986	0.22	0.42105	0.48557	0.22	1	0.98562	0.22	1	0.00161	0.22	0.61404	0.00724	0.22	0.98246
0.9993	0.221	1	0.00955	0.221	0.42105	0.47279	0.221	1	0.98552	0.221	1	0.00161	0.221	0.61404	0.00724	0.221	0.98246
0.9993	0.222	1	0.00945	0.222	0.42105	0.45892	0.222	1	0.98501	0.222	1	0.00151	0.222	0.61404	0.00714	0.222	0.98246
0.9993	0.223	1	0.00945	0.223	0.42105	0.44695	0.223	1	0.98421	0.223	1	0.00151	0.223	0.61404	0.00714	0.223	0.98246
0.9993	0.224	1	0.00915	0.224	0.42105	0.43397	0.224	1	0.9831	0.224	1	0.00151	0.224	0.61404	0.00714	0.224	0.98246
0.9993	0.225	1	0.00905	0.225	0.42105	0.4206	0.225	1	0.9828	0.225	1	0.00151	0.225	0.61404	0.00704	0.225	0.98246
0.9993	0.226	1	0.00905	0.226	0.42105	0.40863	0.226	1	0.982	0.226	1	0.00151	0.226	0.61404	0.00674	0.226	0.98246
0.9992	0.227	1	0.00895	0.227	0.42105	0.39938	0.227	1	0.98149	0.227	1	0.00151	0.227	0.61404	0.00654	0.227	0.98246
0.9992	0.228	1	0.00885	0.228	0.42105	0.3861	0.228	1	0.98109	0.228	1	0.00151	0.228	0.61404	0.00654	0.228	0.98246
0.9992	0.229	1	0.00845	0.229	0.42105	0.37353	0.229	1	0.98039	0.229	1	0.00151	0.229	0.61404	0.00654	0.229	0.98246
0.9992	0.23	1	0.00835	0.23	0.42105	0.36206	0.23	1	0.97958	0.23	1	0.00151	0.23	0.61404	0.00654	0.23	0.98246
0.9992	0.231	1	0.00805	0.231	0.38596	0.34889	0.231	1	0.97888	0.231	1	0.00151	0.231	0.61404	0.00654	0.231	0.98246
0.9992	0.232	1	0.00805	0.232	0.38596	0.33581	0.232	1	0.97838	0.232	1	0.00141	0.232	0.61404	0.00654	0.232	0.98246
0.9992	0.233	1	0.00795	0.233	0.38596	0.32435	0.233	1	0.97787	0.233	1	0.00141	0.233	0.61404	0.00644	0.233	0.98246
0.9992	0.234	1	0.00764	0.234	0.38596	0.315	0.234	1	0.97687	0.234	1	0.00141	0.234	0.61404	0.00644	0.234	0.98246
0.9992	0.235	1	0.00754	0.235	0.38596	0.30745	0.235	1	0.97586	0.235	1	0.00141	0.235	0.61404	0.00634	0.235	0.98246
0.9992	0.236	1	0.00744	0.236	0.38596	0.2977	0.236	1	0.97486	0.236	1	0.00141	0.236	0.61404	0.00634	0.236	0.98246
0.9992	0.237	1	0.00734	0.237	0.38596	0.28764	0.237	1	0.97455	0.237	1	0.00141	0.237	0.61404	0.00624	0.237	0.98246
0.9992	0.238	1	0.00704	0.238	0.38596	0.27859	0.238	1	0.97335	0.238	1	0.00141	0.238	0.61404	0.00613	0.238	0.98246
0.9992	0.239	1	0.00704	0.239	0.38596	0.26752	0.239	1	0.97184	0.239	1	0.00141	0.239	0.61404	0.00593	0.239	0.98246
0.9992	0.24	1	0.00704	0.24	0.38596	0.25988	0.24	1	0.97114	0.24	1	0.00141	0.24	0.61404	0.00593	0.24	0.98246
0.9992	0.241	1	0.00704	0.241	0.36842	0.25163	0.241	1	0.96963	0.241	1	0.00141	0.241	0.61404	0.00593	0.241	0.98246
0.9992	0.242	1	0.00694	0.242	0.36842	0.24309	0.242	1	0.96782	0.242	1	0.00141	0.242	0.61404	0.00583	0.242	0.98246
0.99909	0.243	0.98246	0.00694	0.243	0.36842	0.23303	0.243	1	0.9657	0.243	1	0.00131	0.243	0.61404	0.00573	0.243	0.98246
0.99909	0.244	0.98246	0.00694	0.244	0.36842	0.22508	0.244	1	0.9644	0.244	1	0.00131	0.244	0.61404	0.00573	0.244	0.98246
0.99909	0.245	0.98246	0.00684	0.245	0.36842	0.21704	0.245	1	0.96329	0.245	1	0.00131	0.245	0.61404	0.00543	0.245	0.98246
0.99909	0.246	0.98246	0.00674	0.246	0.35088	0.2097	0.246	1	0.96188	0.246	1	0.00131	0.246	0.61404	0.00533	0.246	0.98246
0.99909	0.247	0.98246	0.00654	0.247	0.35088	0.20316	0.247	1	0.96027	0.247	1	0.00131	0.247	0.61404	0.00533	0.247	0.98246
0.99909	0.248	0.98246	0.00644	0.248	0.35088	0.19551	0.248	1	0.95726	0.248	1	0.00131	0.248	0.61404	0.00533	0.248	0.98246
0.99909	0.249	0.98246	0.00613	0.249	0.35088	0.18898	0.249	1	0.95504	0.249	1	0.00131	0.249	0.61404	0.00493	0.249	0.98246
0.99909	0.25	0.98246	0.00613	0.25	0.35088	0.18174	0.25	1	0.95263	0.25	1	0.00131	0.25	0.61404	0.00473	0.25	0.98246
0.99909	0.251	0.98246	0.00613	0.251	0.35088	0.1763	0.251	1	0.95072	0.251	1	0.00131	0.251	0.61404	0.00473	0.251	0.98246
0.99909	0.252	0.98246	0.00613	0.252	0.35088	0.17007	0.252	1	0.94911	0.252	1	0.00121	0.252	0.61404	0.00473	0.252	0.98246
0.99909	0.253	0.98246	0.00593	0.253	0.35088	0.16424	0.253	1	0.9474	0.253	1	0.00121	0.253	0.61404	0.00473	0.253	0.98246
0.99909	0.254	0.98246	0.00593	0.254	0.35088	0.1587	0.254	1	0.94559	0.254	1	0.00121	0.254	0.61404	0.00453	0.254	0.98246
0.99909	0.255	0.98246	0.00583	0.255	0.35088	0.15398	0.255	1	0.94287	0.255	1	0.00121	0.255	0.61404	0.00453	0.255	0.98246
0.99909	0.256	0.98246	0.00563	0.256	0.35088	0.14764	0.256	1	0.94016	0.256	1	0.00121	0.256	0.61404	0.00453	0.256	0.98246
0.99909	0.257	0.98246	0.00553	0.257	0.35088	0.14251	0.257	1	0.93744	0.257	1	0.00121	0.257	0.61404	0.00443	0.257	0.98246
0.99909	0.258	0.98246	0.00553	0.258	0.35088	0.13768	0.258	1	0.93241	0.258	1	0.00121	0.258	0.61404	0.00422	0.258	0.98246
0.99899	0.259	0.98246	0.00553	0.259	0.35088	0.13326	0.259	1	0.9295	0.259	1	0.00121	0.259	0.61404	0.00412	0.259	0.98246
0.99899	0.26	0.98246	0.00543	0.26	0.35088	0.12813	0.26	1	0.92698	0.26	1	0.00121	0.26	0.61404	0.00412	0.26	0.98246
0.99899	0.261	0.98246	0.00533	0.261	0.35088	0.12381	0.261	1	0.92366	0.261	1	0.00121	0.261	0.61404	0.00392	0.261	0.98246
0.99899	0.262	0.98246	0.00523	0.262	0.35088	0.12019	0.262	1	0.92014	0.262	1	0.00121	0.262	0.61404	0.00392	0.262	0.98246
0.99899	0.263	0.98246	0.00493	0.263	0.33333	0.11556	0.263	1	0.91652	0.263	1	0.00121	0.263	0.61404	0.00392	0.263	0.98246
0.99899	0.264	0.98246	0.00483	0.264	0.33333	0.11164	0.264	1	0.9131	0.264	1	0.00121	0.264	0.61404	0.00382	0.264	0.98246
0.99899	0.265	0.98246	0.00483	0.265	0.33333	0.10812	0.265	0.98246	0.90828	0.265	1	0.00121	0.265	0.61404	0.00382	0.265	0.98246
0.99899	0.266	0.98246	0.00473	0.266	0.33333	0.10289	0.266	0.98246	0.90375	0.266	1	0.00121	0.266	0.61404	0.00372	0.266	0.98246
0.99899	0.267	0.98246	0.00463	0.267	0.33333	0.09906	0.267	0.98246	0.89802	0.267	1	0.00121	0.267	0.61404	0.00372	0.267	0.98246
0.99899	0.268	0.98246	0.00463	0.268	0.33333	0.09595	0.268	0.98246	0.89329	0.268	1	0.00121	0.268	0.61404	0.00372	0.268	0.98246
0.99899	0.269	0.98246	0.00463	0.269	0.33333	0.09363	0.269	0.98246	0.88736	0.269	1	0.00111	0.269	0.61404	0.00372	0.269	0.98246
0.99899	0.27	0.98246	0.00463	0.27	0.33333	0.09142	0.27	0.98246	0.88364	0.27	1	0.00111	0.27	0.61404	0.00372	0.27	0.98246
0.99899	0.271	0.98246	0.00453	0.271	0.31579	0.0878	0.271	0.98246	0.877	0.271	1	0.00111	0.271	0.61404	0.00332	0.271	0.98246
0.99899	0.272	0.98246	0.00443	0.272	0.31579	0.08428	0.272	0.98246	0.86986	0.272	1	0.00111	0.272	0.61404	0.00332	0.272	0.98246
0.99899	0.273	0.98246	0.00443	0.273	0.31579	0.08187	0.273	0.98246	0.86071	0.273	1	0.00111	0.273	0.61404	0.00332	0.273	0.98246
0.99899	0.274	0.98246	0.00443	0.274	0.31579	0.07845	0.274	0.98246	0.85457	0.274	1	0.00111	0.274	0.61404	0.00332	0.274	0.98246
0.99899	0.275	0.98246	0.00443	0.275	0.31579	0.07704	0.275	0.98246	0.84582	0.275	1	0.00101	0.275	0.61404	0.00332	0.275	0.98246
0.99899	0.276	0.98246	0.00432	0.276	0.31579	0.07473	0.276	0.98246	0.83607	0.276	1	0.00101	0.276	0.61404	0.00332	0.276	0.98246
0.99899	0.277	0.98246	0.00392	0.277	0.31579	0.07322	0.277	0.98246	0.82661	0.277	1	0.00101	0.277	0.61404	0.00332	0.277	0.98246
0.99899	0.278	0.98246	0.00392	0.278	0.31579	0.0705	0.278	0.98246	0.81414	0.278	1	0.00101	0.278	0.61404	0.00322	0.278	0.96491
0.99899	0.279	0.98246	0.00392	0.279	0.31579	0.06829	0.279	0.98246	0.79734	0.279	1	0.00101	0.279	0.61404	0.00322	0.279	0.96491
0.99899	0.28	0.98246	0.00392	0.28	0.31579	0.06598	0.28	0.98246	0.77783	0.28	1	0.00101	0.28	0.61404	0.00312	0.28	0.94737
0.99899	0.281	0.98246	0.00392	0.281	0.31579	0.06356	0.281	0.98246	0.75118	0.281	1	0.00101	0.281	0.61404	0.00312	0.281	0.94737
0.99899	0.282	0.98246	0.00382	0.282	0.31579	0.06095	0.282	0.98246	0.70894	0.282	1	0.000905159	0.282	0.61404	0.00312	0.282	0.94737
0.99899	0.283	0.98246	0.00382	0.283	0.31579	0.05853	0.283	0.98246	0.65252	0.283	1	0.000905159	0.283	0.61404	0.00312	0.283	0.94737
0.99899	0.284	0.98246	0.00372	0.284	0.29825	0.05662	0.284	0.98246	0.57437	0.284	1	0.000905159	0.284	0.61404	0.00312	0.284	0.94737
0.99899	0.285	0.98246	0.00372	0.285	0.29825	0.05552	0.285	0.98246	0.4736	0.285	1	0.000905159	0.285	0.61404	0.00312	0.285	0.94737
0.99899	0.286	0.98246	0.00372	0.286	0.2807	0.05461	0.286	0.98246	0.36578	0.286	1	0.000905159	0.286	0.61404	0.00312	0.286	0.94737
0.99899	0.287	0.98246	0.00362	0.287	0.2807	0.0528	0.287	0.98246	0.30363	0.287	0.98246	0.000905159	0.287	0.61404	0.00312	0.287	0.94737
0.99899	0.288	0.98246	0.00362	0.288	0.2807	0.052	0.288	0.98246	0.2629	0.288	0.98246	0.000905159	0.288	0.61404	0.00312	0.288	0.94737
0.99899	0.289	0.98246	0.00362	0.289	0.2807	0.05109	0.289	0.98246	0.23323	0.289	0.98246	0.000905159	0.289	0.61404	0.00312	0.289	0.94737
0.99899	0.29	0.98246	0.00362	0.29	0.2807	0.05029	0.29	0.98246	0.20919	0.29	0.98246	0.000905159	0.29	0.59649	0.00312	0.29	0.94737
0.99899	0.291	0.98246	0.00352	0.291	0.2807	0.04888	0.291	0.98246	0.18958	0.291	0.98246	0.000905159	0.291	0.59649	0.00282	0.291	0.94737
0.99899	0.292	0.98246	0.00352	0.292	0.26316	0.04707	0.292	0.98246	0.1752	0.292	0.98246	0.000905159	0.292	0.59649	0.00282	0.292	0.94737
0.99899	0.293	0.98246	0.00332	0.293	0.26316	0.04606	0.293	0.98246	0.16303	0.293	0.98246	0.000905159	0.293	0.59649	0.00282	0.293	0.94737
0.99899	0.294	0.98246	0.00332	0.294	0.26316	0.04496	0.294	0.98246	0.15458	0.294	0.98246	0.000905159	0.294	0.59649	0.00272	0.294	0.94737
0.99899	0.295	0.98246	0.00332	0.295	0.26316	0.04335	0.295	0.98246	0.14553	0.295	0.98246	0.000905159	0.295	0.59649	0.00272	0.295	0.94737
0.99899	0.296	0.98246	0.00332	0.296	0.26316	0.04214	0.296	0.98246	0.13839	0.296	0.98246	0.000905159	0.296	0.59649	0.00272	0.296	0.94737
0.99899	0.297	0.98246	0.00312	0.297	0.26316	0.04154	0.297	0.98246	0.13135	0.297	0.98246	0.000905159	0.297	0.59649	0.00272	0.297	0.94737
0.99899	0.298	0.98246	0.00312	0.298	0.26316	0.04073	0.298	0.98246	0.12491	0.298	0.98246	0.000905159	0.298	0.59649	0.00272	0.298	0.94737
0.99899	0.299	0.98246	0.00312	0.299	0.26316	0.03973	0.299	0.98246	0.11868	0.299	0.98246	0.000905159	0.299	0.59649	0.00272	0.299	0.94737
0.99899	0.3	0.98246	0.00302	0.3	0.26316	0.03912	0.3	0.98246	0.11405	0.3	0.98246	0.000905159	0.3	0.59649	0.00272	0.3	0.94737
0.99899	0.301	0.98246	0.00302	0.301	0.26316	0.03771	0.301	0.98246	0.10852	0.301	0.98246	0.000905159	0.301	0.59649	0.00272	0.301	0.94737
0.99899	0.302	0.98246	0.00292	0.302	0.26316	0.03661	0.302	0.98246	0.10299	0.302	0.98246	0.000905159	0.302	0.59649	0.00272	0.302	0.94737
0.99899	0.303	0.98246	0.00292	0.303	0.26316	0.03631	0.303	0.98246	0.09655	0.303	0.98246	0.000905159	0.303	0.59649	0.00272	0.303	0.94737
0.99899	0.304	0.98246	0.00292	0.304	0.26316	0.0357	0.304	0.98246	0.09394	0.304	0.98246	0.000905159	0.304	0.59649	0.00272	0.304	0.94737
0.99899	0.305	0.98246	0.00292	0.305	0.26316	0.0349	0.305	0.98246	0.08861	0.305	0.98246	0.000905159	0.305	0.59649	0.00261	0.305	0.94737
0.99899	0.306	0.98246	0.00292	0.306	0.26316	0.03389	0.306	0.98246	0.08388	0.306	0.98246	0.000905159	0.306	0.59649	0.00261	0.306	0.94737
0.99899	0.307	0.98246	0.00292	0.307	0.26316	0.03319	0.307	0.98246	0.08056	0.307	0.98246	0.000905159	0.307	0.59649	0.00261	0.307	0.94737
0.99899	0.308	0.98246	0.00292	0.308	0.26316	0.03249	0.308	0.98246	0.07613	0.308	0.98246	0.000905159	0.308	0.59649	0.00261	0.308	0.94737
0.99899	0.309	0.98246	0.00292	0.309	0.26316	0.03158	0.309	0.98246	0.07322	0.309	0.98246	0.000905159	0.309	0.59649	0.00261	0.309	0.94737
0.99899	0.31	0.98246	0.00282	0.31	0.26316	0.03027	0.31	0.98246	0.0701	0.31	0.98246	0.000905159	0.31	0.59649	0.00261	0.31	0.94737
0.99899	0.311	0.98246	0.00282	0.311	0.26316	0.03007	0.311	0.98246	0.06718	0.311	0.98246	0.000905159	0.311	0.59649	0.00261	0.311	0.94737
0.99899	0.312	0.98246	0.00272	0.312	0.24561	0.02947	0.312	0.98246	0.06447	0.312	0.98246	0.000905159	0.312	0.59649	0.00261	0.312	0.94737
0.99899	0.313	0.98246	0.00272	0.313	0.24561	0.02917	0.313	0.98246	0.06105	0.313	0.98246	0.000905159	0.313	0.59649	0.00261	0.313	0.94737
0.99899	0.314	0.98246	0.00272	0.314	0.24561	0.02836	0.314	0.98246	0.05823	0.314	0.98246	0.000905159	0.314	0.59649	0.00251	0.314	0.94737
0.99899	0.315	0.98246	0.00272	0.315	0.24561	0.02826	0.315	0.98246	0.05501	0.315	0.98246	0.000905159	0.315	0.59649	0.00251	0.315	0.94737
0.99899	0.316	0.98246	0.00272	0.316	0.24561	0.02726	0.316	0.98246	0.0526	0.316	0.98246	0.000905159	0.316	0.59649	0.00251	0.316	0.94737
0.99899	0.317	0.98246	0.00272	0.317	0.22807	0.02595	0.317	0.98246	0.04988	0.317	0.98246	0.000905159	0.317	0.59649	0.00251	0.317	0.94737
0.99899	0.318	0.98246	0.00272	0.318	0.22807	0.02555	0.318	0.98246	0.04697	0.318	0.98246	0.000905159	0.318	0.59649	0.00251	0.318	0.94737
0.99899	0.319	0.98246	0.00272	0.319	0.22807	0.02494	0.319	0.98246	0.04455	0.319	0.98246	0.000905159	0.319	0.59649	0.00241	0.319	0.94737
0.99879	0.32	0.98246	0.00272	0.32	0.22807	0.02454	0.32	0.98246	0.04184	0.32	0.98246	0.000905159	0.32	0.59649	0.00241	0.32	0.94737
0.99879	0.321	0.98246	0.00272	0.321	0.22807	0.02444	0.321	0.98246	0.04003	0.321	0.98246	0.000905159	0.321	0.59649	0.00241	0.321	0.94737
0.99869	0.322	0.98246	0.00272	0.322	0.22807	0.02424	0.322	0.98246	0.03782	0.322	0.98246	0.000905159	0.322	0.59649	0.00241	0.322	0.94737
0.99869	0.323	0.98246	0.00261	0.323	0.22807	0.02353	0.323	0.98246	0.03641	0.323	0.98246	0.000905159	0.323	0.59649	0.00241	0.323	0.94737
0.99869	0.324	0.98246	0.00261	0.324	0.22807	0.02273	0.324	0.98246	0.035	0.324	0.98246	0.000905159	0.324	0.59649	0.00241	0.324	0.94737
0.99869	0.325	0.98246	0.00261	0.325	0.22807	0.02203	0.325	0.98246	0.03399	0.325	0.98246	0.000905159	0.325	0.59649	0.00241	0.325	0.94737
0.99869	0.326	0.98246	0.00261	0.326	0.22807	0.02192	0.326	0.98246	0.03208	0.326	0.98246	0.000905159	0.326	0.59649	0.00241	0.326	0.94737
0.99859	0.327	0.98246	0.00261	0.327	0.22807	0.02142	0.327	0.98246	0.03057	0.327	0.96491	0.000905159	0.327	0.59649	0.00241	0.327	0.94737
0.99859	0.328	0.98246	0.00241	0.328	0.22807	0.02052	0.328	0.98246	0.02967	0.328	0.96491	0.000905159	0.328	0.59649	0.00231	0.328	0.94737
0.99859	0.329	0.98246	0.00241	0.329	0.22807	0.01981	0.329	0.98246	0.02866	0.329	0.96491	0.000905159	0.329	0.59649	0.00231	0.329	0.94737
0.99859	0.33	0.98246	0.00241	0.33	0.22807	0.01941	0.33	0.98246	0.02776	0.33	0.96491	0.000905159	0.33	0.59649	0.00231	0.33	0.94737
0.99859	0.331	0.98246	0.00231	0.331	0.22807	0.01881	0.331	0.98246	0.02665	0.331	0.96491	0.000905159	0.331	0.59649	0.00231	0.331	0.94737
0.99859	0.332	0.98246	0.00231	0.332	0.22807	0.0182	0.332	0.98246	0.02504	0.332	0.96491	0.000905159	0.332	0.59649	0.00231	0.332	0.94737
0.99859	0.333	0.98246	0.00231	0.333	0.22807	0.0182	0.333	0.98246	0.02384	0.333	0.96491	0.000905159	0.333	0.59649	0.00231	0.333	0.94737
0.99859	0.334	0.98246	0.00231	0.334	0.22807	0.0178	0.334	0.98246	0.02263	0.334	0.96491	0.000905159	0.334	0.59649	0.00231	0.334	0.94737
0.99859	0.335	0.98246	0.00231	0.335	0.22807	0.0173	0.335	0.98246	0.02223	0.335	0.96491	0.000905159	0.335	0.59649	0.00231	0.335	0.94737
0.99859	0.336	0.98246	0.00231	0.336	0.22807	0.017	0.336	0.98246	0.02112	0.336	0.96491	0.000905159	0.336	0.59649	0.00231	0.336	0.94737
0.99839	0.337	0.98246	0.00231	0.337	0.22807	0.01659	0.337	0.98246	0.02042	0.337	0.96491	0.000905159	0.337	0.59649	0.00231	0.337	0.94737
0.99839	0.338	0.98246	0.00221	0.338	0.22807	0.01609	0.338	0.98246	0.01881	0.338	0.96491	0.000905159	0.338	0.57895	0.00211	0.338	0.94737
0.99839	0.339	0.98246	0.00221	0.339	0.22807	0.01579	0.339	0.98246	0.0178	0.339	0.96491	0.000905159	0.339	0.57895	0.00201	0.339	0.94737
0.99839	0.34	0.98246	0.00221	0.34	0.22807	0.01559	0.34	0.98246	0.0171	0.34	0.96491	0.000905159	0.34	0.57895	0.00201	0.34	0.94737
0.99839	0.341	0.98246	0.00221	0.341	0.22807	0.01539	0.341	0.98246	0.0168	0.341	0.96491	0.000905159	0.341	0.57895	0.00201	0.341	0.94737
0.99839	0.342	0.98246	0.00221	0.342	0.22807	0.01519	0.342	0.98246	0.01649	0.342	0.96491	0.000905159	0.342	0.57895	0.00201	0.342	0.94737
0.99829	0.343	0.98246	0.00221	0.343	0.21053	0.01499	0.343	0.98246	0.01629	0.343	0.96491	0.000905159	0.343	0.57895	0.00201	0.343	0.94737
0.99829	0.344	0.98246	0.00221	0.344	0.21053	0.01499	0.344	0.98246	0.01599	0.344	0.96491	0.000905159	0.344	0.57895	0.00201	0.344	0.94737
0.99829	0.345	0.98246	0.00221	0.345	0.21053	0.01488	0.345	0.98246	0.01509	0.345	0.96491	0.000905159	0.345	0.57895	0.00201	0.345	0.94737
0.99829	0.346	0.98246	0.00221	0.346	0.21053	0.01468	0.346	0.98246	0.01448	0.346	0.96491	0.000905159	0.346	0.57895	0.00201	0.346	0.94737
0.99829	0.347	0.98246	0.00221	0.347	0.21053	0.01448	0.347	0.98246	0.01388	0.347	0.96491	0.000905159	0.347	0.57895	0.00201	0.347	0.94737
0.99829	0.348	0.98246	0.00221	0.348	0.21053	0.01388	0.348	0.98246	0.01338	0.348	0.96491	0.000905159	0.348	0.5614	0.00201	0.348	0.94737
0.99829	0.349	0.98246	0.00211	0.349	0.21053	0.01388	0.349	0.98246	0.01267	0.349	0.96491	0.000905159	0.349	0.5614	0.00191	0.349	0.94737
0.99829	0.35	0.98246	0.00211	0.35	0.21053	0.01368	0.35	0.98246	0.01187	0.35	0.96491	0.000905159	0.35	0.5614	0.00191	0.35	0.94737
0.99829	0.351	0.98246	0.00211	0.351	0.21053	0.01348	0.351	0.98246	0.01167	0.351	0.96491	0.000905159	0.351	0.5614	0.00191	0.351	0.94737
0.99809	0.352	0.98246	0.00211	0.352	0.21053	0.01348	0.352	0.98246	0.01076	0.352	0.96491	0.000905159	0.352	0.5614	0.00191	0.352	0.94737
0.99799	0.353	0.98246	0.00211	0.353	0.21053	0.01328	0.353	0.98246	0.01066	0.353	0.96491	0.000905159	0.353	0.5614	0.00181	0.353	0.94737
0.99789	0.354	0.98246	0.00201	0.354	0.21053	0.01328	0.354	0.98246	0.01016	0.354	0.96491	0.000905159	0.354	0.5614	0.00171	0.354	0.94737
0.99789	0.355	0.98246	0.00201	0.355	0.17544	0.01318	0.355	0.98246	0.01016	0.355	0.94737	0.000905159	0.355	0.5614	0.00171	0.355	0.94737
0.99789	0.356	0.98246	0.00191	0.356	0.17544	0.01297	0.356	0.98246	0.00996	0.356	0.94737	0.000905159	0.356	0.5614	0.00161	0.356	0.94737
0.99789	0.357	0.98246	0.00191	0.357	0.17544	0.01297	0.357	0.98246	0.00976	0.357	0.94737	0.000905159	0.357	0.5614	0.00161	0.357	0.94737
0.99789	0.358	0.98246	0.00191	0.358	0.15789	0.01297	0.358	0.98246	0.00976	0.358	0.94737	0.000905159	0.358	0.5614	0.00161	0.358	0.94737
0.99789	0.359	0.98246	0.00191	0.359	0.15789	0.01287	0.359	0.98246	0.00935	0.359	0.94737	0.000905159	0.359	0.5614	0.00161	0.359	0.94737
0.99789	0.36	0.98246	0.00191	0.36	0.15789	0.01287	0.36	0.98246	0.00925	0.36	0.94737	0.000905159	0.36	0.5614	0.00161	0.36	0.94737
0.99789	0.361	0.98246	0.00191	0.361	0.15789	0.01247	0.361	0.98246	0.00915	0.361	0.92982	0.000905159	0.361	0.5614	0.00121	0.361	0.94737
0.99789	0.362	0.98246	0.00181	0.362	0.15789	0.01237	0.362	0.98246	0.00905	0.362	0.92982	0.000905159	0.362	0.5614	0.00121	0.362	0.94737
0.99789	0.363	0.98246	0.00171	0.363	0.15789	0.01237	0.363	0.98246	0.00875	0.363	0.92982	0.000905159	0.363	0.54386	0.00121	0.363	0.94737
0.99789	0.364	0.98246	0.00171	0.364	0.15789	0.01237	0.364	0.98246	0.00855	0.364	0.92982	0.000905159	0.364	0.54386	0.00121	0.364	0.94737
0.99779	0.365	0.98246	0.00171	0.365	0.15789	0.01237	0.365	0.98246	0.00815	0.365	0.92982	0.000905159	0.365	0.54386	0.00121	0.365	0.94737
0.99779	0.366	0.98246	0.00171	0.366	0.15789	0.01227	0.366	0.98246	0.00815	0.366	0.92982	0.000905159	0.366	0.54386	0.00121	0.366	0.94737
0.99779	0.367	0.98246	0.00171	0.367	0.15789	0.01227	0.367	0.98246	0.00805	0.367	0.92982	0.000905159	0.367	0.54386	0.00121	0.367	0.94737
0.99779	0.368	0.98246	0.00171	0.368	0.15789	0.01187	0.368	0.98246	0.00784	0.368	0.92982	0.000905159	0.368	0.54386	0.00121	0.368	0.94737
0.99779	0.369	0.98246	0.00171	0.369	0.15789	0.01187	0.369	0.98246	0.00744	0.369	0.92982	0.000905159	0.369	0.54386	0.00121	0.369	0.94737
0.99779	0.37	0.98246	0.00171	0.37	0.15789	0.01157	0.37	0.98246	0.00744	0.37	0.92982	0.000905159	0.37	0.54386	0.00121	0.37	0.92982
0.99779	0.371	0.98246	0.00171	0.371	0.15789	0.01157	0.371	0.98246	0.00744	0.371	0.92982	0.000905159	0.371	0.54386	0.00121	0.371	0.92982
0.99779	0.372	0.98246	0.00171	0.372	0.15789	0.01147	0.372	0.98246	0.00724	0.372	0.92982	0.000905159	0.372	0.54386	0.00121	0.372	0.92982
0.99779	0.373	0.98246	0.00171	0.373	0.15789	0.01126	0.373	0.98246	0.00704	0.373	0.92982	0.000905159	0.373	0.54386	0.00121	0.373	0.92982
0.99779	0.374	0.98246	0.00171	0.374	0.15789	0.01126	0.374	0.98246	0.00694	0.374	0.92982	0.000905159	0.374	0.54386	0.00111	0.374	0.92982
0.99779	0.375	0.98246	0.00171	0.375	0.15789	0.01126	0.375	0.98246	0.00664	0.375	0.91228	0.000905159	0.375	0.54386	0.00111	0.375	0.92982
0.99779	0.376	0.98246	0.00171	0.376	0.15789	0.01106	0.376	0.98246	0.00654	0.376	0.91228	0.000905159	0.376	0.54386	0.00111	0.376	0.92982
0.99779	0.377	0.98246	0.00161	0.377	0.15789	0.01096	0.377	0.98246	0.00644	0.377	0.91228	0.000905159	0.377	0.54386	0.00111	0.377	0.92982
0.99779	0.378	0.98246	0.00161	0.378	0.15789	0.01066	0.378	0.98246	0.00624	0.378	0.91228	0.000905159	0.378	0.54386	0.00111	0.378	0.92982
0.99779	0.379	0.98246	0.00161	0.379	0.15789	0.01066	0.379	0.98246	0.00624	0.379	0.91228	0.000905159	0.379	0.54386	0.00111	0.379	0.92982
0.99779	0.38	0.98246	0.00161	0.38	0.15789	0.01046	0.38	0.98246	0.00624	0.38	0.91228	0.000905159	0.38	0.54386	0.00101	0.38	0.92982
0.99779	0.381	0.98246	0.00161	0.381	0.15789	0.01036	0.381	0.98246	0.00603	0.381	0.91228	0.000905159	0.381	0.54386	0.00101	0.381	0.92982
0.99779	0.382	0.98246	0.00161	0.382	0.15789	0.01036	0.382	0.98246	0.00593	0.382	0.91228	0.000905159	0.382	0.54386	0.00101	0.382	0.92982
0.99779	0.383	0.98246	0.00161	0.383	0.15789	0.01036	0.383	0.98246	0.00573	0.383	0.91228	0.000905159	0.383	0.54386	0.00101	0.383	0.92982
0.99779	0.384	0.98246	0.00161	0.384	0.15789	0.01006	0.384	0.98246	0.00563	0.384	0.91228	0.000905159	0.384	0.54386	0.00101	0.384	0.92982
0.99779	0.385	0.98246	0.00161	0.385	0.14035	0.00986	0.385	0.98246	0.00563	0.385	0.91228	0.000905159	0.385	0.54386	0.000804586	0.385	0.92982
0.99779	0.386	0.98246	0.00151	0.386	0.14035	0.00986	0.386	0.98246	0.00563	0.386	0.91228	0.000905159	0.386	0.54386	0.000804586	0.386	0.92982
0.99759	0.387	0.98246	0.00151	0.387	0.14035	0.00976	0.387	0.98246	0.00563	0.387	0.91228	0.000905159	0.387	0.54386	0.000704013	0.387	0.92982
0.99759	0.388	0.98246	0.00151	0.388	0.14035	0.00945	0.388	0.98246	0.00563	0.388	0.91228	0.000905159	0.388	0.54386	0.000704013	0.388	0.92982
0.99759	0.389	0.98246	0.00151	0.389	0.14035	0.00945	0.389	0.98246	0.00563	0.389	0.91228	0.000905159	0.389	0.54386	0.000704013	0.389	0.92982
0.99759	0.39	0.98246	0.00151	0.39	0.14035	0.00945	0.39	0.98246	0.00563	0.39	0.91228	0.000905159	0.39	0.54386	0.000402293	0.39	0.92982
0.99759	0.391	0.98246	0.00151	0.391	0.12281	0.00925	0.391	0.98246	0.00563	0.391	0.91228	0.000905159	0.391	0.54386	0.000402293	0.391	0.92982
0.99759	0.392	0.98246	0.00151	0.392	0.12281	0.00915	0.392	0.98246	0.00563	0.392	0.91228	0.000905159	0.392	0.54386	0.000402293	0.392	0.92982
0.99749	0.393	0.98246	0.00151	0.393	0.12281	0.00905	0.393	0.98246	0.00563	0.393	0.91228	0.000905159	0.393	0.54386	0.000402293	0.393	0.92982
0.99749	0.394	0.98246	0.00151	0.394	0.12281	0.00905	0.394	0.98246	0.00553	0.394	0.91228	0.000905159	0.394	0.54386	0.000402293	0.394	0.92982
0.99749	0.395	0.98246	0.00151	0.395	0.12281	0.00905	0.395	0.98246	0.00553	0.395	0.91228	0.000905159	0.395	0.54386	0.000402293	0.395	0.92982
0.99749	0.396	0.98246	0.00151	0.396	0.12281	0.00905	0.396	0.98246	0.00553	0.396	0.91228	0.000905159	0.396	0.54386	0.000402293	0.396	0.92982
0.99749	0.397	0.98246	0.00151	0.397	0.12281	0.00895	0.397	0.98246	0.00533	0.397	0.91228	0.000905159	0.397	0.54386	0.000402293	0.397	0.92982
0.99749	0.398	0.98246	0.00151	0.398	0.12281	0.00895	0.398	0.98246	0.00523	0.398	0.91228	0.000905159	0.398	0.54386	0.000402293	0.398	0.92982
0.99749	0.399	0.98246	0.00151	0.399	0.12281	0.00875	0.399	0.98246	0.00503	0.399	0.91228	0.000905159	0.399	0.54386	0.000402293	0.399	0.92982
0.99749	0.4	0.98246	0.00151	0.4	0.12281	0.00845	0.4	0.96491	0.00483	0.4	0.91228	0.000905159	0.4	0.54386	0.000402293	0.4	0.92982
0.99739	0.401	0.98246	0.00151	0.401	0.12281	0.00835	0.401	0.96491	0.00483	0.401	0.91228	0.000905159	0.401	0.54386	0.000402293	0.401	0.92982
0.99718	0.402	0.98246	0.00141	0.402	0.12281	0.00835	0.402	0.96491	0.00473	0.402	0.91228	0.000905159	0.402	0.54386	0.000402293	0.402	0.92982
0.99718	0.403	0.98246	0.00141	0.403	0.12281	0.00805	0.403	0.96491	0.00453	0.403	0.91228	0.000905159	0.403	0.54386	0.000402293	0.403	0.92982
0.99708	0.404	0.98246	0.00141	0.404	0.12281	0.00805	0.404	0.96491	0.00453	0.404	0.91228	0.000905159	0.404	0.54386	0.000402293	0.404	0.92982
0.99708	0.405	0.98246	0.00141	0.405	0.12281	0.00774	0.405	0.96491	0.00453	0.405	0.91228	0.000905159	0.405	0.54386	0.000402293	0.405	0.92982
0.99708	0.406	0.98246	0.00141	0.406	0.12281	0.00774	0.406	0.96491	0.00453	0.406	0.91228	0.000905159	0.406	0.54386	0.000402293	0.406	0.92982
0.99708	0.407	0.98246	0.00141	0.407	0.12281	0.00764	0.407	0.96491	0.00453	0.407	0.91228	0.000905159	0.407	0.54386	0.000402293	0.407	0.92982
0.99708	0.408	0.98246	0.00141	0.408	0.12281	0.00744	0.408	0.96491	0.00432	0.408	0.91228	0.000905159	0.408	0.54386	0.000402293	0.408	0.92982
0.99708	0.409	0.98246	0.00141	0.409	0.12281	0.00744	0.409	0.96491	0.00432	0.409	0.91228	0.000905159	0.409	0.54386	0.000402293	0.409	0.92982
0.99708	0.41	0.98246	0.00141	0.41	0.12281	0.00734	0.41	0.94737	0.00412	0.41	0.91228	0.000905159	0.41	0.54386	0.000402293	0.41	0.92982
0.99708	0.411	0.98246	0.00141	0.411	0.12281	0.00734	0.411	0.94737	0.00412	0.411	0.91228	0.000905159	0.411	0.54386	0.000402293	0.411	0.92982
0.99708	0.412	0.98246	0.00141	0.412	0.12281	0.00724	0.412	0.94737	0.00402	0.412	0.91228	0.000905159	0.412	0.54386	0.000402293	0.412	0.92982
0.99698	0.413	0.98246	0.00141	0.413	0.12281	0.00724	0.413	0.94737	0.00402	0.413	0.91228	0.000905159	0.413	0.54386	0.000402293	0.413	0.92982
0.99698	0.414	0.98246	0.00131	0.414	0.12281	0.00684	0.414	0.94737	0.00402	0.414	0.91228	0.000905159	0.414	0.54386	0.000402293	0.414	0.92982
0.99698	0.415	0.98246	0.00131	0.415	0.12281	0.00684	0.415	0.94737	0.00402	0.415	0.91228	0.000905159	0.415	0.54386	0.000402293	0.415	0.92982
0.99698	0.416	0.98246	0.00131	0.416	0.12281	0.00684	0.416	0.94737	0.00402	0.416	0.91228	0.000905159	0.416	0.54386	0.000402293	0.416	0.92982
0.99698	0.417	0.98246	0.00131	0.417	0.12281	0.00684	0.417	0.94737	0.00402	0.417	0.91228	0.000905159	0.417	0.54386	0.000402293	0.417	0.92982
0.99698	0.418	0.98246	0.00131	0.418	0.12281	0.00674	0.418	0.94737	0.00392	0.418	0.91228	0.000905159	0.418	0.54386	0.000402293	0.418	0.92982
0.99688	0.419	0.98246	0.00131	0.419	0.12281	0.00674	0.419	0.94737	0.00392	0.419	0.91228	0.000905159	0.419	0.54386	0.000402293	0.419	0.92982
0.99678	0.42	0.98246	0.00131	0.42	0.12281	0.00674	0.42	0.94737	0.00392	0.42	0.91228	0.000905159	0.42	0.54386	0.000402293	0.42	0.92982
0.99678	0.421	0.98246	0.00131	0.421	0.12281	0.00674	0.421	0.94737	0.00392	0.421	0.91228	0.000905159	0.421	0.54386	0.000402293	0.421	0.92982
0.99678	0.422	0.98246	0.00131	0.422	0.12281	0.00674	0.422	0.94737	0.00392	0.422	0.91228	0.000905159	0.422	0.54386	0.000402293	0.422	0.92982
0.99668	0.423	0.98246	0.00131	0.423	0.12281	0.00674	0.423	0.94737	0.00392	0.423	0.91228	0.000905159	0.423	0.54386	0.000402293	0.423	0.92982
0.99668	0.424	0.98246	0.00131	0.424	0.12281	0.00674	0.424	0.94737	0.00392	0.424	0.91228	0.000905159	0.424	0.54386	0.000402293	0.424	0.92982
0.99658	0.425	0.98246	0.00131	0.425	0.12281	0.00674	0.425	0.94737	0.00372	0.425	0.91228	0.000905159	0.425	0.54386	0.000402293	0.425	0.92982
0.99658	0.426	0.98246	0.00131	0.426	0.12281	0.00674	0.426	0.94737	0.00372	0.426	0.91228	0.000905159	0.426	0.54386	0.000402293	0.426	0.92982
0.99658	0.427	0.98246	0.00131	0.427	0.12281	0.00664	0.427	0.94737	0.00362	0.427	0.91228	0.000905159	0.427	0.54386	0.000402293	0.427	0.92982
0.99658	0.428	0.98246	0.00131	0.428	0.12281	0.00664	0.428	0.94737	0.00362	0.428	0.91228	0.000905159	0.428	0.54386	0.000402293	0.428	0.92982
0.99618	0.429	0.98246	0.00131	0.429	0.12281	0.00654	0.429	0.94737	0.00332	0.429	0.91228	0.000905159	0.429	0.54386	0.000402293	0.429	0.92982
0.99598	0.43	0.98246	0.00131	0.43	0.12281	0.00654	0.43	0.94737	0.00332	0.43	0.91228	0.000905159	0.43	0.54386	0.00030172	0.43	0.92982
0.99578	0.431	0.98246	0.00131	0.431	0.12281	0.00654	0.431	0.94737	0.00332	0.431	0.91228	0.000905159	0.431	0.54386	0.00030172	0.431	0.92982
0.99568	0.432	0.98246	0.00131	0.432	0.12281	0.00644	0.432	0.94737	0.00332	0.432	0.91228	0.000804586	0.432	0.54386	0.00030172	0.432	0.92982
0.99517	0.433	0.98246	0.00131	0.433	0.12281	0.00644	0.433	0.94737	0.00332	0.433	0.91228	0.000804586	0.433	0.54386	0.00030172	0.433	0.92982
0.99487	0.434	0.98246	0.00131	0.434	0.12281	0.00634	0.434	0.94737	0.00332	0.434	0.91228	0.000804586	0.434	0.54386	0.00030172	0.434	0.92982
0.99457	0.435	0.98246	0.00131	0.435	0.12281	0.00634	0.435	0.94737	0.00332	0.435	0.91228	0.000804586	0.435	0.54386	0.00030172	0.435	0.92982
0.99427	0.436	0.98246	0.00131	0.436	0.12281	0.00634	0.436	0.94737	0.00332	0.436	0.91228	0.000804586	0.436	0.54386	0.00030172	0.436	0.92982
0.99397	0.437	0.98246	0.00131	0.437	0.07018	0.00634	0.437	0.94737	0.00332	0.437	0.87719	0.000804586	0.437	0.54386	0.00030172	0.437	0.92982
0.99366	0.438	0.98246	0.00131	0.438	0.07018	0.00624	0.438	0.94737	0.00332	0.438	0.84211	0.000804586	0.438	0.54386	0.00030172	0.438	0.92982
0.99346	0.439	0.98246	0.00131	0.439	0.07018	0.00624	0.439	0.94737	0.00322	0.439	0.84211	0.000804586	0.439	0.54386	0.00030172	0.439	0.92982
0.99316	0.44	0.98246	0.00131	0.44	0.07018	0.00624	0.44	0.94737	0.00322	0.44	0.84211	0.000804586	0.44	0.54386	0.00030172	0.44	0.92982
0.99306	0.441	0.98246	0.00131	0.441	0.07018	0.00624	0.441	0.94737	0.00312	0.441	0.84211	0.000804586	0.441	0.54386	0.00030172	0.441	0.92982
0.99266	0.442	0.98246	0.00111	0.442	0.07018	0.00624	0.442	0.94737	0.00302	0.442	0.84211	0.000804586	0.442	0.54386	0.00030172	0.442	0.92982
0.99226	0.443	0.98246	0.00111	0.443	0.07018	0.00624	0.443	0.94737	0.00302	0.443	0.84211	0.000804586	0.443	0.54386	0.00030172	0.443	0.92982
0.99226	0.444	0.98246	0.00111	0.444	0.07018	0.00613	0.444	0.94737	0.00282	0.444	0.84211	0.000804586	0.444	0.54386	0.00030172	0.444	0.92982
0.99205	0.445	0.98246	0.00111	0.445	0.07018	0.00613	0.445	0.94737	0.00261	0.445	0.84211	0.000804586	0.445	0.54386	0.00030172	0.445	0.92982
0.99145	0.446	0.98246	0.00111	0.446	0.07018	0.00613	0.446	0.94737	0.00261	0.446	0.84211	0.000804586	0.446	0.54386	0.00030172	0.446	0.92982
0.99125	0.447	0.98246	0.00111	0.447	0.07018	0.00613	0.447	0.94737	0.00261	0.447	0.84211	0.000804586	0.447	0.54386	0.00030172	0.447	0.92982
0.99095	0.448	0.98246	0.00111	0.448	0.07018	0.00613	0.448	0.94737	0.00261	0.448	0.84211	0.000804586	0.448	0.54386	0.00030172	0.448	0.92982
0.99045	0.449	0.98246	0.00111	0.449	0.07018	0.00613	0.449	0.94737	0.00261	0.449	0.84211	0.000804586	0.449	0.54386	0.00030172	0.449	0.92982
0.99004	0.45	0.98246	0.00111	0.45	0.07018	0.00593	0.45	0.94737	0.00261	0.45	0.84211	0.000804586	0.45	0.54386	0.00030172	0.45	0.92982
0.98984	0.451	0.98246	0.00111	0.451	0.07018	0.00593	0.451	0.94737	0.00261	0.451	0.84211	0.000804586	0.451	0.54386	0.00030172	0.451	0.91228
0.98974	0.452	0.98246	0.00101	0.452	0.05263	0.00583	0.452	0.94737	0.00261	0.452	0.84211	0.000804586	0.452	0.54386	0.00030172	0.452	0.91228
0.98944	0.453	0.98246	0.00101	0.453	0.05263	0.00573	0.453	0.94737	0.00261	0.453	0.84211	0.000804586	0.453	0.52632	0.00030172	0.453	0.91228
0.98894	0.454	0.98246	0.00101	0.454	0.05263	0.00553	0.454	0.94737	0.00241	0.454	0.84211	0.000804586	0.454	0.52632	0.00030172	0.454	0.91228
0.98783	0.455	0.98246	0.000905159	0.455	0.05263	0.00543	0.455	0.94737	0.00241	0.455	0.84211	0.000804586	0.455	0.52632	0.00030172	0.455	0.91228
0.98703	0.456	0.98246	0.000905159	0.456	0.05263	0.00543	0.456	0.94737	0.00231	0.456	0.80702	0.000804586	0.456	0.52632	0.00030172	0.456	0.91228
0.98612	0.457	0.98246	0.000905159	0.457	0.05263	0.00543	0.457	0.94737	0.00231	0.457	0.80702	0.000804586	0.457	0.52632	0.00030172	0.457	0.91228
0.98592	0.458	0.98246	0.000905159	0.458	0.05263	0.00543	0.458	0.94737	0.00231	0.458	0.80702	0.000804586	0.458	0.52632	0.00030172	0.458	0.91228
0.98542	0.459	0.98246	0.000905159	0.459	0.05263	0.00533	0.459	0.94737	0.00231	0.459	0.80702	0.000804586	0.459	0.52632	0.00030172	0.459	0.91228
0.98481	0.46	0.98246	0.000905159	0.46	0.05263	0.00533	0.46	0.94737	0.00231	0.46	0.80702	0.000804586	0.46	0.52632	0.000201147	0.46	0.89474
0.98451	0.461	0.98246	0.000905159	0.461	0.01754	0.00523	0.461	0.94737	0.00231	0.461	0.80702	0.000804586	0.461	0.52632	0.000201147	0.461	0.89474
0.98381	0.462	0.98246	0.000905159	0.462	0.01754	0.00503	0.462	0.94737	0.00231	0.462	0.80702	0.000804586	0.462	0.52632	0.000201147	0.462	0.89474
0.9831	0.463	0.98246	0.000905159	0.463	0.01754	0.00483	0.463	0.94737	0.00231	0.463	0.80702	0.000804586	0.463	0.52632	0.000201147	0.463	0.87719
0.9827	0.464	0.98246	0.000905159	0.464	0.01754	0.00463	0.464	0.94737	0.00231	0.464	0.80702	0.000804586	0.464	0.52632	0.000201147	0.464	0.87719
0.9825	0.465	0.98246	0.000905159	0.465	0.01754	0.00443	0.465	0.94737	0.00231	0.465	0.80702	0.000804586	0.465	0.52632	0.000201147	0.465	0.87719
0.9823	0.466	0.98246	0.000905159	0.466	0.01754	0.00432	0.466	0.94737	0.00231	0.466	0.80702	0.000804586	0.466	0.50877	0.000201147	0.466	0.87719
0.98119	0.467	0.98246	0.000905159	0.467	0.01754	0.00412	0.467	0.94737	0.00231	0.467	0.80702	0.000804586	0.467	0.50877	0.000201147	0.467	0.87719
0.98019	0.468	0.98246	0.000905159	0.468	0.01754	0.00402	0.468	0.94737	0.00231	0.468	0.80702	0.000804586	0.468	0.50877	0.000201147	0.468	0.87719
0.97948	0.469	0.98246	0.000905159	0.469	0.01754	0.00372	0.469	0.94737	0.00231	0.469	0.78947	0.000804586	0.469	0.50877	0.000201147	0.469	0.85965
0.97868	0.47	0.98246	0.000905159	0.47	0.01754	0.00372	0.47	0.94737	0.00231	0.47	0.78947	0.000804586	0.47	0.50877	0.000201147	0.47	0.85965
0.97797	0.471	0.98246	0.000905159	0.471	0.01754	0.00372	0.471	0.94737	0.00231	0.471	0.78947	0.000804586	0.471	0.50877	0.000201147	0.471	0.85965
0.97657	0.472	0.98246	0.000804586	0.472	0.01754	0.00342	0.472	0.94737	0.00231	0.472	0.78947	0.000804586	0.472	0.50877	0.000201147	0.472	0.85965
0.97566	0.473	0.98246	0.000804586	0.473	0.01754	0.00342	0.473	0.94737	0.00231	0.473	0.78947	0.000804586	0.473	0.50877	0.000201147	0.473	0.85965
0.97455	0.474	0.98246	0.000804586	0.474	0.01754	0.00332	0.474	0.94737	0.00221	0.474	0.78947	0.000804586	0.474	0.50877	0.000201147	0.474	0.85965
0.97285	0.475	0.98246	0.000804586	0.475	0.01754	0.00332	0.475	0.94737	0.00221	0.475	0.78947	0.000804586	0.475	0.50877	0.000201147	0.475	0.84211
0.97174	0.476	0.98246	0.000804586	0.476	0.01754	0.00332	0.476	0.94737	0.00221	0.476	0.78947	0.000804586	0.476	0.50877	0.000201147	0.476	0.84211
0.97083	0.477	0.98246	0.000804586	0.477	0.01754	0.00332	0.477	0.94737	0.00221	0.477	0.78947	0.000804586	0.477	0.50877	0.000201147	0.477	0.84211
0.96983	0.478	0.98246	0.000804586	0.478	0.01754	0.00332	0.478	0.94737	0.00221	0.478	0.78947	0.000804586	0.478	0.50877	0.000201147	0.478	0.84211
0.96912	0.479	0.98246	0.000804586	0.479	0.01754	0.00332	0.479	0.94737	0.00221	0.479	0.78947	0.000804586	0.479	0.50877	0.000201147	0.479	0.84211
0.96792	0.48	0.98246	0.000804586	0.48	0.01754	0.00332	0.48	0.94737	0.00221	0.48	0.77193	0.000804586	0.48	0.50877	0.000201147	0.48	0.84211
0.96711	0.481	0.98246	0.000804586	0.481	0.01754	0.00332	0.481	0.94737	0.00221	0.481	0.75439	0.000804586	0.481	0.50877	0.000201147	0.481	0.84211
0.9657	0.482	0.98246	0.000804586	0.482	0.01754	0.00332	0.482	0.94737	0.00221	0.482	0.75439	0.000804586	0.482	0.50877	0.000201147	0.482	0.84211
0.9642	0.483	0.98246	0.000804586	0.483	0.01754	0.00332	0.483	0.94737	0.00221	0.483	0.75439	0.000804586	0.483	0.50877	0.000201147	0.483	0.84211
0.96239	0.484	0.98246	0.000804586	0.484	0.01754	0.00332	0.484	0.94737	0.00201	0.484	0.75439	0.000804586	0.484	0.50877	0.000201147	0.484	0.84211
0.96037	0.485	0.98246	0.000804586	0.485	0.01754	0.00322	0.485	0.94737	0.00201	0.485	0.75439	0.000804586	0.485	0.50877	0.000201147	0.485	0.84211
0.95887	0.486	0.98246	0.000804586	0.486	0.01754	0.00322	0.486	0.94737	0.00201	0.486	0.75439	0.000804586	0.486	0.50877	0.000201147	0.486	0.84211
0.95826	0.487	0.98246	0.000804586	0.487	0.01754	0.00322	0.487	0.94737	0.00201	0.487	0.75439	0.000804586	0.487	0.50877	0.000201147	0.487	0.84211
0.95675	0.488	0.98246	0.000804586	0.488	0.01754	0.00322	0.488	0.94737	0.00181	0.488	0.75439	0.000804586	0.488	0.50877	0.000201147	0.488	0.84211
0.95595	0.489	0.98246	0.000804586	0.489	0.01754	0.00322	0.489	0.94737	0.00161	0.489	0.75439	0.000804586	0.489	0.50877	0.000201147	0.489	0.84211
0.95464	0.49	0.98246	0.000804586	0.49	0.01754	0.00302	0.49	0.94737	0.00161	0.49	0.75439	0.000804586	0.49	0.50877	0.000201147	0.49	0.84211
0.95263	0.491	0.98246	0.000804586	0.491	0.01754	0.00292	0.491	0.94737	0.00141	0.491	0.75439	0.000804586	0.491	0.50877	0.000201147	0.491	0.84211
0.95102	0.492	0.98246	0.000804586	0.492	0.01754	0.00272	0.492	0.94737	0.00131	0.492	0.75439	0.000804586	0.492	0.50877	0.000201147	0.492	0.84211
0.94891	0.493	0.98246	0.000804586	0.493	0.01754	0.00272	0.493	0.94737	0.00131	0.493	0.75439	0.000804586	0.493	0.50877	0.000201147	0.493	0.84211
0.9471	0.494	0.98246	0.000804586	0.494	0.01754	0.00251	0.494	0.94737	0.00131	0.494	0.75439	0.000804586	0.494	0.50877	0.000201147	0.494	0.84211
0.94579	0.495	0.98246	0.000804586	0.495	0.01754	0.00251	0.495	0.94737	0.00131	0.495	0.75439	0.000804586	0.495	0.50877	0.000201147	0.495	0.84211
0.94398	0.496	0.98246	0.000804586	0.496	0.01754	0.00251	0.496	0.94737	0.00131	0.496	0.75439	0.000804586	0.496	0.50877	0.000201147	0.496	0.84211
0.94207	0.497	0.98246	0.000804586	0.497	0.01754	0.00251	0.497	0.94737	0.00131	0.497	0.73684	0.000804586	0.497	0.50877	0.000201147	0.497	0.84211
0.93996	0.498	0.98246	0.000804586	0.498	0.01754	0.00251	0.498	0.94737	0.00121	0.498	0.73684	0.000804586	0.498	0.50877	0.000201147	0.498	0.84211
0.93805	0.499	0.98246	0.000804586	0.499	0.01754	0.00211	0.499	0.94737	0.00111	0.499	0.73684	0.000804586	0.499	0.50877	0.000201147	0.499	0.84211
0.93573	0.5	0.98246	0.000804586	0.5	0.01754	0.00211	0.5	0.94737	0.00111	0.5	0.73684	0.000804586	0.5	0.50877	0.000201147	0.5	0.84211
0.93252	0.501	0.98246	0.000804586	0.501	0.01754	0.00211	0.501	0.94737	0.00111	0.501	0.73684	0.000804586	0.501	0.50877	0.000201147	0.501	0.84211
0.9304	0.502	0.98246	0.000804586	0.502	0.01754	0.00211	0.502	0.94737	0.00111	0.502	0.73684	0.000804586	0.502	0.50877	0.000201147	0.502	0.84211
0.92809	0.503	0.98246	0.000804586	0.503	0.01754	0.00211	0.503	0.94737	0.00111	0.503	0.73684	0.000804586	0.503	0.50877	0.000201147	0.503	0.84211
0.92568	0.504	0.98246	0.000804586	0.504	0.01754	0.00211	0.504	0.94737	0.00101	0.504	0.73684	0.000804586	0.504	0.50877	0.000201147	0.504	0.84211
0.92427	0.505	0.98246	0.000804586	0.505	0.01754	0.00211	0.505	0.94737	0.00101	0.505	0.73684	0.000804586	0.505	0.50877	0.000201147	0.505	0.84211
0.92014	0.506	0.98246	0.000804586	0.506	0.01754	0.00211	0.506	0.94737	0.00101	0.506	0.73684	0.000804586	0.506	0.50877	0.000201147	0.506	0.84211
0.91793	0.507	0.98246	0.000804586	0.507	0.01754	0.00211	0.507	0.94737	0.00101	0.507	0.73684	0.000804586	0.507	0.50877	0.000201147	0.507	0.84211
0.91512	0.508	0.98246	0.000804586	0.508	0.01754	0.00211	0.508	0.94737	0.00101	0.508	0.73684	0.000804586	0.508	0.50877	0.000201147	0.508	0.84211
0.9131	0.509	0.98246	0.000804586	0.509	0.01754	0.00211	0.509	0.94737	0.00101	0.509	0.73684	0.000804586	0.509	0.50877	0.000201147	0.509	0.84211
0.91119	0.51	0.98246	0.000804586	0.51	0.01754	0.00201	0.51	0.94737	0.000905159	0.51	0.73684	0.000804586	0.51	0.50877	0.000201147	0.51	0.84211
0.90948	0.511	0.98246	0.000804586	0.511	0.01754	0.00201	0.511	0.94737	0.000905159	0.511	0.73684	0.000804586	0.511	0.50877	0.000201147	0.511	0.84211
0.90707	0.512	0.98246	0.000804586	0.512	0.01754	0.00201	0.512	0.94737	0.000905159	0.512	0.73684	0.000704013	0.512	0.50877	0.000201147	0.512	0.84211
0.90446	0.513	0.98246	0.000804586	0.513	0.01754	0.00201	0.513	0.94737	0.000905159	0.513	0.73684	0.000704013	0.513	0.50877	0.000201147	0.513	0.84211
0.90214	0.514	0.98246	0.000704013	0.514	0.01754	0.00201	0.514	0.94737	0.000905159	0.514	0.73684	0.000704013	0.514	0.50877	0.000201147	0.514	0.84211
0.90013	0.515	0.98246	0.000704013	0.515	0.01754	0.00201	0.515	0.94737	0.000804586	0.515	0.73684	0.000704013	0.515	0.50877	0.000201147	0.515	0.84211
0.89691	0.516	0.98246	0.000704013	0.516	0.01754	0.00191	0.516	0.94737	0.000804586	0.516	0.73684	0.000704013	0.516	0.50877	0.000201147	0.516	0.84211
0.89309	0.517	0.98246	0.000704013	0.517	0.01754	0.00191	0.517	0.94737	0.000804586	0.517	0.73684	0.000704013	0.517	0.50877	0.000201147	0.517	0.84211
0.88977	0.518	0.98246	0.000704013	0.518	0.01754	0.00191	0.518	0.94737	0.000804586	0.518	0.73684	0.000704013	0.518	0.50877	0.000201147	0.518	0.84211
0.88635	0.519	0.98246	0.000704013	0.519	0.01754	0.00191	0.519	0.94737	0.000804586	0.519	0.73684	0.000704013	0.519	0.50877	0.000201147	0.519	0.84211
0.88253	0.52	0.98246	0.000704013	0.52	0.01754	0.00191	0.52	0.94737	0.000804586	0.52	0.73684	0.000704013	0.52	0.50877	0.000201147	0.52	0.84211
0.87901	0.521	0.98246	0.000704013	0.521	0.01754	0.00191	0.521	0.94737	0.000804586	0.521	0.73684	0.000704013	0.521	0.50877	0.000201147	0.521	0.84211
0.87519	0.522	0.98246	0.000704013	0.522	0	0.00191	0.522	0.94737	0.000804586	0.522	0.7193	0.000704013	0.522	0.50877	0.000201147	0.522	0.84211
0.87076	0.523	0.98246	0.000704013	0.523	0	0.00191	0.523	0.92982	0.000804586	0.523	0.7193	0.000704013	0.523	0.50877	0.000201147	0.523	0.84211
0.86674	0.524	0.98246	0.000704013	0.524	0	0.00191	0.524	0.92982	0.000804586	0.524	0.7193	0.000704013	0.524	0.50877	0.000201147	0.524	0.84211
0.86302	0.525	0.98246	0.000704013	0.525	0	0.00191	0.525	0.92982	0.000804586	0.525	0.7193	0.000704013	0.525	0.50877	0.000201147	0.525	0.84211
0.86	0.526	0.98246	0.000704013	0.526	0	0.00191	0.526	0.92982	0.000804586	0.526	0.7193	0.000704013	0.526	0.50877	0.000201147	0.526	0.82456
0.85437	0.527	0.98246	0.000704013	0.527	0	0.00191	0.527	0.92982	0.000804586	0.527	0.7193	0.000704013	0.527	0.50877	0.000201147	0.527	0.82456
0.85015	0.528	0.98246	0.000704013	0.528	0	0.00191	0.528	0.92982	0.000804586	0.528	0.7193	0.000704013	0.528	0.50877	0.000201147	0.528	0.82456
0.84632	0.529	0.98246	0.000704013	0.529	0	0.00191	0.529	0.92982	0.000804586	0.529	0.7193	0.000704013	0.529	0.50877	0.000201147	0.529	0.82456
0.8417	0.53	0.98246	0.000704013	0.53	0	0.00191	0.53	0.92982	0.000804586	0.53	0.7193	0.000704013	0.53	0.50877	0.000201147	0.53	0.82456
0.83778	0.531	0.98246	0.000704013	0.531	0	0.00191	0.531	0.92982	0.000804586	0.531	0.7193	0.000704013	0.531	0.50877	0.000201147	0.531	0.82456
0.83154	0.532	0.98246	0.000704013	0.532	0	0.00181	0.532	0.92982	0.000804586	0.532	0.7193	0.000704013	0.532	0.50877	0.000201147	0.532	0.82456
0.82651	0.533	0.98246	0.000704013	0.533	0	0.00171	0.533	0.92982	0.000804586	0.533	0.7193	0.000704013	0.533	0.49123	0.000201147	0.533	0.80702
0.82239	0.534	0.98246	0.000704013	0.534	0	0.00171	0.534	0.92982	0.000804586	0.534	0.68421	0.000704013	0.534	0.49123	0.000201147	0.534	0.80702
0.81635	0.535	0.98246	0.000704013	0.535	0	0.00171	0.535	0.92982	0.000804586	0.535	0.68421	0.000704013	0.535	0.49123	0.000201147	0.535	0.80702
0.81203	0.536	0.98246	0.000704013	0.536	0	0.00171	0.536	0.92982	0.000804586	0.536	0.68421	0.000704013	0.536	0.49123	0.000201147	0.536	0.80702
0.80609	0.537	0.98246	0.000704013	0.537	0	0.00161	0.537	0.92982	0.000704013	0.537	0.68421	0.000704013	0.537	0.49123	0.000201147	0.537	0.80702
0.80107	0.538	0.98246	0.000704013	0.538	0	0.00161	0.538	0.92982	0.000704013	0.538	0.68421	0.000704013	0.538	0.49123	0.000201147	0.538	0.78947
0.79644	0.539	0.98246	0.000704013	0.539	0	0.00161	0.539	0.92982	0.000704013	0.539	0.68421	0.000704013	0.539	0.49123	0.000201147	0.539	0.77193
0.79151	0.54	0.98246	0.000704013	0.54	0	0.00131	0.54	0.92982	0.000704013	0.54	0.68421	0.000704013	0.54	0.49123	0.000201147	0.54	0.77193
0.78628	0.541	0.98246	0.000704013	0.541	0	0.00131	0.541	0.92982	0.000704013	0.541	0.68421	0.000704013	0.541	0.49123	0.000201147	0.541	0.77193
0.78135	0.542	0.98246	0.000704013	0.542	0	0.00121	0.542	0.92982	0.000704013	0.542	0.68421	0.000704013	0.542	0.49123	0.000201147	0.542	0.75439
0.77552	0.543	0.98246	0.000704013	0.543	0	0.00111	0.543	0.92982	0.000704013	0.543	0.66667	0.000704013	0.543	0.49123	0.000201147	0.543	0.73684
0.76918	0.544	0.98246	0.000704013	0.544	0	0.00111	0.544	0.92982	0.000704013	0.544	0.66667	0.000704013	0.544	0.49123	0.000201147	0.544	0.73684
0.76224	0.545	0.98246	0.000704013	0.545	0	0.00111	0.545	0.92982	0.000704013	0.545	0.66667	0.000704013	0.545	0.49123	0.000201147	0.545	0.73684
0.755	0.546	0.98246	0.000704013	0.546	0	0.00111	0.546	0.92982	0.000502866	0.546	0.64912	0.000704013	0.546	0.49123	0.000201147	0.546	0.73684
0.75048	0.547	0.98246	0.000704013	0.547	0	0.000905159	0.547	0.92982	0.000502866	0.547	0.64912	0.000704013	0.547	0.49123	0.000201147	0.547	0.73684
0.74485	0.548	0.98246	0.000704013	0.548	0	0.000905159	0.548	0.92982	0.000502866	0.548	0.64912	0.00060344	0.548	0.49123	0.000201147	0.548	0.73684
0.73992	0.549	0.98246	0.000704013	0.549	0	0.000905159	0.549	0.92982	0.000502866	0.549	0.64912	0.00060344	0.549	0.47368	0.000201147	0.549	0.73684
0.73248	0.55	0.98246	0.00060344	0.55	0	0.000905159	0.55	0.92982	0.000502866	0.55	0.64912	0.00060344	0.55	0.47368	0.000201147	0.55	0.7193
0.72564	0.551	0.98246	0.00060344	0.551	0	0.000804586	0.551	0.92982	0.000502866	0.551	0.64912	0.00060344	0.551	0.47368	0.000201147	0.551	0.7193
0.7197	0.552	0.98246	0.00060344	0.552	0	0.000704013	0.552	0.92982	0.000502866	0.552	0.63158	0.00060344	0.552	0.47368	0.000201147	0.552	0.7193
0.71397	0.553	0.98246	0.00060344	0.553	0	0.000704013	0.553	0.92982	0.000502866	0.553	0.63158	0.000502866	0.553	0.47368	0.000201147	0.553	0.7193
0.70894	0.554	0.98246	0.00060344	0.554	0	0.000704013	0.554	0.92982	0.000502866	0.554	0.59649	0.000502866	0.554	0.47368	0.000201147	0.554	0.7193
0.7022	0.555	0.98246	0.00060344	0.555	0	0.000704013	0.555	0.91228	0.000502866	0.555	0.59649	0.000502866	0.555	0.47368	0.000201147	0.555	0.7193
0.69526	0.556	0.98246	0.00060344	0.556	0	0.000502866	0.556	0.91228	0.000502866	0.556	0.59649	0.000502866	0.556	0.45614	0.000201147	0.556	0.7193
0.68732	0.557	0.98246	0.00060344	0.557	0	0.000502866	0.557	0.91228	0.000502866	0.557	0.59649	0.000502866	0.557	0.45614	0.000201147	0.557	0.7193
0.68008	0.558	0.98246	0.00060344	0.558	0	0.000502866	0.558	0.91228	0.000502866	0.558	0.59649	0.000502866	0.558	0.45614	0.000201147	0.558	0.7193
0.67304	0.559	0.98246	0.00060344	0.559	0	0.000502866	0.559	0.91228	0.000502866	0.559	0.59649	0.000502866	0.559	0.45614	0.000201147	0.559	0.7193
0.6668	0.56	0.98246	0.00060344	0.56	0	0.000502866	0.56	0.91228	0.000502866	0.56	0.59649	0.000502866	0.56	0.45614	0.000201147	0.56	0.7193
0.66207	0.561	0.98246	0.00060344	0.561	0	0.000502866	0.561	0.91228	0.000502866	0.561	0.59649	0.000502866	0.561	0.45614	0.000201147	0.561	0.7193
0.65634	0.562	0.98246	0.00060344	0.562	0	0.000502866	0.562	0.91228	0.000502866	0.562	0.59649	0.000502866	0.562	0.45614	0.000201147	0.562	0.7193
0.6493	0.563	0.98246	0.00060344	0.563	0	0.000502866	0.563	0.91228	0.000502866	0.563	0.59649	0.000502866	0.563	0.45614	0.000201147	0.563	0.7193
0.64226	0.564	0.98246	0.00060344	0.564	0	0.000502866	0.564	0.91228	0.000502866	0.564	0.59649	0.000502866	0.564	0.45614	0.000201147	0.564	0.7193
0.63693	0.565	0.98246	0.00060344	0.565	0	0.000402293	0.565	0.91228	0.000502866	0.565	0.59649	0.000502866	0.565	0.45614	0.000201147	0.565	0.7193
0.62969	0.566	0.98246	0.00060344	0.566	0	0.000402293	0.566	0.91228	0.000502866	0.566	0.57895	0.000502866	0.566	0.45614	0.000201147	0.566	0.7193
0.62436	0.567	0.98246	0.00060344	0.567	0	0.000402293	0.567	0.91228	0.000502866	0.567	0.57895	0.000502866	0.567	0.45614	0.000201147	0.567	0.7193
0.61752	0.568	0.98246	0.00060344	0.568	0	0.000402293	0.568	0.91228	0.000502866	0.568	0.57895	0.000502866	0.568	0.45614	0.000201147	0.568	0.68421
0.61189	0.569	0.98246	0.00060344	0.569	0	0.000402293	0.569	0.91228	0.000502866	0.569	0.57895	0.000502866	0.569	0.45614	0.000201147	0.569	0.68421
0.60515	0.57	0.98246	0.00060344	0.57	0	0.000402293	0.57	0.89474	0.000502866	0.57	0.57895	0.000502866	0.57	0.45614	0.000201147	0.57	0.68421
0.59831	0.571	0.98246	0.00060344	0.571	0	0.000402293	0.571	0.89474	0.000502866	0.571	0.57895	0.000502866	0.571	0.45614	0.000201147	0.571	0.68421
0.58956	0.572	0.98246	0.00060344	0.572	0	0.000402293	0.572	0.89474	0.000502866	0.572	0.57895	0.000502866	0.572	0.45614	0.000201147	0.572	0.68421
0.58011	0.573	0.98246	0.00060344	0.573	0	0.000402293	0.573	0.89474	0.000502866	0.573	0.57895	0.000502866	0.573	0.45614	0.000201147	0.573	0.68421
0.57166	0.574	0.98246	0.00060344	0.574	0	0.000402293	0.574	0.89474	0.000502866	0.574	0.57895	0.000502866	0.574	0.45614	0.000201147	0.574	0.68421
0.56271	0.575	0.98246	0.00060344	0.575	0	0.000402293	0.575	0.89474	0.000502866	0.575	0.57895	0.000502866	0.575	0.45614	0.000201147	0.575	0.68421
0.55436	0.576	0.98246	0.00060344	0.576	0	0.000402293	0.576	0.89474	0.000502866	0.576	0.57895	0.000502866	0.576	0.45614	0.000201147	0.576	0.68421
0.54611	0.577	0.98246	0.00060344	0.577	0	0.00030172	0.577	0.87719	0.000502866	0.577	0.57895	0.000502866	0.577	0.45614	0.000201147	0.577	0.66667
0.53797	0.578	0.98246	0.00060344	0.578	0	0.00030172	0.578	0.87719	0.000402293	0.578	0.57895	0.000502866	0.578	0.45614	0.000201147	0.578	0.66667
0.53052	0.579	0.98246	0.00060344	0.579	0	0.00030172	0.579	0.87719	0.000402293	0.579	0.57895	0.000502866	0.579	0.45614	0.000201147	0.579	0.64912
0.52449	0.58	0.98246	0.00060344	0.58	0	0.00030172	0.58	0.87719	0.000402293	0.58	0.57895	0.000502866	0.58	0.45614	0.000201147	0.58	0.64912
0.51775	0.581	0.98246	0.00060344	0.581	0	0.00030172	0.581	0.87719	0.000402293	0.581	0.57895	0.000502866	0.581	0.45614	0.000201147	0.581	0.64912
0.51101	0.582	0.98246	0.00060344	0.582	0	0.00030172	0.582	0.87719	0.000402293	0.582	0.57895	0.000502866	0.582	0.45614	0.000201147	0.582	0.64912
0.50508	0.583	0.98246	0.00060344	0.583	0	0.00030172	0.583	0.87719	0.000402293	0.583	0.57895	0.000502866	0.583	0.45614	0.000201147	0.583	0.64912
0.49603	0.584	0.98246	0.00060344	0.584	0	0.00030172	0.584	0.87719	0.000402293	0.584	0.57895	0.000502866	0.584	0.45614	0.000201147	0.584	0.64912
0.48929	0.585	0.98246	0.00060344	0.585	0	0.00030172	0.585	0.87719	0.000402293	0.585	0.57895	0.000502866	0.585	0.45614	0.000201147	0.585	0.64912
0.48225	0.586	0.98246	0.00060344	0.586	0	0.00030172	0.586	0.87719	0.000402293	0.586	0.57895	0.000502866	0.586	0.45614	0.000201147	0.586	0.64912
0.4738	0.587	0.98246	0.00060344	0.587	0	0.00030172	0.587	0.87719	0.000402293	0.587	0.57895	0.000502866	0.587	0.45614	0.000201147	0.587	0.64912
0.46656	0.588	0.98246	0.00060344	0.588	0	0.00030172	0.588	0.87719	0.000402293	0.588	0.57895	0.000402293	0.588	0.45614	0.000201147	0.588	0.64912
0.45972	0.589	0.96491	0.00060344	0.589	0	0.00030172	0.589	0.87719	0.000402293	0.589	0.57895	0.000402293	0.589	0.45614	0.000201147	0.589	0.64912
0.45348	0.59	0.96491	0.00060344	0.59	0	0.00030172	0.59	0.87719	0.000402293	0.59	0.5614	0.000402293	0.59	0.45614	0.000201147	0.59	0.64912
0.44564	0.591	0.96491	0.00060344	0.591	0	0.00030172	0.591	0.87719	0.000402293	0.591	0.5614	0.000402293	0.591	0.45614	0.000201147	0.591	0.64912
0.4394	0.592	0.96491	0.00060344	0.592	0	0.00030172	0.592	0.87719	0.000402293	0.592	0.5614	0.000402293	0.592	0.45614	0.000201147	0.592	0.64912
0.43337	0.593	0.96491	0.00060344	0.593	0	0.00030172	0.593	0.85965	0.000402293	0.593	0.5614	0.000402293	0.593	0.45614	0.000201147	0.593	0.64912
0.42542	0.594	0.96491	0.00060344	0.594	0	0.00030172	0.594	0.85965	0.000402293	0.594	0.5614	0.000402293	0.594	0.45614	0.000100573	0.594	0.64912
0.41647	0.595	0.96491	0.00060344	0.595	0	0.00030172	0.595	0.85965	0.000402293	0.595	0.5614	0.000402293	0.595	0.45614	0.000100573	0.595	0.64912
0.41014	0.596	0.96491	0.00060344	0.596	0	0.00030172	0.596	0.85965	0.000402293	0.596	0.5614	0.000402293	0.596	0.45614	0.000100573	0.596	0.64912
0.40189	0.597	0.96491	0.00060344	0.597	0	0.00030172	0.597	0.84211	0.000402293	0.597	0.5614	0.000402293	0.597	0.45614	0.000100573	0.597	0.64912
0.39505	0.598	0.96491	0.00060344	0.598	0	0.00030172	0.598	0.82456	0.000402293	0.598	0.5614	0.000402293	0.598	0.4386	0.000100573	0.598	0.63158
0.38701	0.599	0.96491	0.00060344	0.599	0	0.00030172	0.599	0.82456	0.000402293	0.599	0.5614	0.000402293	0.599	0.4386	0.000100573	0.599	0.63158
0.37987	0.6	0.96491	0.00060344	0.6	0	0.00030172	0.6	0.82456	0.000402293	0.6	0.5614	0.000402293	0.6	0.4386	0.000100573	0.6	0.63158
0.37423	0.601	0.96491	0.00060344	0.601	0	0.00030172	0.601	0.82456	0.000402293	0.601	0.5614	0.00030172	0.601	0.4386	0.000100573	0.601	0.63158
0.3681	0.602	0.96491	0.00060344	0.602	0	0.00030172	0.602	0.82456	0.000402293	0.602	0.5614	0.00030172	0.602	0.4386	0.000100573	0.602	0.63158
0.36126	0.603	0.96491	0.00060344	0.603	0	0.00030172	0.603	0.82456	0.000402293	0.603	0.5614	0.00030172	0.603	0.42105	0.000100573	0.603	0.63158
0.35432	0.604	0.96491	0.00060344	0.604	0	0.00030172	0.604	0.82456	0.000402293	0.604	0.5614	0.00030172	0.604	0.42105	0.000100573	0.604	0.61404
0.34517	0.605	0.96491	0.00060344	0.605	0	0.00030172	0.605	0.82456	0.000402293	0.605	0.5614	0.00030172	0.605	0.42105	0.000100573	0.605	0.61404
0.33652	0.606	0.96491	0.00060344	0.606	0	0.00030172	0.606	0.80702	0.000402293	0.606	0.5614	0.00030172	0.606	0.42105	0.000100573	0.606	0.61404
0.32737	0.607	0.96491	0.00060344	0.607	0	0.00030172	0.607	0.80702	0.000402293	0.607	0.5614	0.00030172	0.607	0.42105	0.000100573	0.607	0.61404
0.32173	0.608	0.96491	0.00060344	0.608	0	0.00030172	0.608	0.80702	0.000402293	0.608	0.5614	0.00030172	0.608	0.42105	0.000100573	0.608	0.59649
0.3161	0.609	0.94737	0.00060344	0.609	0	0.00030172	0.609	0.80702	0.000402293	0.609	0.5614	0.00030172	0.609	0.42105	0.000100573	0.609	0.59649
0.30967	0.61	0.92982	0.00060344	0.61	0	0.00030172	0.61	0.80702	0.000402293	0.61	0.5614	0.00030172	0.61	0.42105	0.000100573	0.61	0.59649
0.30454	0.611	0.92982	0.00060344	0.611	0	0.00030172	0.611	0.80702	0.000402293	0.611	0.5614	0.00030172	0.611	0.42105	0.000100573	0.611	0.59649
0.29719	0.612	0.92982	0.00060344	0.612	0	0.00030172	0.612	0.80702	0.00030172	0.612	0.52632	0.00030172	0.612	0.42105	0.000100573	0.612	0.59649
0.29015	0.613	0.92982	0.00060344	0.613	0	0.00030172	0.613	0.80702	0.00030172	0.613	0.52632	0.00030172	0.613	0.42105	0.000100573	0.613	0.59649
0.28513	0.614	0.92982	0.00060344	0.614	0	0.000201147	0.614	0.80702	0.00030172	0.614	0.52632	0.00030172	0.614	0.42105	0.000100573	0.614	0.59649
0.2806	0.615	0.92982	0.00060344	0.615	0	0.000201147	0.615	0.78947	0.00030172	0.615	0.52632	0.00030172	0.615	0.42105	0.000100573	0.615	0.59649
0.27406	0.616	0.92982	0.00060344	0.616	0	0.000201147	0.616	0.78947	0.00030172	0.616	0.52632	0.00030172	0.616	0.42105	0.000100573	0.616	0.59649
0.26883	0.617	0.92982	0.00060344	0.617	0	0.000201147	0.617	0.78947	0.00030172	0.617	0.52632	0.00030172	0.617	0.42105	0.000100573	0.617	0.59649
0.26209	0.618	0.92982	0.00060344	0.618	0	0.000201147	0.618	0.78947	0.00030172	0.618	0.52632	0.00030172	0.618	0.42105	0.000100573	0.618	0.59649
0.25747	0.619	0.92982	0.00060344	0.619	0	0.000201147	0.619	0.78947	0.00030172	0.619	0.52632	0.00030172	0.619	0.42105	0.000100573	0.619	0.59649
0.25224	0.62	0.92982	0.00060344	0.62	0	0.000201147	0.62	0.78947	0.00030172	0.62	0.52632	0.00030172	0.62	0.42105	0.000100573	0.62	0.59649
0.24701	0.621	0.92982	0.00060344	0.621	0	0.000201147	0.621	0.77193	0.00030172	0.621	0.52632	0.00030172	0.621	0.40351	0	0.621	0.57895
0.24268	0.622	0.92982	0.00060344	0.622	0	0.000201147	0.622	0.77193	0.00030172	0.622	0.52632	0.00030172	0.622	0.40351	0	0.622	0.57895
0.23655	0.623	0.92982	0.00060344	0.623	0	0.000201147	0.623	0.75439	0.00030172	0.623	0.52632	0.00030172	0.623	0.40351	0	0.623	0.57895
0.23112	0.624	0.92982	0.00060344	0.624	0	0.000201147	0.624	0.75439	0.00030172	0.624	0.52632	0.00030172	0.624	0.40351	0	0.624	0.57895
0.22619	0.625	0.92982	0.00060344	0.625	0	0.000201147	0.625	0.75439	0.00030172	0.625	0.52632	0.00030172	0.625	0.40351	0	0.625	0.57895
0.22126	0.626	0.92982	0.00060344	0.626	0	0.000201147	0.626	0.75439	0.00030172	0.626	0.52632	0.00030172	0.626	0.40351	0	0.626	0.57895
0.21513	0.627	0.92982	0.00060344	0.627	0	0.000201147	0.627	0.73684	0.00030172	0.627	0.52632	0.000201147	0.627	0.40351	0	0.627	0.57895
0.2108	0.628	0.92982	0.00060344	0.628	0	0.000201147	0.628	0.73684	0.00030172	0.628	0.52632	0.000201147	0.628	0.40351	0	0.628	0.57895
0.20567	0.629	0.92982	0.00060344	0.629	0	0.000201147	0.629	0.73684	0.00030172	0.629	0.52632	0.000201147	0.629	0.40351	0	0.629	0.57895
0.19924	0.63	0.92982	0.00060344	0.63	0	0.000201147	0.63	0.73684	0.00030172	0.63	0.52632	0.000201147	0.63	0.40351	0	0.63	0.57895
0.19451	0.631	0.92982	0.00060344	0.631	0	0.000201147	0.631	0.73684	0.00030172	0.631	0.52632	0.000201147	0.631	0.40351	0	0.631	0.57895
0.18888	0.632	0.92982	0.00060344	0.632	0	0.000201147	0.632	0.73684	0.00030172	0.632	0.52632	0.000201147	0.632	0.36842	0	0.632	0.57895
0.18556	0.633	0.92982	0.000502866	0.633	0	0.000201147	0.633	0.73684	0.00030172	0.633	0.52632	0.000201147	0.633	0.36842	0	0.633	0.57895
0.18083	0.634	0.92982	0.000502866	0.634	0	0.000201147	0.634	0.73684	0.00030172	0.634	0.52632	0.000201147	0.634	0.36842	0	0.634	0.57895
0.1763	0.635	0.92982	0.000502866	0.635	0	0.000201147	0.635	0.73684	0.000201147	0.635	0.49123	0.000201147	0.635	0.35088	0	0.635	0.5614
0.17108	0.636	0.92982	0.000502866	0.636	0	0.000201147	0.636	0.73684	0.000201147	0.636	0.49123	0.000201147	0.636	0.35088	0	0.636	0.5614
0.16675	0.637	0.92982	0.000502866	0.637	0	0.000201147	0.637	0.73684	0.000100573	0.637	0.49123	0.000201147	0.637	0.35088	0	0.637	0.5614
0.16273	0.638	0.92982	0.000502866	0.638	0	0.000201147	0.638	0.73684	0	0.638	0.49123	0.000201147	0.638	0.35088	0	0.638	0.5614
0.15911	0.639	0.92982	0.000502866	0.639	0	0.000201147	0.639	0.7193	0	0.639	0.49123	0.000201147	0.639	0.35088	0	0.639	0.54386
0.15579	0.64	0.92982	0.000502866	0.64	0	0.000201147	0.64	0.7193	0	0.64	0.49123	0.000201147	0.64	0.33333	0	0.64	0.54386
0.15187	0.641	0.92982	0.000502866	0.641	0	0.000201147	0.641	0.7193	0	0.641	0.47368	0.000201147	0.641	0.33333	0	0.641	0.54386
0.14824	0.642	0.92982	0.000502866	0.642	0	0.000201147	0.642	0.7193	0	0.642	0.47368	0.000201147	0.642	0.33333	0	0.642	0.54386
0.14472	0.643	0.91228	0.000502866	0.643	0	0.000201147	0.643	0.7193	0	0.643	0.47368	0.000201147	0.643	0.33333	0	0.643	0.54386
0.1411	0.644	0.91228	0.000502866	0.644	0	0.000201147	0.644	0.7193	0	0.644	0.47368	0.000201147	0.644	0.33333	0	0.644	0.54386
0.13829	0.645	0.91228	0.000402293	0.645	0	0.000201147	0.645	0.7193	0	0.645	0.47368	0.000201147	0.645	0.33333	0	0.645	0.52632
0.13467	0.646	0.91228	0.000402293	0.646	0	0.000201147	0.646	0.7193	0	0.646	0.47368	0.000201147	0.646	0.33333	0	0.646	0.52632
0.13165	0.647	0.91228	0.000402293	0.647	0	0.000201147	0.647	0.7193	0	0.647	0.47368	0.000201147	0.647	0.33333	0	0.647	0.52632
0.12803	0.648	0.91228	0.000402293	0.648	0	0.000201147	0.648	0.70175	0	0.648	0.47368	0.000201147	0.648	0.33333	0	0.648	0.52632
0.12471	0.649	0.91228	0.000402293	0.649	0	0.000201147	0.649	0.70175	0	0.649	0.47368	0.000201147	0.649	0.31579	0	0.649	0.50877
0.1222	0.65	0.91228	0.000402293	0.65	0	0.000201147	0.65	0.70175	0	0.65	0.47368	0.000201147	0.65	0.31579	0	0.65	0.49123
0.11978	0.651	0.91228	0.000402293	0.651	0	0.000201147	0.651	0.70175	0	0.651	0.47368	0.000100573	0.651	0.31579	0	0.651	0.49123
0.11636	0.652	0.91228	0.000402293	0.652	0	0.000201147	0.652	0.70175	0	0.652	0.47368	0.000100573	0.652	0.31579	0	0.652	0.49123
0.11314	0.653	0.91228	0.000402293	0.653	0	0.000201147	0.653	0.70175	0	0.653	0.47368	0.000100573	0.653	0.31579	0	0.653	0.47368
0.11103	0.654	0.91228	0.000402293	0.654	0	0.000201147	0.654	0.68421	0	0.654	0.47368	0.000100573	0.654	0.31579	0	0.654	0.47368
0.10761	0.655	0.91228	0.000402293	0.655	0	0.000201147	0.655	0.68421	0	0.655	0.47368	0.000100573	0.655	0.31579	0	0.655	0.47368
0.1049	0.656	0.91228	0.000402293	0.656	0	0.000201147	0.656	0.64912	0	0.656	0.47368	0.000100573	0.656	0.31579	0	0.656	0.47368
0.10349	0.657	0.91228	0.000402293	0.657	0	0.000201147	0.657	0.64912	0	0.657	0.47368	0.000100573	0.657	0.31579	0	0.657	0.45614
0.10098	0.658	0.91228	0.000402293	0.658	0	0.000201147	0.658	0.64912	0	0.658	0.47368	0.000100573	0.658	0.31579	0	0.658	0.45614
0.09856	0.659	0.91228	0.000402293	0.659	0	0.000201147	0.659	0.64912	0	0.659	0.47368	0.000100573	0.659	0.31579	0	0.659	0.45614
0.09705	0.66	0.91228	0.000402293	0.66	0	0.000201147	0.66	0.64912	0	0.66	0.47368	0.000100573	0.66	0.31579	0	0.66	0.42105
0.09494	0.661	0.91228	0.000402293	0.661	0	0.000201147	0.661	0.64912	0	0.661	0.47368	0	0.661	0.31579	0	0.661	0.42105
0.09253	0.662	0.91228	0.000402293	0.662	0	0.000201147	0.662	0.64912	0	0.662	0.47368	0	0.662	0.31579	0	0.662	0.42105
0.08971	0.663	0.91228	0.000402293	0.663	0	0.000201147	0.663	0.64912	0	0.663	0.47368	0	0.663	0.31579	0	0.663	0.42105
0.0882	0.664	0.91228	0.000402293	0.664	0	0.000201147	0.664	0.64912	0	0.664	0.47368	0	0.664	0.31579	0	0.664	0.42105
0.08498	0.665	0.91228	0.000402293	0.665	0	0.000201147	0.665	0.64912	0	0.665	0.47368	0	0.665	0.31579	0	0.665	0.40351
0.08287	0.666	0.91228	0.000402293	0.666	0	0.000201147	0.666	0.64912	0	0.666	0.47368	0	0.666	0.31579	0	0.666	0.40351
0.08046	0.667	0.89474	0.000402293	0.667	0	0.000201147	0.667	0.64912	0	0.667	0.47368	0	0.667	0.31579	0	0.667	0.40351
0.07895	0.668	0.87719	0.000402293	0.668	0	0.000201147	0.668	0.64912	0	0.668	0.47368	0	0.668	0.31579	0	0.668	0.40351
0.07714	0.669	0.87719	0.000402293	0.669	0	0.000201147	0.669	0.64912	0	0.669	0.47368	0	0.669	0.31579	0	0.669	0.40351
0.07523	0.67	0.87719	0.000402293	0.67	0	0.000201147	0.67	0.64912	0	0.67	0.47368	0	0.67	0.31579	0	0.67	0.40351
0.07312	0.671	0.87719	0.000402293	0.671	0	0.000201147	0.671	0.64912	0	0.671	0.47368	0	0.671	0.31579	0	0.671	0.40351
0.07141	0.672	0.87719	0.00030172	0.672	0	0.000201147	0.672	0.64912	0	0.672	0.47368	0	0.672	0.31579	0	0.672	0.40351
0.0695	0.673	0.87719	0.00030172	0.673	0	0.000201147	0.673	0.64912	0	0.673	0.47368	0	0.673	0.31579	0	0.673	0.40351
0.06799	0.674	0.87719	0.00030172	0.674	0	0.000201147	0.674	0.64912	0	0.674	0.47368	0	0.674	0.31579	0	0.674	0.36842
0.06688	0.675	0.87719	0.00030172	0.675	0	0.000201147	0.675	0.64912	0	0.675	0.47368	0	0.675	0.31579	0	0.675	0.36842
0.06487	0.676	0.87719	0.00030172	0.676	0	0.000201147	0.676	0.64912	0	0.676	0.47368	0	0.676	0.31579	0	0.676	0.36842
0.06326	0.677	0.87719	0.00030172	0.677	0	0.000201147	0.677	0.64912	0	0.677	0.47368	0	0.677	0.31579	0	0.677	0.36842
0.06185	0.678	0.87719	0.00030172	0.678	0	0.000201147	0.678	0.64912	0	0.678	0.47368	0	0.678	0.31579	0	0.678	0.36842
0.05994	0.679	0.87719	0.00030172	0.679	0	0.000201147	0.679	0.64912	0	0.679	0.47368	0	0.679	0.31579	0	0.679	0.36842
0.05863	0.68	0.87719	0.00030172	0.68	0	0.000201147	0.68	0.64912	0	0.68	0.47368	0	0.68	0.31579	0	0.68	0.36842
0.05692	0.681	0.87719	0.00030172	0.681	0	0.000201147	0.681	0.64912	0	0.681	0.47368	0	0.681	0.31579	0	0.681	0.36842
0.05562	0.682	0.87719	0.00030172	0.682	0	0.000201147	0.682	0.64912	0	0.682	0.47368	0	0.682	0.31579	0	0.682	0.36842
0.05431	0.683	0.87719	0.00030172	0.683	0	0.000201147	0.683	0.64912	0	0.683	0.47368	0	0.683	0.31579	0	0.683	0.36842
0.0526	0.684	0.87719	0.00030172	0.684	0	0.000201147	0.684	0.64912	0	0.684	0.45614	0	0.684	0.31579	0	0.684	0.36842
0.0518	0.685	0.87719	0.00030172	0.685	0	0.000201147	0.685	0.64912	0	0.685	0.4386	0	0.685	0.31579	0	0.685	0.36842
0.05029	0.686	0.87719	0.00030172	0.686	0	0.000201147	0.686	0.64912	0	0.686	0.4386	0	0.686	0.31579	0	0.686	0.36842
0.04968	0.687	0.87719	0.00030172	0.687	0	0.000201147	0.687	0.64912	0	0.687	0.4386	0	0.687	0.31579	0	0.687	0.36842
0.04828	0.688	0.87719	0.00030172	0.688	0	0.000201147	0.688	0.64912	0	0.688	0.42105	0	0.688	0.31579	0	0.688	0.36842
0.04717	0.689	0.87719	0.00030172	0.689	0	0.000201147	0.689	0.64912	0	0.689	0.42105	0	0.689	0.31579	0	0.689	0.36842
0.04636	0.69	0.87719	0.00030172	0.69	0	0.000201147	0.69	0.63158	0	0.69	0.42105	0	0.69	0.31579	0	0.69	0.36842
0.04576	0.691	0.87719	0.000201147	0.691	0	0.000201147	0.691	0.63158	0	0.691	0.42105	0	0.691	0.31579	0	0.691	0.36842
0.04455	0.692	0.87719	0.000201147	0.692	0	0.000201147	0.692	0.63158	0	0.692	0.40351	0	0.692	0.31579	0	0.692	0.36842
0.04355	0.693	0.87719	0.000201147	0.693	0	0.000201147	0.693	0.63158	0	0.693	0.40351	0	0.693	0.31579	0	0.693	0.36842
0.04284	0.694	0.87719	0.000201147	0.694	0	0.000201147	0.694	0.61404	0	0.694	0.40351	0	0.694	0.31579	0	0.694	0.36842
0.04164	0.695	0.87719	0.000201147	0.695	0	0.000201147	0.695	0.61404	0	0.695	0.40351	0	0.695	0.31579	0	0.695	0.36842
0.04003	0.696	0.84211	0.000201147	0.696	0	0.000201147	0.696	0.61404	0	0.696	0.40351	0	0.696	0.31579	0	0.696	0.36842
0.03922	0.697	0.84211	0.000201147	0.697	0	0.000201147	0.697	0.59649	0	0.697	0.40351	0	0.697	0.31579	0	0.697	0.36842
0.03802	0.698	0.84211	0.000201147	0.698	0	0.000201147	0.698	0.57895	0	0.698	0.40351	0	0.698	0.29825	0	0.698	0.36842
0.03651	0.699	0.84211	0.000201147	0.699	0	0.000201147	0.699	0.57895	0	0.699	0.40351	0	0.699	0.29825	0	0.699	0.36842
0.0358	0.7	0.84211	0.000201147	0.7	0	0.000201147	0.7	0.57895	0	0.7	0.38596	0	0.7	0.29825	0	0.7	0.36842
0.0345	0.701	0.84211	0.000201147	0.701	0	0.000201147	0.701	0.57895	0	0.701	0.35088	0	0.701	0.29825	0	0.701	0.36842
0.03379	0.702	0.84211	0.000201147	0.702	0	0.000201147	0.702	0.5614	0	0.702	0.35088	0	0.702	0.29825	0	0.702	0.36842
0.03299	0.703	0.84211	0.000201147	0.703	0	0.000201147	0.703	0.5614	0	0.703	0.35088	0	0.703	0.29825	0	0.703	0.36842
0.03158	0.704	0.82456	0.000201147	0.704	0	0.000201147	0.704	0.5614	0	0.704	0.35088	0	0.704	0.29825	0	0.704	0.36842
0.03088	0.705	0.82456	0.000201147	0.705	0	0.000201147	0.705	0.5614	0	0.705	0.35088	0	0.705	0.29825	0	0.705	0.36842
0.03057	0.706	0.82456	0.000201147	0.706	0	0.000201147	0.706	0.54386	0	0.706	0.35088	0	0.706	0.29825	0	0.706	0.36842
0.03017	0.707	0.82456	0.000201147	0.707	0	0.000201147	0.707	0.54386	0	0.707	0.35088	0	0.707	0.29825	0	0.707	0.36842
0.02957	0.708	0.82456	0.000201147	0.708	0	0.000201147	0.708	0.54386	0	0.708	0.35088	0	0.708	0.29825	0	0.708	0.36842
0.02866	0.709	0.82456	0.000201147	0.709	0	0.000201147	0.709	0.54386	0	0.709	0.35088	0	0.709	0.29825	0	0.709	0.36842
0.02806	0.71	0.78947	0.000201147	0.71	0	0.000201147	0.71	0.54386	0	0.71	0.35088	0	0.71	0.29825	0	0.71	0.36842
0.02766	0.711	0.78947	0.000201147	0.711	0	0.000201147	0.711	0.54386	0	0.711	0.35088	0	0.711	0.29825	0	0.711	0.36842
0.02665	0.712	0.78947	0.000201147	0.712	0	0.000201147	0.712	0.52632	0	0.712	0.33333	0	0.712	0.29825	0	0.712	0.36842
0.02615	0.713	0.78947	0.000201147	0.713	0	0.000201147	0.713	0.49123	0	0.713	0.33333	0	0.713	0.29825	0	0.713	0.33333
0.02555	0.714	0.78947	0.000201147	0.714	0	0.000201147	0.714	0.49123	0	0.714	0.33333	0	0.714	0.29825	0	0.714	0.33333
0.02464	0.715	0.78947	0.000201147	0.715	0	0.000201147	0.715	0.49123	0	0.715	0.33333	0	0.715	0.29825	0	0.715	0.33333
0.02394	0.716	0.78947	0.000201147	0.716	0	0.000201147	0.716	0.49123	0	0.716	0.33333	0	0.716	0.2807	0	0.716	0.33333
0.02333	0.717	0.78947	0.000201147	0.717	0	0.000201147	0.717	0.49123	0	0.717	0.33333	0	0.717	0.2807	0	0.717	0.33333
0.02293	0.718	0.77193	0.000201147	0.718	0	0	0.718	0.45614	0	0.718	0.33333	0	0.718	0.2807	0	0.718	0.33333
0.02203	0.719	0.77193	0.000201147	0.719	0	0	0.719	0.4386	0	0.719	0.33333	0	0.719	0.2807	0	0.719	0.33333
0.02172	0.72	0.77193	0.000201147	0.72	0	0	0.72	0.4386	0	0.72	0.33333	0	0.72	0.2807	0	0.72	0.33333
0.02152	0.721	0.77193	0.000201147	0.721	0	0	0.721	0.4386	0	0.721	0.33333	0	0.721	0.26316	0	0.721	0.33333
0.02112	0.722	0.77193	0.000201147	0.722	0	0	0.722	0.42105	0	0.722	0.31579	0	0.722	0.26316	0	0.722	0.33333
0.02082	0.723	0.77193	0.000201147	0.723	0	0	0.723	0.42105	0	0.723	0.31579	0	0.723	0.26316	0	0.723	0.33333
0.02062	0.724	0.75439	0.000201147	0.724	0	0	0.724	0.42105	0	0.724	0.31579	0	0.724	0.26316	0	0.724	0.33333
0.02001	0.725	0.75439	0.000201147	0.725	0	0	0.725	0.42105	0	0.725	0.29825	0	0.725	0.26316	0	0.725	0.33333
0.01981	0.726	0.7193	0.000201147	0.726	0	0	0.726	0.42105	0	0.726	0.29825	0	0.726	0.26316	0	0.726	0.33333
0.01951	0.727	0.7193	0.000201147	0.727	0	0	0.727	0.42105	0	0.727	0.29825	0	0.727	0.26316	0	0.727	0.33333
0.01951	0.728	0.7193	0.000201147	0.728	0	0	0.728	0.42105	0	0.728	0.29825	0	0.728	0.26316	0	0.728	0.33333
0.01911	0.729	0.7193	0.000201147	0.729	0	0	0.729	0.42105	0	0.729	0.29825	0	0.729	0.26316	0	0.729	0.33333
0.01901	0.73	0.7193	0.000201147	0.73	0	0	0.73	0.42105	0	0.73	0.29825	0	0.73	0.26316	0	0.73	0.33333
0.01881	0.731	0.7193	0.000201147	0.731	0	0	0.731	0.42105	0	0.731	0.29825	0	0.731	0.26316	0	0.731	0.33333
0.0183	0.732	0.7193	0.000201147	0.732	0	0	0.732	0.42105	0	0.732	0.29825	0	0.732	0.26316	0	0.732	0.29825
0.0174	0.733	0.7193	0.000201147	0.733	0	0	0.733	0.42105	0	0.733	0.29825	0	0.733	0.26316	0	0.733	0.29825
0.0169	0.734	0.7193	0.000201147	0.734	0	0	0.734	0.42105	0	0.734	0.29825	0	0.734	0.26316	0	0.734	0.29825
0.01649	0.735	0.7193	0.000201147	0.735	0	0	0.735	0.42105	0	0.735	0.29825	0	0.735	0.26316	0	0.735	0.29825
0.01619	0.736	0.7193	0.000201147	0.736	0	0	0.736	0.42105	0	0.736	0.29825	0	0.736	0.24561	0	0.736	0.29825
0.01579	0.737	0.7193	0.000201147	0.737	0	0	0.737	0.42105	0	0.737	0.29825	0	0.737	0.24561	0	0.737	0.26316
0.01559	0.738	0.7193	0.000201147	0.738	0	0	0.738	0.40351	0	0.738	0.29825	0	0.738	0.24561	0	0.738	0.26316
0.01529	0.739	0.7193	0.000201147	0.739	0	0	0.739	0.40351	0	0.739	0.29825	0	0.739	0.24561	0	0.739	0.26316
0.01509	0.74	0.7193	0.000201147	0.74	0	0	0.74	0.40351	0	0.74	0.29825	0	0.74	0.22807	0	0.74	0.26316
0.01478	0.741	0.7193	0.000201147	0.741	0	0	0.741	0.36842	0	0.741	0.29825	0	0.741	0.22807	0	0.741	0.26316
0.01468	0.742	0.7193	0.000201147	0.742	0	0	0.742	0.36842	0	0.742	0.29825	0	0.742	0.22807	0	0.742	0.26316
0.01428	0.743	0.7193	0.000201147	0.743	0	0	0.743	0.33333	0	0.743	0.29825	0	0.743	0.22807	0	0.743	0.26316
0.01408	0.744	0.7193	0.000201147	0.744	0	0	0.744	0.33333	0	0.744	0.29825	0	0.744	0.22807	0	0.744	0.26316
0.01388	0.745	0.7193	0.000201147	0.745	0	0	0.745	0.33333	0	0.745	0.29825	0	0.745	0.22807	0	0.745	0.26316
0.01378	0.746	0.7193	0.000201147	0.746	0	0	0.746	0.33333	0	0.746	0.29825	0	0.746	0.22807	0	0.746	0.26316
0.01358	0.747	0.68421	0.000201147	0.747	0	0	0.747	0.33333	0	0.747	0.29825	0	0.747	0.21053	0	0.747	0.26316
0.01328	0.748	0.68421	0.000201147	0.748	0	0	0.748	0.33333	0	0.748	0.29825	0	0.748	0.21053	0	0.748	0.26316
0.01328	0.749	0.68421	0.000201147	0.749	0	0	0.749	0.33333	0	0.749	0.29825	0	0.749	0.19298	0	0.749	0.26316
0.01287	0.75	0.68421	0.000201147	0.75	0	0	0.75	0.33333	0	0.75	0.29825	0	0.75	0.17544	0	0.75	0.26316
0.01257	0.751	0.68421	0.000201147	0.751	0	0	0.751	0.33333	0	0.751	0.29825	0	0.751	0.17544	0	0.751	0.26316
0.01217	0.752	0.68421	0.000201147	0.752	0	0	0.752	0.33333	0	0.752	0.29825	0	0.752	0.17544	0	0.752	0.26316
0.01217	0.753	0.68421	0.000201147	0.753	0	0	0.753	0.33333	0	0.753	0.29825	0	0.753	0.17544	0	0.753	0.26316
0.01177	0.754	0.68421	0.000201147	0.754	0	0	0.754	0.33333	0	0.754	0.29825	0	0.754	0.17544	0	0.754	0.24561
0.01136	0.755	0.68421	0.000201147	0.755	0	0	0.755	0.33333	0	0.755	0.29825	0	0.755	0.15789	0	0.755	0.24561
0.01116	0.756	0.68421	0.000201147	0.756	0	0	0.756	0.33333	0	0.756	0.29825	0	0.756	0.15789	0	0.756	0.24561
0.01036	0.757	0.64912	0.000201147	0.757	0	0	0.757	0.31579	0	0.757	0.29825	0	0.757	0.15789	0	0.757	0.24561
0.01016	0.758	0.64912	0.000201147	0.758	0	0	0.758	0.31579	0	0.758	0.2807	0	0.758	0.15789	0	0.758	0.24561
0.00996	0.759	0.64912	0.000201147	0.759	0	0	0.759	0.31579	0	0.759	0.2807	0	0.759	0.15789	0	0.759	0.24561
0.00996	0.76	0.64912	0.000201147	0.76	0	0	0.76	0.31579	0	0.76	0.2807	0	0.76	0.15789	0	0.76	0.21053
0.00976	0.761	0.63158	0.000201147	0.761	0	0	0.761	0.31579	0	0.761	0.2807	0	0.761	0.15789	0	0.761	0.19298
0.00945	0.762	0.63158	0.000201147	0.762	0	0	0.762	0.31579	0	0.762	0.2807	0	0.762	0.15789	0	0.762	0.15789
0.00925	0.763	0.63158	0.000201147	0.763	0	0	0.763	0.31579	0	0.763	0.2807	0	0.763	0.15789	0	0.763	0.15789
0.00905	0.764	0.63158	0.000201147	0.764	0	0	0.764	0.31579	0	0.764	0.2807	0	0.764	0.15789	0	0.764	0.15789
0.00885	0.765	0.63158	0.000201147	0.765	0	0	0.765	0.31579	0	0.765	0.2807	0	0.765	0.15789	0	0.765	0.15789
0.00865	0.766	0.63158	0.000201147	0.766	0	0	0.766	0.31579	0	0.766	0.2807	0	0.766	0.15789	0	0.766	0.15789
0.00845	0.767	0.63158	0.000201147	0.767	0	0	0.767	0.31579	0	0.767	0.26316	0	0.767	0.15789	0	0.767	0.15789
0.00805	0.768	0.63158	0.000201147	0.768	0	0	0.768	0.31579	0	0.768	0.26316	0	0.768	0.15789	0	0.768	0.12281
0.00805	0.769	0.59649	0.000201147	0.769	0	0	0.769	0.31579	0	0.769	0.26316	0	0.769	0.15789	0	0.769	0.12281
0.00795	0.77	0.59649	0.000201147	0.77	0	0	0.77	0.31579	0	0.77	0.26316	0	0.77	0.15789	0	0.77	0.12281
0.00754	0.771	0.59649	0.000201147	0.771	0	0	0.771	0.31579	0	0.771	0.24561	0	0.771	0.15789	0	0.771	0.12281
0.00724	0.772	0.59649	0.000201147	0.772	0	0	0.772	0.31579	0	0.772	0.24561	0	0.772	0.15789	0	0.772	0.12281
0.00704	0.773	0.59649	0.000201147	0.773	0	0	0.773	0.31579	0	0.773	0.24561	0	0.773	0.15789	0	0.773	0.12281
0.00694	0.774	0.57895	0.000201147	0.774	0	0	0.774	0.31579	0	0.774	0.24561	0	0.774	0.15789	0	0.774	0.12281
0.00664	0.775	0.5614	0.000201147	0.775	0	0	0.775	0.31579	0	0.775	0.24561	0	0.775	0.15789	0	0.775	0.12281
0.00634	0.776	0.5614	0.000201147	0.776	0	0	0.776	0.31579	0	0.776	0.24561	0	0.776	0.15789	0	0.776	0.12281
0.00553	0.777	0.5614	0.000201147	0.777	0	0	0.777	0.31579	0	0.777	0.24561	0	0.777	0.15789	0	0.777	0.12281
0.00543	0.778	0.5614	0.000201147	0.778	0	0	0.778	0.29825	0	0.778	0.24561	0	0.778	0.15789	0	0.778	0.12281
0.00543	0.779	0.5614	0.000201147	0.779	0	0	0.779	0.29825	0	0.779	0.24561	0	0.779	0.15789	0	0.779	0.12281
0.00543	0.78	0.5614	0.000201147	0.78	0	0	0.78	0.29825	0	0.78	0.24561	0	0.78	0.15789	0	0.78	0.12281
0.00523	0.781	0.5614	0.000201147	0.781	0	0	0.781	0.29825	0	0.781	0.24561	0	0.781	0.15789	0	0.781	0.12281
0.00513	0.782	0.5614	0.000201147	0.782	0	0	0.782	0.29825	0	0.782	0.24561	0	0.782	0.15789	0	0.782	0.12281
0.00513	0.783	0.54386	0.000201147	0.783	0	0	0.783	0.26316	0	0.783	0.24561	0	0.783	0.15789	0	0.783	0.12281
0.00503	0.784	0.54386	0.000201147	0.784	0	0	0.784	0.26316	0	0.784	0.24561	0	0.784	0.15789	0	0.784	0.12281
0.00493	0.785	0.54386	0.000201147	0.785	0	0	0.785	0.26316	0	0.785	0.24561	0	0.785	0.15789	0	0.785	0.12281
0.00483	0.786	0.54386	0.000201147	0.786	0	0	0.786	0.26316	0	0.786	0.24561	0	0.786	0.15789	0	0.786	0.12281
0.00432	0.787	0.54386	0.000201147	0.787	0	0	0.787	0.26316	0	0.787	0.24561	0	0.787	0.15789	0	0.787	0.12281
0.00432	0.788	0.54386	0.000201147	0.788	0	0	0.788	0.26316	0	0.788	0.24561	0	0.788	0.14035	0	0.788	0.12281
0.00432	0.789	0.54386	0.000201147	0.789	0	0	0.789	0.26316	0	0.789	0.24561	0	0.789	0.14035	0	0.789	0.12281
0.00422	0.79	0.54386	0.000201147	0.79	0	0	0.79	0.26316	0	0.79	0.24561	0	0.79	0.14035	0	0.79	0.12281
0.00402	0.791	0.52632	0.000201147	0.791	0	0	0.791	0.24561	0	0.791	0.24561	0	0.791	0.14035	0	0.791	0.12281
0.00402	0.792	0.52632	0.000201147	0.792	0	0	0.792	0.24561	0	0.792	0.24561	0	0.792	0.14035	0	0.792	0.12281
0.00392	0.793	0.50877	0.000201147	0.793	0	0	0.793	0.24561	0	0.793	0.22807	0	0.793	0.14035	0	0.793	0.12281
0.00392	0.794	0.49123	0.000201147	0.794	0	0	0.794	0.24561	0	0.794	0.22807	0	0.794	0.14035	0	0.794	0.12281
0.00392	0.795	0.49123	0.000201147	0.795	0	0	0.795	0.24561	0	0.795	0.22807	0	0.795	0.14035	0	0.795	0.12281
0.00382	0.796	0.49123	0.000201147	0.796	0	0	0.796	0.24561	0	0.796	0.19298	0	0.796	0.12281	0	0.796	0.12281
0.00372	0.797	0.49123	0.000201147	0.797	0	0	0.797	0.24561	0	0.797	0.19298	0	0.797	0.12281	0	0.797	0.12281
0.00372	0.798	0.49123	0.000201147	0.798	0	0	0.798	0.24561	0	0.798	0.19298	0	0.798	0.12281	0	0.798	0.12281
0.00372	0.799	0.49123	0.000201147	0.799	0	0	0.799	0.24561	0	0.799	0.19298	0	0.799	0.12281	0	0.799	0.10526
0.00362	0.8	0.49123	0.000100573	0.8	0	0	0.8	0.24561	0	0.8	0.19298	0	0.8	0.12281	0	0.8	0.10526
0.00352	0.801	0.45614	0.000100573	0.801	0	0	0.801	0.24561	0	0.801	0.19298	0	0.801	0.12281	0	0.801	0.10526
0.00352	0.802	0.45614	0.000100573	0.802	0	0	0.802	0.24561	0	0.802	0.19298	0	0.802	0.12281	0	0.802	0.10526
0.00342	0.803	0.45614	0.000100573	0.803	0	0	0.803	0.24561	0	0.803	0.19298	0	0.803	0.12281	0	0.803	0.10526
0.00342	0.804	0.45614	0.000100573	0.804	0	0	0.804	0.24561	0	0.804	0.19298	0	0.804	0.12281	0	0.804	0.10526
0.00322	0.805	0.45614	0.000100573	0.805	0	0	0.805	0.24561	0	0.805	0.19298	0	0.805	0.12281	0	0.805	0.10526
0.00322	0.806	0.45614	0.000100573	0.806	0	0	0.806	0.24561	0	0.806	0.19298	0	0.806	0.10526	0	0.806	0.10526
0.00322	0.807	0.45614	0.000100573	0.807	0	0	0.807	0.24561	0	0.807	0.19298	0	0.807	0.10526	0	0.807	0.10526
0.00322	0.808	0.45614	0.000100573	0.808	0	0	0.808	0.24561	0	0.808	0.19298	0	0.808	0.10526	0	0.808	0.10526
0.00312	0.809	0.45614	0.000100573	0.809	0	0	0.809	0.24561	0	0.809	0.19298	0	0.809	0.10526	0	0.809	0.10526
0.00302	0.81	0.45614	0.000100573	0.81	0	0	0.81	0.24561	0	0.81	0.19298	0	0.81	0.10526	0	0.81	0.10526
0.00302	0.811	0.45614	0.000100573	0.811	0	0	0.811	0.24561	0	0.811	0.19298	0	0.811	0.10526	0	0.811	0.10526
0.00302	0.812	0.45614	0.000100573	0.812	0	0	0.812	0.24561	0	0.812	0.19298	0	0.812	0.10526	0	0.812	0.10526
0.00282	0.813	0.45614	0.000100573	0.813	0	0	0.813	0.21053	0	0.813	0.19298	0	0.813	0.10526	0	0.813	0.10526
0.00272	0.814	0.45614	0.000100573	0.814	0	0	0.814	0.21053	0	0.814	0.19298	0	0.814	0.10526	0	0.814	0.10526
0.00261	0.815	0.45614	0.000100573	0.815	0	0	0.815	0.21053	0	0.815	0.17544	0	0.815	0.10526	0	0.815	0.10526
0.00251	0.816	0.45614	0.000100573	0.816	0	0	0.816	0.21053	0	0.816	0.14035	0	0.816	0.10526	0	0.816	0.10526
0.00241	0.817	0.45614	0.000100573	0.817	0	0	0.817	0.21053	0	0.817	0.14035	0	0.817	0.10526	0	0.817	0.10526
0.00231	0.818	0.4386	0.000100573	0.818	0	0	0.818	0.17544	0	0.818	0.14035	0	0.818	0.10526	0	0.818	0.10526
0.00231	0.819	0.4386	0.000100573	0.819	0	0	0.819	0.17544	0	0.819	0.14035	0	0.819	0.10526	0	0.819	0.10526
0.00231	0.82	0.4386	0.000100573	0.82	0	0	0.82	0.17544	0	0.82	0.14035	0	0.82	0.10526	0	0.82	0.10526
0.00231	0.821	0.4386	0.000100573	0.821	0	0	0.821	0.17544	0	0.821	0.14035	0	0.821	0.10526	0	0.821	0.10526
0.00231	0.822	0.4386	0.000100573	0.822	0	0	0.822	0.17544	0	0.822	0.14035	0	0.822	0.10526	0	0.822	0.10526
0.00231	0.823	0.4386	0.000100573	0.823	0	0	0.823	0.17544	0	0.823	0.14035	0	0.823	0.10526	0	0.823	0.10526
0.00231	0.824	0.4386	0.000100573	0.824	0	0	0.824	0.17544	0	0.824	0.14035	0	0.824	0.10526	0	0.824	0.10526
0.00231	0.825	0.40351	0.000100573	0.825	0	0	0.825	0.17544	0	0.825	0.14035	0	0.825	0.10526	0	0.825	0.10526
0.00221	0.826	0.40351	0.000100573	0.826	0	0	0.826	0.17544	0	0.826	0.12281	0	0.826	0.10526	0	0.826	0.10526
0.00191	0.827	0.40351	0.000100573	0.827	0	0	0.827	0.17544	0	0.827	0.12281	0	0.827	0.10526	0	0.827	0.10526
0.00191	0.828	0.40351	0.000100573	0.828	0	0	0.828	0.17544	0	0.828	0.12281	0	0.828	0.10526	0	0.828	0.10526
0.00171	0.829	0.38596	0.000100573	0.829	0	0	0.829	0.17544	0	0.829	0.10526	0	0.829	0.10526	0	0.829	0.10526
0.00171	0.83	0.38596	0.000100573	0.83	0	0	0.83	0.17544	0	0.83	0.10526	0	0.83	0.10526	0	0.83	0.10526
0.00161	0.831	0.38596	0.000100573	0.831	0	0	0.831	0.17544	0	0.831	0.10526	0	0.831	0.10526	0	0.831	0.10526
0.00151	0.832	0.38596	0.000100573	0.832	0	0	0.832	0.17544	0	0.832	0.10526	0	0.832	0.10526	0	0.832	0.10526
0.00151	0.833	0.38596	0.000100573	0.833	0	0	0.833	0.17544	0	0.833	0.10526	0	0.833	0.10526	0	0.833	0.10526
0.00151	0.834	0.38596	0.000100573	0.834	0	0	0.834	0.17544	0	0.834	0.10526	0	0.834	0.10526	0	0.834	0.10526
0.00151	0.835	0.38596	0.000100573	0.835	0	0	0.835	0.17544	0	0.835	0.10526	0	0.835	0.10526	0	0.835	0.10526
0.00131	0.836	0.36842	0.000100573	0.836	0	0	0.836	0.17544	0	0.836	0.10526	0	0.836	0.10526	0	0.836	0.08772
0.00131	0.837	0.36842	0.000100573	0.837	0	0	0.837	0.17544	0	0.837	0.10526	0	0.837	0.10526	0	0.837	0.08772
0.00131	0.838	0.36842	0.000100573	0.838	0	0	0.838	0.17544	0	0.838	0.10526	0	0.838	0.10526	0	0.838	0.08772
0.00131	0.839	0.36842	0.000100573	0.839	0	0	0.839	0.12281	0	0.839	0.10526	0	0.839	0.10526	0	0.839	0.08772
0.00111	0.84	0.36842	0.000100573	0.84	0	0	0.84	0.12281	0	0.84	0.10526	0	0.84	0.10526	0	0.84	0.08772
0.00111	0.841	0.36842	0.000100573	0.841	0	0	0.841	0.12281	0	0.841	0.10526	0	0.841	0.10526	0	0.841	0.08772
0.00101	0.842	0.36842	0.000100573	0.842	0	0	0.842	0.12281	0	0.842	0.10526	0	0.842	0.10526	0	0.842	0.08772
0.00101	0.843	0.36842	0.000100573	0.843	0	0	0.843	0.12281	0	0.843	0.10526	0	0.843	0.10526	0	0.843	0.08772
0.000905159	0.844	0.35088	0.000100573	0.844	0	0	0.844	0.08772	0	0.844	0.10526	0	0.844	0.10526	0	0.844	0.08772
0.000905159	0.845	0.33333	0.000100573	0.845	0	0	0.845	0.08772	0	0.845	0.10526	0	0.845	0.10526	0	0.845	0.08772
0.000905159	0.846	0.33333	0.000100573	0.846	0	0	0.846	0.08772	0	0.846	0.10526	0	0.846	0.10526	0	0.846	0.08772
0.000704013	0.847	0.33333	0.000100573	0.847	0	0	0.847	0.08772	0	0.847	0.10526	0	0.847	0.08772	0	0.847	0.07018
0.000704013	0.848	0.33333	0.000100573	0.848	0	0	0.848	0.08772	0	0.848	0.08772	0	0.848	0.08772	0	0.848	0.07018
0.000704013	0.849	0.33333	0.000100573	0.849	0	0	0.849	0.08772	0	0.849	0.08772	0	0.849	0.08772	0	0.849	0.07018
0.000704013	0.85	0.31579	0.000100573	0.85	0	0	0.85	0.08772	0	0.85	0.08772	0	0.85	0.08772	0	0.85	0.07018
0.000704013	0.851	0.31579	0.000100573	0.851	0	0	0.851	0.08772	0	0.851	0.08772	0	0.851	0.08772	0	0.851	0.07018
0.000704013	0.852	0.31579	0.000100573	0.852	0	0	0.852	0.08772	0	0.852	0.08772	0	0.852	0.08772	0	0.852	0.07018
0.000704013	0.853	0.31579	0.000100573	0.853	0	0	0.853	0.08772	0	0.853	0.08772	0	0.853	0.08772	0	0.853	0.05263
0.000704013	0.854	0.2807	0.000100573	0.854	0	0	0.854	0.08772	0	0.854	0.08772	0	0.854	0.08772	0	0.854	0.05263
0.000704013	0.855	0.2807	0.000100573	0.855	0	0	0.855	0.08772	0	0.855	0.08772	0	0.855	0.08772	0	0.855	0.05263
0.000704013	0.856	0.2807	0.000100573	0.856	0	0	0.856	0.08772	0	0.856	0.08772	0	0.856	0.08772	0	0.856	0.05263
0.000704013	0.857	0.2807	0.000100573	0.857	0	0	0.857	0.08772	0	0.857	0.08772	0	0.857	0.08772	0	0.857	0.05263
0.000704013	0.858	0.2807	0.000100573	0.858	0	0	0.858	0.08772	0	0.858	0.08772	0	0.858	0.07018	0	0.858	0.05263
0.000704013	0.859	0.2807	0.000100573	0.859	0	0	0.859	0.08772	0	0.859	0.08772	0	0.859	0.07018	0	0.859	0.05263
0.000704013	0.86	0.2807	0.000100573	0.86	0	0	0.86	0.08772	0	0.86	0.08772	0	0.86	0.07018	0	0.86	0.05263
0.000704013	0.861	0.2807	0.000100573	0.861	0	0	0.861	0.08772	0	0.861	0.08772	0	0.861	0.07018	0	0.861	0.05263
0.000704013	0.862	0.2807	0.000100573	0.862	0	0	0.862	0.08772	0	0.862	0.08772	0	0.862	0.07018	0	0.862	0.05263
0.000704013	0.863	0.2807	0.000100573	0.863	0	0	0.863	0.08772	0	0.863	0.08772	0	0.863	0.07018	0	0.863	0.05263
0.000704013	0.864	0.2807	0.000100573	0.864	0	0	0.864	0.07018	0	0.864	0.08772	0	0.864	0.07018	0	0.864	0.05263
0.000704013	0.865	0.2807	0.000100573	0.865	0	0	0.865	0.07018	0	0.865	0.08772	0	0.865	0.07018	0	0.865	0.05263
0.000704013	0.866	0.2807	0.000100573	0.866	0	0	0.866	0.07018	0	0.866	0.08772	0	0.866	0.07018	0	0.866	0.05263
0.000502866	0.867	0.26316	0.000100573	0.867	0	0	0.867	0.07018	0	0.867	0.08772	0	0.867	0.07018	0	0.867	0.05263
0.000502866	0.868	0.26316	0.000100573	0.868	0	0	0.868	0.05263	0	0.868	0.07018	0	0.868	0.07018	0	0.868	0.05263
0.000402293	0.869	0.26316	0.000100573	0.869	0	0	0.869	0.05263	0	0.869	0.07018	0	0.869	0.07018	0	0.869	0.05263
0.000402293	0.87	0.26316	0.000100573	0.87	0	0	0.87	0.05263	0	0.87	0.07018	0	0.87	0.07018	0	0.87	0.05263
0.000402293	0.871	0.24561	0.000100573	0.871	0	0	0.871	0.05263	0	0.871	0.07018	0	0.871	0.07018	0	0.871	0.05263
0.000402293	0.872	0.24561	0.000100573	0.872	0	0	0.872	0.05263	0	0.872	0.05263	0	0.872	0.05263	0	0.872	0.05263
0.000402293	0.873	0.24561	0.000100573	0.873	0	0	0.873	0.05263	0	0.873	0.05263	0	0.873	0.05263	0	0.873	0.05263
0.000402293	0.874	0.24561	0.000100573	0.874	0	0	0.874	0.05263	0	0.874	0.05263	0	0.874	0.05263	0	0.874	0.03509
0.000402293	0.875	0.22807	0.000100573	0.875	0	0	0.875	0.05263	0	0.875	0.05263	0	0.875	0.05263	0	0.875	0.03509
0.000402293	0.876	0.22807	0.000100573	0.876	0	0	0.876	0.05263	0	0.876	0.05263	0	0.876	0.05263	0	0.876	0.03509
0.000402293	0.877	0.22807	0.000100573	0.877	0	0	0.877	0.05263	0	0.877	0.05263	0	0.877	0.05263	0	0.877	0.03509
0.000402293	0.878	0.22807	0.000100573	0.878	0	0	0.878	0.05263	0	0.878	0.05263	0	0.878	0.05263	0	0.878	0.03509
0.00030172	0.879	0.22807	0.000100573	0.879	0	0	0.879	0.05263	0	0.879	0.05263	0	0.879	0.05263	0	0.879	0.03509
0.00030172	0.88	0.22807	0.000100573	0.88	0	0	0.88	0.05263	0	0.88	0.05263	0	0.88	0.05263	0	0.88	0.03509
0.00030172	0.881	0.21053	0.000100573	0.881	0	0	0.881	0.05263	0	0.881	0.05263	0	0.881	0.05263	0	0.881	0.03509
0.00030172	0.882	0.21053	0.000100573	0.882	0	0	0.882	0.05263	0	0.882	0.05263	0	0.882	0.05263	0	0.882	0.03509
0.00030172	0.883	0.21053	0.000100573	0.883	0	0	0.883	0.05263	0	0.883	0.05263	0	0.883	0.05263	0	0.883	0.03509
0.00030172	0.884	0.17544	0.000100573	0.884	0	0	0.884	0.05263	0	0.884	0.05263	0	0.884	0.05263	0	0.884	0.03509
0.00030172	0.885	0.17544	0.000100573	0.885	0	0	0.885	0.05263	0	0.885	0.05263	0	0.885	0.05263	0	0.885	0.03509
0.00030172	0.886	0.17544	0.000100573	0.886	0	0	0.886	0.05263	0	0.886	0.05263	0	0.886	0.05263	0	0.886	0.03509
0.00030172	0.887	0.17544	0.000100573	0.887	0	0	0.887	0.05263	0	0.887	0.05263	0	0.887	0.05263	0	0.887	0.03509
0.00030172	0.888	0.17544	0.000100573	0.888	0	0	0.888	0.05263	0	0.888	0.05263	0	0.888	0.05263	0	0.888	0.03509
0.00030172	0.889	0.17544	0.000100573	0.889	0	0	0.889	0.05263	0	0.889	0.05263	0	0.889	0.03509	0	0.889	0.03509
0.00030172	0.89	0.17544	0.000100573	0.89	0	0	0.89	0.05263	0	0.89	0.05263	0	0.89	0.03509	0	0.89	0.03509
0.00030172	0.891	0.17544	0.000100573	0.891	0	0	0.891	0.05263	0	0.891	0.05263	0	0.891	0.01754	0	0.891	0.03509
0.00030172	0.892	0.17544	0.000100573	0.892	0	0	0.892	0.05263	0	0.892	0.05263	0	0.892	0.01754	0	0.892	0.03509
0.00030172	0.893	0.15789	0.000100573	0.893	0	0	0.893	0.05263	0	0.893	0.05263	0	0.893	0.01754	0	0.893	0.03509
0.00030172	0.894	0.15789	0.000100573	0.894	0	0	0.894	0.05263	0	0.894	0.05263	0	0.894	0.01754	0	0.894	0.03509
0.00030172	0.895	0.15789	0.000100573	0.895	0	0	0.895	0.05263	0	0.895	0.05263	0	0.895	0.01754	0	0.895	0.03509
0.000201147	0.896	0.15789	0.000100573	0.896	0	0	0.896	0.03509	0	0.896	0.05263	0	0.896	0.01754	0	0.896	0.03509
0.000201147	0.897	0.15789	0.000100573	0.897	0	0	0.897	0.03509	0	0.897	0.05263	0	0.897	0.01754	0	0.897	0.03509
0.000201147	0.898	0.15789	0.000100573	0.898	0	0	0.898	0.03509	0	0.898	0.05263	0	0.898	0.01754	0	0.898	0.03509
0.000201147	0.899	0.15789	0.000100573	0.899	0	0	0.899	0.03509	0	0.899	0.05263	0	0.899	0.01754	0	0.899	0.03509
0.000201147	0.9	0.15789	0.000100573	0.9	0	0	0.9	0.03509	0	0.9	0.05263	0	0.9	0.01754	0	0.9	0.03509
0.000201147	0.901	0.15789	0.000100573	0.901	0	0	0.901	0.03509	0	0.901	0.05263	0	0.901	0.01754	0	0.901	0.03509
0.000201147	0.902	0.14035	0.000100573	0.902	0	0	0.902	0.03509	0	0.902	0.05263	0	0.902	0.01754	0	0.902	0.03509
0.000201147	0.903	0.14035	0.000100573	0.903	0	0	0.903	0.03509	0	0.903	0.05263	0	0.903	0.01754	0	0.903	0.03509
0.000201147	0.904	0.14035	0.000100573	0.904	0	0	0.904	0.03509	0	0.904	0.05263	0	0.904	0.01754	0	0.904	0.03509
0.000201147	0.905	0.14035	0.000100573	0.905	0	0	0.905	0.03509	0	0.905	0.05263	0	0.905	0.01754	0	0.905	0.03509
0.000201147	0.906	0.14035	0.000100573	0.906	0	0	0.906	0.03509	0	0.906	0.05263	0	0.906	0.01754	0	0.906	0.03509
0.000201147	0.907	0.14035	0.000100573	0.907	0	0	0.907	0.03509	0	0.907	0.05263	0	0.907	0.01754	0	0.907	0.03509
0.000201147	0.908	0.14035	0.000100573	0.908	0	0	0.908	0.03509	0	0.908	0.05263	0	0.908	0.01754	0	0.908	0.03509
0.000201147	0.909	0.14035	0.000100573	0.909	0	0	0.909	0.03509	0	0.909	0.05263	0	0.909	0.01754	0	0.909	0.03509
0.000201147	0.91	0.14035	0.000100573	0.91	0	0	0.91	0.03509	0	0.91	0.05263	0	0.91	0.01754	0	0.91	0.03509
0.000201147	0.911	0.14035	0.000100573	0.911	0	0	0.911	0.03509	0	0.911	0.05263	0	0.911	0.01754	0	0.911	0.03509
0.000201147	0.912	0.14035	0.000100573	0.912	0	0	0.912	0.03509	0	0.912	0.05263	0	0.912	0.01754	0	0.912	0.03509
0.000201147	0.913	0.14035	0.000100573	0.913	0	0	0.913	0.03509	0	0.913	0.05263	0	0.913	0.01754	0	0.913	0.03509
0.000201147	0.914	0.14035	0.000100573	0.914	0	0	0.914	0.03509	0	0.914	0.05263	0	0.914	0.01754	0	0.914	0.03509
0.000201147	0.915	0.14035	0.000100573	0.915	0	0	0.915	0.03509	0	0.915	0.05263	0	0.915	0.01754	0	0.915	0.01754
0.000201147	0.916	0.14035	0.000100573	0.916	0	0	0.916	0.03509	0	0.916	0.05263	0	0.916	0.01754	0	0.916	0.01754
0.000201147	0.917	0.10526	0.000100573	0.917	0	0	0.917	0.03509	0	0.917	0.05263	0	0.917	0.01754	0	0.917	0.01754
0.000100573	0.918	0.10526	0.000100573	0.918	0	0	0.918	0.03509	0	0.918	0.05263	0	0.918	0.01754	0	0.918	0.01754
0.000100573	0.919	0.10526	0.000100573	0.919	0	0	0.919	0.03509	0	0.919	0.05263	0	0.919	0.01754	0	0.919	0.01754
0.000100573	0.92	0.10526	0.000100573	0.92	0	0	0.92	0.03509	0	0.92	0.05263	0	0.92	0.01754	0	0.92	0.01754
0.000100573	0.921	0.10526	0.000100573	0.921	0	0	0.921	0.03509	0	0.921	0.05263	0	0.921	0.01754	0	0.921	0.01754
0.000100573	0.922	0.10526	0.000100573	0.922	0	0	0.922	0.03509	0	0.922	0.05263	0	0.922	0.01754	0	0.922	0.01754
0.000100573	0.923	0.10526	0.000100573	0.923	0	0	0.923	0.03509	0	0.923	0.05263	0	0.923	0.01754	0	0.923	0.01754
0.000100573	0.924	0.08772	0.000100573	0.924	0	0	0.924	0.03509	0	0.924	0.05263	0	0.924	0.01754	0	0.924	0.01754
0.000100573	0.925	0.08772	0.000100573	0.925	0	0	0.925	0.03509	0	0.925	0.05263	0	0.925	0.01754	0	0.925	0.01754
0.000100573	0.926	0.08772	0.000100573	0.926	0	0	0.926	0.01754	0	0.926	0.05263	0	0.926	0.01754	0	0.926	0.01754
0.000100573	0.927	0.08772	0.000100573	0.927	0	0	0.927	0.01754	0	0.927	0.05263	0	0.927	0.01754	0	0.927	0.01754
0.000100573	0.928	0.08772	0.000100573	0.928	0	0	0.928	0.01754	0	0.928	0.05263	0	0.928	0.01754	0	0.928	0.01754
0.000100573	0.929	0.08772	0.000100573	0.929	0	0	0.929	0.01754	0	0.929	0.05263	0	0.929	0.01754	0	0.929	0.01754
0.000100573	0.93	0.08772	0.000100573	0.93	0	0	0.93	0.01754	0	0.93	0.05263	0	0.93	0.01754	0	0.93	0.01754
0.000100573	0.931	0.08772	0.000100573	0.931	0	0	0.931	0.01754	0	0.931	0.05263	0	0.931	0.01754	0	0.931	0.01754
0.000100573	0.932	0.08772	0.000100573	0.932	0	0	0.932	0.01754	0	0.932	0.05263	0	0.932	0.01754	0	0.932	0.01754
0.000100573	0.933	0.08772	0.000100573	0.933	0	0	0.933	0.01754	0	0.933	0.05263	0	0.933	0.01754	0	0.933	0.01754
0.000100573	0.934	0.08772	0.000100573	0.934	0	0	0.934	0.01754	0	0.934	0.05263	0	0.934	0.01754	0	0.934	0.01754
0.000100573	0.935	0.08772	0.000100573	0.935	0	0	0.935	0.01754	0	0.935	0.05263	0	0.935	0.01754	0	0.935	0.01754
0.000100573	0.936	0.08772	0.000100573	0.936	0	0	0.936	0.01754	0	0.936	0.05263	0	0.936	0.01754	0	0.936	0.01754
0.000100573	0.937	0.08772	0.000100573	0.937	0	0	0.937	0.01754	0	0.937	0.05263	0	0.937	0.01754	0	0.937	0.01754
0.000100573	0.938	0.08772	0.000100573	0.938	0	0	0.938	0.01754	0	0.938	0.05263	0	0.938	0.01754	0	0.938	0.01754
0.000100573	0.939	0.08772	0.000100573	0.939	0	0	0.939	0.01754	0	0.939	0.05263	0	0.939	0.01754	0	0.939	0.01754
0.000100573	0.94	0.08772	0.000100573	0.94	0	0	0.94	0.01754	0	0.94	0.05263	0	0.94	0.01754	0	0.94	0.01754
0.000100573	0.941	0.08772	0.000100573	0.941	0	0	0.941	0.01754	0	0.941	0.05263	0	0.941	0.01754	0	0.941	0.01754
0.000100573	0.942	0.08772	0.000100573	0.942	0	0	0.942	0.01754	0	0.942	0.05263	0	0.942	0.01754	0	0.942	0.01754
0.000100573	0.943	0.08772	0.000100573	0.943	0	0	0.943	0.01754	0	0.943	0.05263	0	0.943	0.01754	0	0.943	0.01754
0.000100573	0.944	0.08772	0.000100573	0.944	0	0	0.944	0.01754	0	0.944	0.05263	0	0.944	0.01754	0	0.944	0.01754
0.000100573	0.945	0.08772	0.000100573	0.945	0	0	0.945	0.01754	0	0.945	0.05263	0	0.945	0.01754	0	0.945	0.01754
0.000100573	0.946	0.08772	0.000100573	0.946	0	0	0.946	0.01754	0	0.946	0.05263	0	0.946	0.01754	0	0.946	0.01754
0.000100573	0.947	0.08772	0.000100573	0.947	0	0	0.947	0.01754	0	0.947	0.05263	0	0.947	0.01754	0	0.947	0.01754
0.000100573	0.948	0.08772	0.000100573	0.948	0	0	0.948	0.01754	0	0.948	0.05263	0	0.948	0.01754	0	0.948	0.01754
0	0.949	0.05263	0.000100573	0.949	0	0	0.949	0.01754	0	0.949	0.05263	0	0.949	0.01754	0	0.949	0.01754
0	0.95	0.05263	0.000100573	0.95	0	0	0.95	0.01754	0	0.95	0.05263	0	0.95	0.01754	0	0.95	0.01754
0	0.951	0.05263	0.000100573	0.951	0	0	0.951	0.01754	0	0.951	0.05263	0	0.951	0.01754	0	0.951	0.01754
0	0.952	0.05263	0.000100573	0.952	0	0	0.952	0.01754	0	0.952	0.05263	0	0.952	0.01754	0	0.952	0.01754
0	0.953	0.05263	0.000100573	0.953	0	0	0.953	0.01754	0	0.953	0.05263	0	0.953	0.01754	0	0.953	0.01754
0	0.954	0.05263	0.000100573	0.954	0	0	0.954	0.01754	0	0.954	0.05263	0	0.954	0.01754	0	0.954	0.01754
0	0.955	0.05263	0.000100573	0.955	0	0	0.955	0.01754	0	0.955	0.05263	0	0.955	0.01754	0	0.955	0.01754
0	0.956	0.05263	0.000100573	0.956	0	0	0.956	0.01754	0	0.956	0.05263	0	0.956	0.01754	0	0.956	0.01754
0	0.957	0.01754	0.000100573	0.957	0	0	0.957	0.01754	0	0.957	0.05263	0	0.957	0.01754	0	0.957	0.01754
0	0.958	0.01754	0.000100573	0.958	0	0	0.958	0.01754	0	0.958	0.05263	0	0.958	0.01754	0	0.958	0.01754
0	0.959	0.01754	0.000100573	0.959	0	0	0.959	0.01754	0	0.959	0.05263	0	0.959	0.01754	0	0.959	0.01754
0	0.96	0.01754	0.000100573	0.96	0	0	0.96	0.01754	0	0.96	0.05263	0	0.96	0.01754	0	0.96	0.01754
0	0.961	0.01754	0.000100573	0.961	0	0	0.961	0.01754	0	0.961	0.05263	0	0.961	0.01754	0	0.961	0.01754
0	0.962	0.01754	0.000100573	0.962	0	0	0.962	0.01754	0	0.962	0.05263	0	0.962	0.01754	0	0.962	0.01754
0	0.963	0.01754	0.000100573	0.963	0	0	0.963	0.01754	0	0.963	0.05263	0	0.963	0.01754	0	0.963	0.01754
0	0.964	0.01754	0.000100573	0.964	0	0	0.964	0.01754	0	0.964	0.05263	0	0.964	0.01754	0	0.964	0.01754
0	0.965	0.01754	0.000100573	0.965	0	0	0.965	0.01754	0	0.965	0.05263	0	0.965	0.01754	0	0.965	0.01754
0	0.966	0.01754	0.000100573	0.966	0	0	0.966	0.01754	0	0.966	0.05263	0	0.966	0.01754	0	0.966	0.01754
0	0.967	0.01754	0.000100573	0.967	0	0	0.967	0.01754	0	0.967	0.05263	0	0.967	0.01754	0	0.967	0.01754
0	0.968	0.01754	0.000100573	0.968	0	0	0.968	0.01754	0	0.968	0.05263	0	0.968	0.01754	0	0.968	0.01754
0	0.969	0.01754	0.000100573	0.969	0	0	0.969	0.01754	0	0.969	0.05263	0	0.969	0.01754	0	0.969	0.01754
0	0.97	0.01754	0.000100573	0.97	0	0	0.97	0.01754	0	0.97	0.05263	0	0.97	0.01754	0	0.97	0.01754
0	0.971	0.01754	0.000100573	0.971	0	0	0.971	0.01754	0	0.971	0.05263	0	0.971	0.01754	0	0.971	0.01754
0	0.972	0.01754	0.000100573	0.972	0	0	0.972	0.01754	0	0.972	0.05263	0	0.972	0.01754	0	0.972	0.01754
0	0.973	0.01754	0.000100573	0.973	0	0	0.973	0.01754	0	0.973	0.05263	0	0.973	0.01754	0	0.973	0.01754
0	0.974	0.01754	0.000100573	0.974	0	0	0.974	0.01754	0	0.974	0.05263	0	0.974	0.01754	0	0.974	0.01754
0	0.975	0.01754	0.000100573	0.975	0	0	0.975	0.01754	0	0.975	0.03509	0	0.975	0.01754	0	0.975	0.01754
0	0.976	0.01754	0.000100573	0.976	0	0	0.976	0.01754	0	0.976	0.03509	0	0.976	0.01754	0	0.976	0.01754
0	0.977	0.01754	0.000100573	0.977	0	0	0.977	0.01754	0	0.977	0.03509	0	0.977	0.01754	0	0.977	0.01754
0	0.978	0.01754	0.000100573	0.978	0	0	0.978	0.01754	0	0.978	0.03509	0	0.978	0.01754	0	0.978	0.01754
0	0.979	0.01754	0.000100573	0.979	0	0	0.979	0.01754	0	0.979	0.03509	0	0.979	0.01754	0	0.979	0.01754
0	0.98	0.01754	0.000100573	0.98	0	0	0.98	0.01754	0	0.98	0.03509	0	0.98	0.01754	0	0.98	0.01754
0	0.981	0.01754	0.000100573	0.981	0	0	0.981	0.01754	0	0.981	0.03509	0	0.981	0.01754	0	0.981	0.01754
0	0.982	0.01754	0.000100573	0.982	0	0	0.982	0.01754	0	0.982	0.03509	0	0.982	0.01754	0	0.982	0.01754
0	0.983	0.01754	0.000100573	0.983	0	0	0.983	0.01754	0	0.983	0.03509	0	0.983	0.01754	0	0.983	0.01754
0	0.984	0.01754	0.000100573	0.984	0	0	0.984	0.01754	0	0.984	0.01754	0	0.984	0.01754	0	0.984	0.01754
0	0.985	0.01754	0.000100573	0.985	0	0	0.985	0.01754	0	0.985	0.01754	0	0.985	0.01754	0	0.985	0.01754
0	0.986	0.01754	0.000100573	0.986	0	0	0.986	0.01754	0	0.986	0.01754	0	0.986	0.01754	0	0.986	0.01754
0	0.987	0.01754	0.000100573	0.987	0	0	0.987	0.01754	0	0.987	0.01754	0	0.987	0.01754	0	0.987	0.01754
0	0.988	0.01754	0.000100573	0.988	0	0	0.988	0.01754	0	0.988	0.01754	0	0.988	0.01754	0	0.988	0.01754
0	0.989	0.01754	0.000100573	0.989	0	0	0.989	0.01754	0	0.989	0.01754	0	0.989	0.01754	0	0.989	0.01754
0	0.99	0.01754	0.000100573	0.99	0	0	0.99	0.01754	0	0.99	0.01754	0	0.99	0.01754	0	0.99	0.01754
0	0.991	0.01754	0.000100573	0.991	0	0	0.991	0.01754	0	0.991	0.01754	0	0.991	0.01754	0	0.991	0.01754
0	0.992	0.01754	0.000100573	0.992	0	0	0.992	0.01754	0	0.992	0.01754	0	0.992	0.01754	0	0.992	0.01754
0	0.993	0.01754	0.000100573	0.993	0	0	0.993	0.01754	0	0.993	0.01754	0	0.993	0.01754	0	0.993	0.01754
0	0.994	0.01754	0.000100573	0.994	0	0	0.994	0.01754	0	0.994	0.01754	0	0.994	0.01754	0	0.994	0.01754
0	0.995	0.01754	0.000100573	0.995	0	0	0.995	0.01754	0	0.995	0.01754	0	0.995	0.01754	0	0.995	0.01754
0	0.996	0.01754	0.000100573	0.996	0	0	0.996	0.01754	0	0.996	0.01754	0	0.996	0.01754	0	0.996	0.01754
0	0.997	0.01754	0.000100573	0.997	0	0	0.997	0.01754	0	0.997	0.01754	0	0.997	0.01754	0	0.997	0.01754
0	0.998	0.01754	0.000100573	0.998	0	0	0.998	0.01754	0	0.998	0.01754	0	0.998	0.01754	0	0.998	0.01754
0	0.999	0.01754	0.000100573	0.999	0	0	0.999	0.01754	0	0.999	0.01754	0	0.999	0.01754	0	0.999	0.01754
0	1	0	0	1	0	0	1	0	0	1	0	0	1	0	0	1	0
0	1.001	0	0	1.001	0	0	1.001	0	0	1.001	0	0	1.001	0	0	1.001	0

## Sheet: Sandiego2
pf1	τ1	pd1	pf2	τ2	pd2	pf3	τ3	pd3	pf4	τ4	pd4	pf5	τ5	pd5	pf6	τ6	pd6
1	-0.001	1	1	-0.001	1	1	-0.001	1	1	-0.001	1	1	-0.001	1	1	-0.001	1
1	0	0.99254	0.9999	0	1	0.9999	0	1	0.9999	0	1	0.9998	0	1	0.5524	0	1
1	0.001	0.99254	0.88182	0.001	0.96269	0.9999	0.001	1	0.9998	0.001	1	0.57237	0.001	1	0.53335	0.001	1
1	0.002	0.99254	0.8358	0.002	0.9403	0.9999	0.002	1	0.9998	0.002	1	0.53649	0.002	1	0.5149	0.002	1
1	0.003	0.99254	0.80012	0.003	0.9403	0.9999	0.003	1	0.9998	0.003	1	0.51835	0.003	1	0.49767	0.003	1
1	0.004	0.99254	0.76971	0.004	0.92537	0.9999	0.004	1	0.9998	0.004	1	0.50233	0.004	1	0.47983	0.004	1
1	0.005	0.99254	0.74042	0.005	0.91045	0.9999	0.005	1	0.9998	0.005	1	0.4849	0.005	1	0.46148	0.005	1
1	0.006	0.99254	0.71691	0.006	0.90299	0.9999	0.006	1	0.9998	0.006	1	0.46483	0.006	1	0.44557	0.006	1
1	0.007	0.99254	0.69299	0.007	0.89552	0.9999	0.007	1	0.9998	0.007	1	0.44658	0.007	1	0.42875	0.007	1
1	0.008	0.99254	0.67373	0.008	0.88806	0.9999	0.008	1	0.9997	0.008	1	0.4255	0.008	1	0.41334	0.008	1
1	0.009	0.99254	0.65569	0.009	0.88806	0.9999	0.009	1	0.9997	0.009	1	0.4033	0.009	1	0.39743	0.009	1
1	0.01	0.99254	0.63724	0.01	0.8806	0.9998	0.01	1	0.9997	0.01	1	0.38638	0.01	1	0.38242	0.01	1
1	0.011	0.99254	0.62204	0.011	0.87313	0.9998	0.011	1	0.9997	0.011	1	0.37563	0.011	1	0.36722	0.011	1
1	0.012	0.99254	0.60653	0.012	0.82836	0.9998	0.012	1	0.9997	0.012	1	0.37036	0.012	1	0.35151	0.012	1
1	0.013	0.99254	0.59295	0.013	0.81343	0.9998	0.013	1	0.9997	0.013	1	0.36509	0.013	1	0.33479	0.013	1
1	0.014	0.99254	0.57946	0.014	0.81343	0.9998	0.014	1	0.9997	0.014	1	0.36033	0.014	1	0.3206	0.014	1
1	0.015	0.99254	0.56578	0.015	0.79104	0.9998	0.015	1	0.9997	0.015	1	0.35506	0.015	1	0.3062	0.015	1
1	0.016	0.99254	0.54926	0.016	0.77612	0.9998	0.016	1	0.9997	0.016	1	0.351	0.016	1	0.29161	0.016	1
1	0.017	0.99254	0.53659	0.017	0.74627	0.9998	0.017	1	0.9997	0.017	1	0.34442	0.017	1	0.27843	0.017	1
1	0.018	0.99254	0.52554	0.018	0.72388	0.9998	0.018	1	0.9997	0.018	1	0.33661	0.018	1	0.26627	0.018	1
1	0.019	0.99254	0.5147	0.019	0.71642	0.9998	0.019	1	0.99959	0.019	1	0.32394	0.019	1	0.2536	0.019	1
1	0.02	0.99254	0.50253	0.02	0.71642	0.9998	0.02	1	0.99959	0.02	1	0.31178	0.02	1	0.24275	0.02	1
1	0.021	0.99254	0.4927	0.021	0.71642	0.9998	0.021	1	0.99959	0.021	1	0.29941	0.021	0.99254	0.22958	0.021	1
1	0.022	0.99254	0.48236	0.022	0.69403	0.9998	0.022	1	0.99959	0.022	1	0.28735	0.022	0.99254	0.21924	0.022	1
1	0.023	0.99254	0.47203	0.023	0.68657	0.9998	0.023	1	0.99959	0.023	1	0.27397	0.023	0.99254	0.2089	0.023	1
1	0.024	0.99254	0.46331	0.024	0.6791	0.9998	0.024	1	0.99959	0.024	1	0.26181	0.024	0.99254	0.19724	0.024	1
1	0.025	0.99254	0.455	0.025	0.66418	0.9997	0.025	1	0.99949	0.025	1	0.25086	0.025	0.99254	0.1868	0.025	1
1	0.026	0.99254	0.4475	0.026	0.66418	0.9997	0.026	1	0.99939	0.026	1	0.24164	0.026	0.99254	0.17758	0.026	1
1	0.027	0.99254	0.43878	0.027	0.66418	0.9997	0.027	1	0.99939	0.027	1	0.23404	0.027	0.99254	0.16714	0.027	1
1	0.028	0.99254	0.43128	0.028	0.66418	0.99959	0.028	1	0.99939	0.028	1	0.22735	0.028	0.99254	0.15822	0.028	1
1	0.029	0.99254	0.42266	0.029	0.65672	0.99959	0.029	1	0.99929	0.029	1	0.22147	0.029	0.99254	0.14971	0.029	1
1	0.03	0.99254	0.41638	0.03	0.65672	0.99949	0.03	1	0.99929	0.03	1	0.2165	0.03	0.99254	0.142	0.03	1
1	0.031	0.99254	0.40807	0.031	0.65672	0.99949	0.031	1	0.99929	0.031	1	0.21235	0.031	0.99254	0.13298	0.031	1
1	0.032	0.99254	0.40057	0.032	0.65672	0.99939	0.032	1	0.99929	0.032	1	0.20829	0.032	0.99254	0.12609	0.032	1
1	0.033	0.99254	0.39418	0.033	0.63433	0.99929	0.033	1	0.99929	0.033	1	0.20414	0.033	0.99254	0.12031	0.033	1
1	0.034	0.99254	0.3877	0.034	0.63433	0.99929	0.034	1	0.99929	0.034	1	0.20069	0.034	0.99254	0.11362	0.034	1
1	0.035	0.99254	0.37959	0.035	0.63433	0.99899	0.035	1	0.99929	0.035	1	0.19724	0.035	0.99254	0.10683	0.035	1
1	0.036	0.99254	0.3732	0.036	0.63433	0.99858	0.036	1	0.99919	0.036	1	0.19288	0.036	0.99254	0.10085	0.036	1
1	0.037	0.99254	0.36621	0.037	0.63433	0.99838	0.037	1	0.99909	0.037	1	0.18974	0.037	0.99254	0.09548	0.037	1
1	0.038	0.99254	0.36002	0.038	0.63433	0.99838	0.038	1	0.99909	0.038	1	0.18386	0.038	0.99254	0.09051	0.038	1
1	0.039	0.99254	0.35404	0.039	0.62687	0.99797	0.039	1	0.99899	0.039	1	0.17869	0.039	0.99254	0.08555	0.039	1
1	0.04	0.99254	0.34756	0.04	0.62687	0.99777	0.04	1	0.99889	0.04	1	0.17393	0.04	0.99254	0.08038	0.04	1
1	0.041	0.99254	0.34198	0.041	0.62687	0.99777	0.041	1	0.99889	0.041	1	0.17018	0.041	0.98507	0.07582	0.041	1
1	0.042	0.99254	0.3361	0.042	0.6194	0.99736	0.042	1	0.99889	0.042	1	0.16339	0.042	0.98507	0.07115	0.042	1
1	0.043	0.99254	0.33175	0.043	0.6194	0.99706	0.043	1	0.99868	0.043	1	0.15741	0.043	0.98507	0.06781	0.043	1
1	0.044	0.99254	0.32617	0.044	0.60448	0.99645	0.044	1	0.99848	0.044	1	0.15265	0.044	0.98507	0.06507	0.044	1
1	0.045	0.99254	0.3212	0.045	0.60448	0.99615	0.045	1	0.99848	0.045	1	0.14768	0.045	0.98507	0.06203	0.045	1
1	0.046	0.99254	0.31614	0.046	0.60448	0.99574	0.046	1	0.99848	0.046	1	0.1421	0.046	0.98507	0.05848	0.046	1
1	0.047	0.99254	0.31117	0.047	0.59701	0.99544	0.047	1	0.99848	0.047	1	0.13653	0.047	0.98507	0.05514	0.047	1
1	0.048	0.99254	0.3061	0.048	0.58955	0.99483	0.048	1	0.99838	0.048	1	0.13197	0.048	0.98507	0.05321	0.048	1
1	0.049	0.99254	0.30235	0.049	0.58209	0.99422	0.049	1	0.99828	0.049	1	0.12751	0.049	0.98507	0.05078	0.049	1
1	0.05	0.99254	0.2986	0.05	0.57463	0.99361	0.05	1	0.99828	0.05	1	0.12153	0.05	0.97761	0.04845	0.05	0.99254
1	0.051	0.99254	0.29353	0.051	0.57463	0.99301	0.051	1	0.99807	0.051	1	0.11565	0.051	0.97761	0.04662	0.051	0.99254
1	0.052	0.99254	0.28917	0.052	0.56716	0.99159	0.052	1	0.99797	0.052	1	0.11129	0.052	0.97761	0.04551	0.052	0.99254
1	0.053	0.99254	0.28472	0.053	0.55224	0.99047	0.053	1	0.99787	0.053	1	0.10612	0.053	0.97761	0.04369	0.053	0.99254
1	0.054	0.99254	0.28076	0.054	0.54478	0.98966	0.054	1	0.99757	0.054	1	0.10085	0.054	0.97761	0.04176	0.054	0.99254
1	0.055	0.99254	0.27701	0.055	0.54478	0.98865	0.055	1	0.99696	0.055	1	0.09639	0.055	0.97761	0.03963	0.055	0.99254
1	0.056	0.99254	0.27103	0.056	0.54478	0.98743	0.056	1	0.99655	0.056	1	0.09234	0.056	0.97761	0.03771	0.056	0.99254
1	0.057	0.99254	0.26748	0.057	0.53731	0.98632	0.057	1	0.99595	0.057	1	0.08737	0.057	0.97761	0.03588	0.057	0.99254
1	0.058	0.99254	0.26323	0.058	0.53731	0.98571	0.058	1	0.99564	0.058	1	0.08362	0.058	0.97761	0.03365	0.058	0.99254
1	0.059	0.99254	0.25846	0.059	0.53731	0.9848	0.059	1	0.99534	0.059	1	0.07977	0.059	0.97761	0.03193	0.059	0.99254
1	0.06	0.99254	0.25542	0.06	0.53731	0.98388	0.06	1	0.99493	0.06	1	0.07582	0.06	0.97761	0.03061	0.06	0.99254
1	0.061	0.99254	0.25147	0.061	0.52985	0.98206	0.061	1	0.99402	0.061	1	0.07237	0.061	0.97761	0.02909	0.061	0.99254
1	0.062	0.99254	0.24782	0.062	0.52985	0.98003	0.062	1	0.99361	0.062	1	0.06882	0.062	0.97761	0.02808	0.062	0.98507
1	0.063	0.99254	0.24508	0.063	0.52985	0.97851	0.063	1	0.9928	0.063	1	0.06517	0.063	0.97761	0.02676	0.063	0.98507
1	0.064	0.99254	0.24123	0.064	0.51493	0.97689	0.064	1	0.9923	0.064	1	0.06193	0.064	0.97015	0.02534	0.064	0.98507
1	0.065	0.99254	0.23819	0.065	0.51493	0.97466	0.065	1	0.99189	0.065	1	0.05848	0.065	0.97015	0.02433	0.065	0.98507
1	0.066	0.99254	0.23434	0.066	0.51493	0.97324	0.066	1	0.99128	0.066	1	0.05544	0.066	0.97015	0.02341	0.066	0.98507
1	0.067	0.99254	0.23221	0.067	0.5	0.97071	0.067	1	0.99007	0.067	1	0.05301	0.067	0.97015	0.0223	0.067	0.97761
1	0.068	0.99254	0.22836	0.068	0.48507	0.96848	0.068	1	0.98915	0.068	1	0.05159	0.068	0.95522	0.02129	0.068	0.97015
1	0.069	0.99254	0.22471	0.069	0.48507	0.96564	0.069	1	0.98784	0.069	1	0.04835	0.069	0.95522	0.01987	0.069	0.96269
1	0.07	0.99254	0.22126	0.07	0.47761	0.96209	0.07	1	0.98682	0.07	1	0.04662	0.07	0.95522	0.01946	0.07	0.96269
1	0.071	0.99254	0.21812	0.071	0.47761	0.95956	0.071	1	0.98561	0.071	1	0.04409	0.071	0.95522	0.01885	0.071	0.96269
1	0.072	0.99254	0.21447	0.072	0.46269	0.95662	0.072	1	0.9849	0.072	1	0.04146	0.072	0.95522	0.01804	0.072	0.96269
1	0.073	0.99254	0.21022	0.073	0.46269	0.95327	0.073	1	0.98368	0.073	1	0.03963	0.073	0.95522	0.01683	0.073	0.96269
1	0.074	0.99254	0.20677	0.074	0.46269	0.94942	0.074	1	0.98226	0.074	1	0.0374	0.074	0.95522	0.01581	0.074	0.96269
1	0.075	0.99254	0.20393	0.075	0.46269	0.94466	0.075	1	0.98044	0.075	1	0.03568	0.075	0.95522	0.01551	0.075	0.96269
1	0.076	0.99254	0.2014	0.076	0.46269	0.94111	0.076	1	0.97871	0.076	1	0.03426	0.076	0.95522	0.0149	0.076	0.96269
0.9999	0.077	0.99254	0.19795	0.077	0.45522	0.93726	0.077	1	0.97588	0.077	1	0.03314	0.077	0.95522	0.01439	0.077	0.96269
0.9999	0.078	0.99254	0.19542	0.078	0.44776	0.9325	0.078	1	0.97375	0.078	1	0.03254	0.078	0.95522	0.01358	0.078	0.96269
0.9999	0.079	0.99254	0.19258	0.079	0.4403	0.92834	0.079	1	0.97152	0.079	1	0.03091	0.079	0.95522	0.01318	0.079	0.96269
0.9999	0.08	0.99254	0.18995	0.08	0.42537	0.92287	0.08	1	0.96858	0.08	1	0.02929	0.08	0.95522	0.01308	0.08	0.95522
0.9999	0.081	0.99254	0.1866	0.081	0.42537	0.91689	0.081	1	0.96473	0.081	1	0.02828	0.081	0.95522	0.01277	0.081	0.95522
0.9999	0.082	0.99254	0.18407	0.082	0.41791	0.90999	0.082	1	0.96057	0.082	1	0.02727	0.082	0.95522	0.01237	0.082	0.95522
0.9999	0.083	0.99254	0.18123	0.083	0.41791	0.90452	0.083	1	0.95642	0.083	1	0.02686	0.083	0.95522	0.01226	0.083	0.95522
0.9999	0.084	0.99254	0.17859	0.084	0.40299	0.89814	0.084	1	0.95216	0.084	1	0.02585	0.084	0.95522	0.01226	0.084	0.95522
0.9999	0.085	0.99254	0.17555	0.085	0.40299	0.89053	0.085	1	0.9475	0.085	1	0.02514	0.085	0.94776	0.01206	0.085	0.95522
0.9999	0.086	0.99254	0.17342	0.086	0.40299	0.88161	0.086	1	0.94263	0.086	1	0.02422	0.086	0.94776	0.01125	0.086	0.95522
0.9999	0.087	0.99254	0.17119	0.087	0.39552	0.87452	0.087	1	0.93746	0.087	1	0.02352	0.087	0.9403	0.01085	0.087	0.95522
0.9999	0.088	0.99254	0.16886	0.088	0.38806	0.8658	0.088	1	0.9332	0.088	1	0.02281	0.088	0.9403	0.01044	0.088	0.94776
0.9999	0.089	0.99254	0.16714	0.089	0.38806	0.8584	0.089	1	0.92834	0.089	1	0.02199	0.089	0.9403	0.01034	0.089	0.94776
0.9999	0.09	0.99254	0.1644	0.09	0.38806	0.84786	0.09	1	0.92449	0.09	1	0.02088	0.09	0.9403	0.01014	0.09	0.94776
0.9999	0.091	0.99254	0.16268	0.091	0.37313	0.83813	0.091	1	0.91851	0.091	1	0.02037	0.091	0.9403	0.01014	0.091	0.94776
0.9999	0.092	0.99254	0.16086	0.092	0.37313	0.82749	0.092	1	0.91151	0.092	1	0.01987	0.092	0.9403	0.01014	0.092	0.94776
0.9999	0.093	0.99254	0.15913	0.093	0.37313	0.81482	0.093	1	0.90462	0.093	1	0.01946	0.093	0.9403	0.00973	0.093	0.94776
0.9999	0.094	0.99254	0.15721	0.094	0.37313	0.79972	0.094	1	0.89814	0.094	1	0.01906	0.094	0.9403	0.00953	0.094	0.94776
0.9999	0.095	0.99254	0.15508	0.095	0.37313	0.78401	0.095	1	0.88992	0.095	1	0.01855	0.095	0.9403	0.00922	0.095	0.94776
0.9999	0.096	0.99254	0.15254	0.096	0.36567	0.77093	0.096	1	0.88161	0.096	1	0.01804	0.096	0.9403	0.00892	0.096	0.94776
0.9999	0.097	0.99254	0.15133	0.097	0.36567	0.75573	0.097	1	0.86965	0.097	1	0.01723	0.097	0.93284	0.00882	0.097	0.9403
0.9999	0.098	0.99254	0.1495	0.098	0.36567	0.73971	0.098	1	0.85931	0.098	1	0.01703	0.098	0.92537	0.00872	0.098	0.9403
0.9999	0.099	0.99254	0.14656	0.099	0.36567	0.72258	0.099	1	0.84685	0.099	1	0.01662	0.099	0.91045	0.00851	0.099	0.93284
0.9999	0.1	0.99254	0.14403	0.1	0.35821	0.70373	0.1	1	0.83185	0.1	1	0.01662	0.1	0.91045	0.00841	0.1	0.93284
0.9999	0.101	0.99254	0.14139	0.101	0.34328	0.68427	0.101	1	0.81857	0.101	1	0.01642	0.101	0.91045	0.00811	0.101	0.93284
0.9999	0.102	0.99254	0.13957	0.102	0.34328	0.66663	0.102	1	0.80489	0.102	1	0.01601	0.102	0.91045	0.00811	0.102	0.93284
0.9999	0.103	0.99254	0.13693	0.103	0.34328	0.64555	0.103	1	0.78603	0.103	1	0.01571	0.103	0.91045	0.00801	0.103	0.93284
0.9999	0.104	0.99254	0.13552	0.104	0.33582	0.62467	0.104	1	0.77103	0.104	1	0.01531	0.104	0.91045	0.00801	0.104	0.93284
0.9999	0.105	0.99254	0.1341	0.105	0.33582	0.60227	0.105	1	0.75279	0.105	1	0.015	0.105	0.90299	0.00801	0.105	0.93284
0.9999	0.106	0.99254	0.13268	0.106	0.33582	0.58068	0.106	1	0.73059	0.106	1	0.0148	0.106	0.90299	0.0078	0.106	0.93284
0.9999	0.107	0.99254	0.13065	0.107	0.33582	0.55859	0.107	1	0.70353	0.107	1	0.0147	0.107	0.89552	0.0077	0.107	0.93284
0.9999	0.108	0.99254	0.12893	0.108	0.33582	0.53882	0.108	1	0.66856	0.108	1	0.0146	0.108	0.89552	0.0075	0.108	0.93284
0.9999	0.109	0.99254	0.1268	0.109	0.33582	0.51683	0.109	1	0.61372	0.109	1	0.01439	0.109	0.89552	0.0075	0.109	0.93284
0.9999	0.11	0.99254	0.12568	0.11	0.33582	0.49412	0.11	1	0.48236	0.11	0.97761	0.01399	0.11	0.89552	0.0075	0.11	0.93284
0.9999	0.111	0.99254	0.12416	0.111	0.33582	0.4702	0.111	1	0.38688	0.111	0.95522	0.01389	0.111	0.88806	0.0073	0.111	0.93284
0.9999	0.112	0.99254	0.12244	0.112	0.33582	0.45064	0.112	1	0.33996	0.112	0.95522	0.01378	0.112	0.88806	0.0072	0.112	0.93284
0.9999	0.113	0.99254	0.12051	0.113	0.33582	0.42895	0.113	1	0.30782	0.113	0.94776	0.01348	0.113	0.88806	0.0071	0.113	0.93284
0.9999	0.114	0.99254	0.1193	0.114	0.33582	0.40645	0.114	1	0.28522	0.114	0.9403	0.01318	0.114	0.88806	0.00689	0.114	0.93284
0.9999	0.115	0.99254	0.11676	0.115	0.33582	0.38526	0.115	1	0.26637	0.115	0.93284	0.01318	0.115	0.88806	0.00689	0.115	0.93284
0.9999	0.116	0.99254	0.11565	0.116	0.33582	0.36377	0.116	1	0.25147	0.116	0.93284	0.01287	0.116	0.88806	0.00659	0.116	0.93284
0.9999	0.117	0.99254	0.11383	0.117	0.33582	0.34604	0.117	1	0.2389	0.117	0.93284	0.01267	0.117	0.88806	0.00639	0.117	0.93284
0.9999	0.118	0.99254	0.112	0.118	0.33582	0.32607	0.118	1	0.22725	0.118	0.93284	0.01267	0.118	0.8806	0.00639	0.118	0.93284
0.9999	0.119	0.99254	0.11028	0.119	0.33582	0.30803	0.119	1	0.21539	0.119	0.93284	0.01257	0.119	0.8806	0.00598	0.119	0.93284
0.9999	0.12	0.99254	0.10825	0.12	0.33582	0.28988	0.12	1	0.20302	0.12	0.92537	0.01216	0.12	0.8806	0.00598	0.12	0.93284
0.9999	0.121	0.99254	0.10653	0.121	0.33582	0.27346	0.121	1	0.19299	0.121	0.91791	0.01216	0.121	0.8806	0.00598	0.121	0.93284
0.9999	0.122	0.99254	0.10541	0.122	0.32836	0.25441	0.122	1	0.18275	0.122	0.91791	0.01206	0.122	0.87313	0.00598	0.122	0.93284
0.9999	0.123	0.99254	0.1044	0.123	0.32836	0.24204	0.123	1	0.17474	0.123	0.90299	0.01176	0.123	0.87313	0.00588	0.123	0.93284
0.9999	0.124	0.99254	0.10389	0.124	0.32836	0.22836	0.124	1	0.16704	0.124	0.90299	0.01145	0.124	0.86567	0.00578	0.124	0.93284
0.9999	0.125	0.99254	0.10247	0.125	0.32836	0.21478	0.125	1	0.15812	0.125	0.90299	0.01135	0.125	0.86567	0.00578	0.125	0.93284
0.9999	0.126	0.99254	0.10095	0.126	0.32836	0.20109	0.126	1	0.14991	0.126	0.90299	0.01135	0.126	0.86567	0.00568	0.126	0.93284
0.9999	0.127	0.99254	0.09953	0.127	0.3209	0.18731	0.127	1	0.14221	0.127	0.90299	0.01135	0.127	0.86567	0.00568	0.127	0.93284
0.9999	0.128	0.99254	0.09822	0.128	0.3209	0.17667	0.128	1	0.13562	0.128	0.90299	0.01135	0.128	0.86567	0.00568	0.128	0.92537
0.9999	0.129	0.99254	0.0971	0.129	0.3209	0.16552	0.129	1	0.12812	0.129	0.88806	0.01125	0.129	0.86567	0.00568	0.129	0.92537
0.9998	0.13	0.99254	0.09578	0.13	0.3209	0.15548	0.13	1	0.12274	0.13	0.87313	0.01125	0.13	0.85821	0.00547	0.13	0.91791
0.9998	0.131	0.99254	0.09457	0.131	0.3209	0.14616	0.131	1	0.11818	0.131	0.87313	0.01125	0.131	0.85821	0.00547	0.131	0.91791
0.9998	0.132	0.99254	0.09355	0.132	0.3209	0.13775	0.132	1	0.112	0.132	0.87313	0.01125	0.132	0.85821	0.00537	0.132	0.91045
0.9998	0.133	0.99254	0.09274	0.133	0.31343	0.127	0.133	1	0.10703	0.133	0.87313	0.01115	0.133	0.85075	0.00537	0.133	0.91045
0.9998	0.134	0.99254	0.09143	0.134	0.31343	0.1193	0.134	1	0.10339	0.134	0.86567	0.01085	0.134	0.84328	0.00537	0.134	0.91045
0.9998	0.135	0.99254	0.09082	0.135	0.31343	0.11119	0.135	1	0.09822	0.135	0.86567	0.01085	0.135	0.84328	0.00537	0.135	0.91045
0.9998	0.136	0.99254	0.0896	0.136	0.31343	0.10541	0.136	1	0.09426	0.136	0.86567	0.01064	0.136	0.84328	0.00537	0.136	0.91045
0.9998	0.137	0.99254	0.08838	0.137	0.31343	0.09923	0.137	1	0.09092	0.137	0.86567	0.01064	0.137	0.84328	0.00537	0.137	0.91045
0.9998	0.138	0.99254	0.08707	0.138	0.31343	0.09365	0.138	1	0.08757	0.138	0.86567	0.01054	0.138	0.84328	0.00537	0.138	0.91045
0.9998	0.139	0.99254	0.08585	0.139	0.31343	0.08727	0.139	1	0.08322	0.139	0.86567	0.01034	0.139	0.84328	0.00537	0.139	0.91045
0.9998	0.14	0.99254	0.08524	0.14	0.31343	0.08159	0.14	1	0.07977	0.14	0.86567	0.01034	0.14	0.84328	0.00537	0.14	0.91045
0.9998	0.141	0.99254	0.08413	0.141	0.31343	0.07754	0.141	1	0.07612	0.141	0.85821	0.00993	0.141	0.84328	0.00537	0.141	0.91045
0.9998	0.142	0.99254	0.08271	0.142	0.31343	0.07338	0.142	1	0.07359	0.142	0.85075	0.00993	0.142	0.84328	0.00527	0.142	0.91045
0.9998	0.143	0.99254	0.0818	0.143	0.31343	0.06984	0.143	1	0.07085	0.143	0.85075	0.00973	0.143	0.84328	0.00527	0.143	0.91045
0.9998	0.144	0.99254	0.08017	0.144	0.31343	0.06659	0.144	1	0.06902	0.144	0.85075	0.00963	0.144	0.84328	0.00517	0.144	0.91045
0.9998	0.145	0.99254	0.07926	0.145	0.31343	0.06345	0.145	1	0.06598	0.145	0.83582	0.00953	0.145	0.84328	0.00517	0.145	0.91045
0.9998	0.146	0.99254	0.07865	0.146	0.31343	0.06081	0.146	1	0.06345	0.146	0.83582	0.00922	0.146	0.83582	0.00507	0.146	0.91045
0.9998	0.147	0.99254	0.07815	0.147	0.30597	0.05777	0.147	1	0.06102	0.147	0.82836	0.00922	0.147	0.83582	0.00497	0.147	0.91045
0.9998	0.148	0.99254	0.07713	0.148	0.30597	0.05453	0.148	1	0.05899	0.148	0.82836	0.00912	0.148	0.83582	0.00487	0.148	0.91045
0.9998	0.149	0.99254	0.07663	0.149	0.30597	0.05149	0.149	1	0.05706	0.149	0.82836	0.00902	0.149	0.83582	0.00466	0.149	0.91045
0.9998	0.15	0.99254	0.0747	0.15	0.30597	0.04896	0.15	1	0.05615	0.15	0.8209	0.00902	0.15	0.83582	0.00456	0.15	0.90299
0.9998	0.151	0.99254	0.07379	0.151	0.30597	0.04642	0.151	1	0.05331	0.151	0.81343	0.00902	0.151	0.83582	0.00456	0.151	0.90299
0.9998	0.152	0.99254	0.07318	0.152	0.30597	0.04419	0.152	0.99254	0.05159	0.152	0.81343	0.00872	0.152	0.82836	0.00456	0.152	0.90299
0.9998	0.153	0.99254	0.07267	0.153	0.30597	0.04227	0.153	0.99254	0.05058	0.153	0.80597	0.00872	0.153	0.82836	0.00456	0.153	0.90299
0.9998	0.154	0.99254	0.07196	0.154	0.30597	0.03994	0.154	0.98507	0.04875	0.154	0.80597	0.00872	0.154	0.82836	0.00436	0.154	0.90299
0.9998	0.155	0.99254	0.07085	0.155	0.30597	0.03791	0.155	0.98507	0.04754	0.155	0.79104	0.00872	0.155	0.82836	0.00436	0.155	0.90299
0.9998	0.156	0.99254	0.07014	0.156	0.30597	0.03568	0.156	0.98507	0.04581	0.156	0.79104	0.00851	0.156	0.82836	0.00436	0.156	0.90299
0.9998	0.157	0.99254	0.06923	0.157	0.30597	0.03436	0.157	0.98507	0.04348	0.157	0.79104	0.00841	0.157	0.82836	0.00405	0.157	0.90299
0.9998	0.158	0.99254	0.06811	0.158	0.29104	0.03294	0.158	0.98507	0.04267	0.158	0.79104	0.00831	0.158	0.82836	0.00405	0.158	0.90299
0.9998	0.159	0.99254	0.06771	0.159	0.29104	0.03173	0.159	0.98507	0.04085	0.159	0.78358	0.00831	0.159	0.82836	0.00395	0.159	0.90299
0.9998	0.16	0.99254	0.067	0.16	0.29104	0.03041	0.16	0.98507	0.03892	0.16	0.77612	0.00831	0.16	0.82836	0.00385	0.16	0.90299
0.9998	0.161	0.99254	0.06659	0.161	0.29104	0.02879	0.161	0.98507	0.03791	0.161	0.77612	0.00821	0.161	0.82836	0.00385	0.161	0.90299
0.9998	0.162	0.99254	0.06609	0.162	0.29104	0.02828	0.162	0.98507	0.03639	0.162	0.77612	0.00811	0.162	0.82836	0.00385	0.162	0.90299
0.9998	0.163	0.99254	0.06507	0.163	0.29104	0.02676	0.163	0.98507	0.03527	0.163	0.77612	0.00811	0.163	0.82836	0.00385	0.163	0.90299
0.9998	0.164	0.99254	0.06426	0.164	0.29104	0.02554	0.164	0.97761	0.03426	0.164	0.76866	0.00801	0.164	0.82836	0.00375	0.164	0.90299
0.9998	0.165	0.99254	0.06355	0.165	0.29104	0.02433	0.165	0.97761	0.03284	0.165	0.75373	0.00791	0.165	0.82836	0.00365	0.165	0.89552
0.9998	0.166	0.99254	0.06294	0.166	0.29104	0.02341	0.166	0.97761	0.03213	0.166	0.75373	0.00791	0.166	0.82836	0.00355	0.166	0.89552
0.9998	0.167	0.99254	0.06223	0.167	0.29104	0.0224	0.167	0.97015	0.03071	0.167	0.74627	0.0078	0.167	0.82836	0.00355	0.167	0.89552
0.9998	0.168	0.99254	0.06142	0.168	0.29104	0.02149	0.168	0.96269	0.02929	0.168	0.74627	0.0077	0.168	0.82836	0.00345	0.168	0.89552
0.9998	0.169	0.99254	0.06061	0.169	0.29104	0.02007	0.169	0.95522	0.02828	0.169	0.74627	0.0076	0.169	0.82836	0.00345	0.169	0.89552
0.9998	0.17	0.99254	0.06	0.17	0.27612	0.01946	0.17	0.95522	0.02747	0.17	0.74627	0.0075	0.17	0.82836	0.00345	0.17	0.89552
0.9998	0.171	0.99254	0.0594	0.171	0.27612	0.01835	0.171	0.95522	0.02656	0.171	0.73881	0.0075	0.171	0.8209	0.00345	0.171	0.89552
0.9998	0.172	0.99254	0.05899	0.172	0.27612	0.01713	0.172	0.95522	0.02544	0.172	0.73881	0.0074	0.172	0.8209	0.00345	0.172	0.89552
0.9998	0.173	0.99254	0.05859	0.173	0.27612	0.01642	0.173	0.95522	0.02402	0.173	0.71642	0.0074	0.173	0.8209	0.00324	0.173	0.89552
0.9998	0.174	0.99254	0.05777	0.174	0.27612	0.01601	0.174	0.95522	0.02291	0.174	0.70896	0.0074	0.174	0.81343	0.00324	0.174	0.89552
0.9998	0.175	0.99254	0.05706	0.175	0.27612	0.015	0.175	0.95522	0.02199	0.175	0.70149	0.0074	0.175	0.81343	0.00324	0.175	0.89552
0.9998	0.176	0.99254	0.05656	0.176	0.27612	0.01449	0.176	0.95522	0.02047	0.176	0.70149	0.0074	0.176	0.80597	0.00314	0.176	0.89552
0.9998	0.177	0.99254	0.05575	0.177	0.27612	0.01409	0.177	0.95522	0.02007	0.177	0.70149	0.0074	0.177	0.80597	0.00314	0.177	0.89552
0.9998	0.178	0.99254	0.05534	0.178	0.26866	0.01358	0.178	0.95522	0.01946	0.178	0.68657	0.0073	0.178	0.79851	0.00304	0.178	0.89552
0.9998	0.179	0.99254	0.05433	0.179	0.26866	0.01338	0.179	0.94776	0.01845	0.179	0.6791	0.0072	0.179	0.79851	0.00304	0.179	0.89552
0.9998	0.18	0.99254	0.05352	0.18	0.26866	0.01318	0.18	0.9403	0.01835	0.18	0.6791	0.0072	0.18	0.79851	0.00304	0.18	0.89552
0.9998	0.181	0.99254	0.05281	0.181	0.26119	0.01287	0.181	0.9403	0.01764	0.181	0.6791	0.0072	0.181	0.79851	0.00304	0.181	0.89552
0.9998	0.182	0.99254	0.0519	0.182	0.26119	0.01237	0.182	0.9403	0.01683	0.182	0.67164	0.0072	0.182	0.79851	0.00284	0.182	0.89552
0.9998	0.183	0.99254	0.05139	0.183	0.26119	0.01186	0.183	0.9403	0.01581	0.183	0.67164	0.0072	0.183	0.79851	0.00284	0.183	0.89552
0.9998	0.184	0.99254	0.05108	0.184	0.26119	0.01166	0.184	0.9403	0.01551	0.184	0.66418	0.0071	0.184	0.79851	0.00284	0.184	0.89552
0.9998	0.185	0.99254	0.05027	0.185	0.26119	0.01135	0.185	0.9403	0.0149	0.185	0.66418	0.0071	0.185	0.79851	0.00274	0.185	0.88806
0.9998	0.186	0.99254	0.05007	0.186	0.26119	0.01095	0.186	0.9403	0.01419	0.186	0.66418	0.0071	0.186	0.79851	0.00264	0.186	0.88806
0.9998	0.187	0.99254	0.04936	0.187	0.26119	0.01054	0.187	0.93284	0.01358	0.187	0.65672	0.0071	0.187	0.79851	0.00264	0.187	0.88806
0.9998	0.188	0.99254	0.04865	0.188	0.26119	0.01003	0.188	0.93284	0.01338	0.188	0.64925	0.0071	0.188	0.79851	0.00264	0.188	0.88806
0.9998	0.189	0.99254	0.04794	0.189	0.26119	0.00993	0.189	0.93284	0.01318	0.189	0.63433	0.0071	0.189	0.79851	0.00264	0.189	0.88806
0.9998	0.19	0.99254	0.04764	0.19	0.26119	0.00953	0.19	0.93284	0.01267	0.19	0.63433	0.0071	0.19	0.79851	0.00264	0.19	0.88806
0.9998	0.191	0.99254	0.04703	0.191	0.26119	0.00912	0.191	0.93284	0.01226	0.191	0.63433	0.0071	0.191	0.79851	0.00264	0.191	0.88806
0.9998	0.192	0.99254	0.04632	0.192	0.26119	0.00902	0.192	0.93284	0.01186	0.192	0.62687	0.0071	0.192	0.79851	0.00264	0.192	0.88806
0.9998	0.193	0.99254	0.04592	0.193	0.25373	0.00882	0.193	0.93284	0.01176	0.193	0.62687	0.0071	0.193	0.79851	0.00243	0.193	0.8806
0.9998	0.194	0.99254	0.04571	0.194	0.24627	0.00882	0.194	0.93284	0.01176	0.194	0.6194	0.00699	0.194	0.79851	0.00243	0.194	0.8806
0.9998	0.195	0.99254	0.04541	0.195	0.24627	0.00872	0.195	0.93284	0.01145	0.195	0.61194	0.00699	0.195	0.79851	0.00233	0.195	0.8806
0.9998	0.196	0.99254	0.04521	0.196	0.24627	0.00851	0.196	0.93284	0.01034	0.196	0.61194	0.00699	0.196	0.79851	0.00223	0.196	0.8806
0.9998	0.197	0.99254	0.0447	0.197	0.24627	0.00841	0.197	0.93284	0.00983	0.197	0.61194	0.00699	0.197	0.79104	0.00203	0.197	0.87313
0.9997	0.198	0.99254	0.0445	0.198	0.24627	0.00831	0.198	0.93284	0.00953	0.198	0.61194	0.00699	0.198	0.78358	0.00193	0.198	0.87313
0.99959	0.199	0.99254	0.04399	0.199	0.24627	0.00831	0.199	0.93284	0.00892	0.199	0.59701	0.00679	0.199	0.78358	0.00193	0.199	0.87313
0.99959	0.2	0.99254	0.04348	0.2	0.24627	0.00801	0.2	0.93284	0.00862	0.2	0.59701	0.00679	0.2	0.78358	0.00182	0.2	0.85821
0.99959	0.201	0.99254	0.04287	0.201	0.24627	0.00801	0.201	0.93284	0.00841	0.201	0.59701	0.00679	0.201	0.78358	0.00172	0.201	0.85821
0.99959	0.202	0.99254	0.04277	0.202	0.24627	0.00791	0.202	0.93284	0.00821	0.202	0.59701	0.00669	0.202	0.78358	0.00172	0.202	0.85821
0.99959	0.203	0.99254	0.04206	0.203	0.24627	0.0078	0.203	0.93284	0.00791	0.203	0.58955	0.00669	0.203	0.78358	0.00172	0.203	0.85821
0.99959	0.204	0.99254	0.04166	0.204	0.24627	0.0077	0.204	0.92537	0.00791	0.204	0.58209	0.00669	0.204	0.78358	0.00172	0.204	0.85821
0.99959	0.205	0.99254	0.04135	0.205	0.24627	0.0074	0.205	0.92537	0.0075	0.205	0.5597	0.00669	0.205	0.78358	0.00172	0.205	0.85821
0.99959	0.206	0.99254	0.04105	0.206	0.24627	0.0073	0.206	0.92537	0.0074	0.206	0.5597	0.00659	0.206	0.78358	0.00172	0.206	0.84328
0.99959	0.207	0.99254	0.04064	0.207	0.24627	0.0072	0.207	0.92537	0.00689	0.207	0.55224	0.00659	0.207	0.78358	0.00172	0.207	0.83582
0.99959	0.208	0.99254	0.04034	0.208	0.23881	0.0072	0.208	0.91791	0.00659	0.208	0.55224	0.00659	0.208	0.76866	0.00172	0.208	0.83582
0.99959	0.209	0.99254	0.03994	0.209	0.23881	0.0071	0.209	0.91791	0.00649	0.209	0.53731	0.00659	0.209	0.76119	0.00172	0.209	0.83582
0.99959	0.21	0.99254	0.03973	0.21	0.23134	0.00689	0.21	0.91791	0.00639	0.21	0.53731	0.00659	0.21	0.76119	0.00172	0.21	0.83582
0.99959	0.211	0.99254	0.03882	0.211	0.23134	0.00669	0.211	0.91791	0.00618	0.211	0.53731	0.00659	0.211	0.76119	0.00172	0.211	0.8209
0.99959	0.212	0.99254	0.03841	0.212	0.23134	0.00649	0.212	0.91791	0.00588	0.212	0.53731	0.00659	0.212	0.76119	0.00172	0.212	0.8209
0.99959	0.213	0.99254	0.03801	0.213	0.23134	0.00628	0.213	0.91791	0.00568	0.213	0.52985	0.00639	0.213	0.76119	0.00172	0.213	0.8209
0.99959	0.214	0.99254	0.03781	0.214	0.23134	0.00608	0.214	0.91045	0.00568	0.214	0.51493	0.00628	0.214	0.75373	0.00172	0.214	0.8209
0.99959	0.215	0.99254	0.0374	0.215	0.23134	0.00598	0.215	0.91045	0.00537	0.215	0.50746	0.00628	0.215	0.75373	0.00172	0.215	0.8209
0.99959	0.216	0.99254	0.0372	0.216	0.23134	0.00598	0.216	0.91045	0.00527	0.216	0.50746	0.00618	0.216	0.75373	0.00172	0.216	0.8209
0.99959	0.217	0.99254	0.03659	0.217	0.23134	0.00588	0.217	0.91045	0.00517	0.217	0.50746	0.00598	0.217	0.75373	0.00172	0.217	0.8209
0.99959	0.218	0.99254	0.03578	0.218	0.23134	0.00578	0.218	0.91045	0.00507	0.218	0.5	0.00598	0.218	0.75373	0.00172	0.218	0.81343
0.99959	0.219	0.99254	0.03497	0.219	0.23134	0.00568	0.219	0.91045	0.00497	0.219	0.5	0.00598	0.219	0.75373	0.00172	0.219	0.81343
0.99959	0.22	0.99254	0.03477	0.22	0.23134	0.00568	0.22	0.91045	0.00466	0.22	0.49254	0.00588	0.22	0.75373	0.00172	0.22	0.81343
0.99959	0.221	0.99254	0.03426	0.221	0.23134	0.00568	0.221	0.91045	0.00466	0.221	0.49254	0.00588	0.221	0.75373	0.00172	0.221	0.81343
0.99959	0.222	0.99254	0.03375	0.222	0.23134	0.00568	0.222	0.90299	0.00436	0.222	0.49254	0.00578	0.222	0.75373	0.00172	0.222	0.81343
0.99959	0.223	0.99254	0.03335	0.223	0.23134	0.00568	0.223	0.90299	0.00426	0.223	0.49254	0.00578	0.223	0.75373	0.00162	0.223	0.79851
0.99959	0.224	0.99254	0.03284	0.224	0.23134	0.00568	0.224	0.90299	0.00426	0.224	0.49254	0.00578	0.224	0.75373	0.00162	0.224	0.79851
0.99959	0.225	0.99254	0.03223	0.225	0.23134	0.00568	0.225	0.90299	0.00416	0.225	0.49254	0.00568	0.225	0.75373	0.00162	0.225	0.79851
0.99959	0.226	0.99254	0.03183	0.226	0.23134	0.00557	0.226	0.90299	0.00385	0.226	0.48507	0.00568	0.226	0.75373	0.00162	0.226	0.79851
0.99959	0.227	0.99254	0.03162	0.227	0.23134	0.00547	0.227	0.90299	0.00355	0.227	0.48507	0.00547	0.227	0.75373	0.00162	0.227	0.77612
0.99959	0.228	0.99254	0.03091	0.228	0.23134	0.00537	0.228	0.89552	0.00334	0.228	0.48507	0.00547	0.228	0.75373	0.00162	0.228	0.77612
0.99959	0.229	0.99254	0.03051	0.229	0.23134	0.00527	0.229	0.89552	0.00334	0.229	0.47761	0.00537	0.229	0.75373	0.00162	0.229	0.77612
0.99959	0.23	0.99254	0.03031	0.23	0.23134	0.00527	0.23	0.89552	0.00314	0.23	0.47761	0.00537	0.23	0.75373	0.00162	0.23	0.77612
0.99949	0.231	0.99254	0.0301	0.231	0.23134	0.00527	0.231	0.89552	0.00294	0.231	0.47761	0.00537	0.231	0.75373	0.00162	0.231	0.77612
0.99949	0.232	0.99254	0.0298	0.232	0.23134	0.00497	0.232	0.89552	0.00284	0.232	0.47015	0.00537	0.232	0.75373	0.00162	0.232	0.77612
0.99949	0.233	0.99254	0.0296	0.233	0.23134	0.00497	0.233	0.89552	0.00274	0.233	0.47015	0.00537	0.233	0.75373	0.00152	0.233	0.77612
0.99949	0.234	0.99254	0.02919	0.234	0.23134	0.00487	0.234	0.89552	0.00264	0.234	0.47015	0.00527	0.234	0.75373	0.00152	0.234	0.77612
0.99949	0.235	0.99254	0.02879	0.235	0.22388	0.00487	0.235	0.89552	0.00264	0.235	0.47015	0.00527	0.235	0.75373	0.00152	0.235	0.77612
0.99949	0.236	0.99254	0.02848	0.236	0.21642	0.00487	0.236	0.89552	0.00253	0.236	0.47015	0.00517	0.236	0.73881	0.00152	0.236	0.77612
0.99949	0.237	0.99254	0.02818	0.237	0.20896	0.00476	0.237	0.89552	0.00243	0.237	0.46269	0.00517	0.237	0.73881	0.00152	0.237	0.76119
0.99949	0.238	0.99254	0.02787	0.238	0.20896	0.00466	0.238	0.89552	0.00233	0.238	0.45522	0.00517	0.238	0.73881	0.00152	0.238	0.74627
0.99949	0.239	0.99254	0.02747	0.239	0.20896	0.00466	0.239	0.89552	0.00233	0.239	0.45522	0.00517	0.239	0.73881	0.00152	0.239	0.74627
0.99949	0.24	0.99254	0.02737	0.24	0.20896	0.00466	0.24	0.89552	0.00213	0.24	0.44776	0.00517	0.24	0.73881	0.00132	0.24	0.73881
0.99949	0.241	0.99254	0.02716	0.241	0.20896	0.00466	0.241	0.88806	0.00213	0.241	0.44776	0.00507	0.241	0.73881	0.00132	0.241	0.73881
0.99949	0.242	0.99254	0.02686	0.242	0.20896	0.00456	0.242	0.88806	0.00213	0.242	0.44776	0.00507	0.242	0.73881	0.00132	0.242	0.73881
0.99949	0.243	0.99254	0.02666	0.243	0.20896	0.00456	0.243	0.88806	0.00213	0.243	0.43284	0.00497	0.243	0.73881	0.00132	0.243	0.73881
0.99949	0.244	0.99254	0.02625	0.244	0.20896	0.00456	0.244	0.88806	0.00203	0.244	0.41791	0.00487	0.244	0.73881	0.00132	0.244	0.73881
0.99949	0.245	0.99254	0.02595	0.245	0.20896	0.00446	0.245	0.88806	0.00193	0.245	0.41791	0.00487	0.245	0.73881	0.00132	0.245	0.73881
0.99949	0.246	0.99254	0.02554	0.246	0.20896	0.00436	0.246	0.88806	0.00182	0.246	0.41791	0.00487	0.246	0.73881	0.00132	0.246	0.73881
0.99949	0.247	0.99254	0.02524	0.247	0.20896	0.00436	0.247	0.88806	0.00182	0.247	0.41791	0.00487	0.247	0.73881	0.00122	0.247	0.73881
0.99939	0.248	0.99254	0.02514	0.248	0.20896	0.00436	0.248	0.88806	0.00172	0.248	0.41045	0.00487	0.248	0.73881	0.00122	0.248	0.73881
0.99939	0.249	0.99254	0.02483	0.249	0.20149	0.00426	0.249	0.88806	0.00172	0.249	0.41045	0.00476	0.249	0.73881	0.00122	0.249	0.73881
0.99939	0.25	0.99254	0.02453	0.25	0.20149	0.00426	0.25	0.88806	0.00172	0.25	0.41045	0.00476	0.25	0.73881	0.00111	0.25	0.73881
0.99939	0.251	0.99254	0.02433	0.251	0.19403	0.00426	0.251	0.8806	0.00172	0.251	0.41045	0.00476	0.251	0.73881	0.00111	0.251	0.73881
0.99939	0.252	0.99254	0.02392	0.252	0.19403	0.00426	0.252	0.8806	0.00172	0.252	0.40299	0.00476	0.252	0.73881	0.00111	0.252	0.73881
0.99939	0.253	0.99254	0.02382	0.253	0.19403	0.00426	0.253	0.8806	0.00152	0.253	0.40299	0.00476	0.253	0.73881	0.00111	0.253	0.73881
0.99939	0.254	0.99254	0.02362	0.254	0.19403	0.00426	0.254	0.87313	0.00152	0.254	0.40299	0.00466	0.254	0.73881	0.00111	0.254	0.73881
0.99939	0.255	0.99254	0.02341	0.255	0.19403	0.00426	0.255	0.87313	0.00152	0.255	0.40299	0.00466	0.255	0.73881	0.00111	0.255	0.73134
0.99939	0.256	0.99254	0.02341	0.256	0.19403	0.00426	0.256	0.87313	0.00152	0.256	0.40299	0.00466	0.256	0.73881	0.00111	0.256	0.73134
0.99939	0.257	0.99254	0.02301	0.257	0.18657	0.00426	0.257	0.87313	0.00152	0.257	0.40299	0.00466	0.257	0.73881	0.00111	0.257	0.73134
0.99939	0.258	0.99254	0.0226	0.258	0.18657	0.00395	0.258	0.85075	0.00152	0.258	0.40299	0.00456	0.258	0.73881	0.00111	0.258	0.73134
0.99939	0.259	0.99254	0.0224	0.259	0.18657	0.00395	0.259	0.85075	0.00152	0.259	0.40299	0.00436	0.259	0.73134	0.00111	0.259	0.73134
0.99939	0.26	0.99254	0.0223	0.26	0.17164	0.00395	0.26	0.84328	0.00152	0.26	0.40299	0.00436	0.26	0.72388	0.00101	0.26	0.73134
0.99939	0.261	0.99254	0.0222	0.261	0.17164	0.00395	0.261	0.84328	0.00152	0.261	0.38806	0.00426	0.261	0.72388	0.00101	0.261	0.73134
0.99929	0.262	0.99254	0.0221	0.262	0.17164	0.00385	0.262	0.84328	0.00152	0.262	0.38806	0.00426	0.262	0.72388	0.00101	0.262	0.73134
0.99929	0.263	0.99254	0.0221	0.263	0.17164	0.00385	0.263	0.84328	0.00152	0.263	0.38806	0.00416	0.263	0.72388	0.00101	0.263	0.73134
0.99929	0.264	0.99254	0.02189	0.264	0.17164	0.00375	0.264	0.84328	0.00152	0.264	0.3806	0.00416	0.264	0.72388	0.00101	0.264	0.73134
0.99929	0.265	0.99254	0.02189	0.265	0.16418	0.00355	0.265	0.84328	0.00142	0.265	0.37313	0.00416	0.265	0.72388	0.00101	0.265	0.73134
0.99929	0.266	0.99254	0.02179	0.266	0.15672	0.00355	0.266	0.82836	0.00132	0.266	0.36567	0.00416	0.266	0.72388	0.00101	0.266	0.72388
0.99929	0.267	0.99254	0.02159	0.267	0.15672	0.00355	0.267	0.8209	0.00132	0.267	0.35075	0.00416	0.267	0.72388	0.00101	0.267	0.72388
0.99929	0.268	0.99254	0.02129	0.268	0.15672	0.00355	0.268	0.8209	0.00132	0.268	0.35075	0.00416	0.268	0.71642	0.00101	0.268	0.71642
0.99909	0.269	0.99254	0.02118	0.269	0.15672	0.00355	0.269	0.8209	0.00111	0.269	0.35075	0.00405	0.269	0.71642	0.00101	0.269	0.71642
0.99909	0.27	0.99254	0.02098	0.27	0.15672	0.00345	0.27	0.8209	0.00111	0.27	0.34328	0.00405	0.27	0.71642	0.00101	0.27	0.71642
0.99909	0.271	0.99254	0.02058	0.271	0.14925	0.00345	0.271	0.8209	0.00111	0.271	0.34328	0.00405	0.271	0.70149	0.00101	0.271	0.70896
0.99909	0.272	0.99254	0.02047	0.272	0.14925	0.00345	0.272	0.8209	0.00111	0.272	0.34328	0.00405	0.272	0.70149	0.00101	0.272	0.70896
0.99909	0.273	0.99254	0.02017	0.273	0.14925	0.00345	0.273	0.8209	0.00111	0.273	0.33582	0.00405	0.273	0.70149	0.00101	0.273	0.70149
0.99899	0.274	0.99254	0.01997	0.274	0.14925	0.00345	0.274	0.8209	0.00111	0.274	0.32836	0.00405	0.274	0.70149	0.00101	0.274	0.70149
0.99899	0.275	0.99254	0.01987	0.275	0.14925	0.00334	0.275	0.8209	0.00111	0.275	0.32836	0.00395	0.275	0.70149	0.00101	0.275	0.70149
0.99899	0.276	0.99254	0.01987	0.276	0.14925	0.00324	0.276	0.8209	0.00101	0.276	0.3209	0.00395	0.276	0.70149	0.00101	0.276	0.70149
0.99899	0.277	0.99254	0.01966	0.277	0.14925	0.00324	0.277	0.8209	0.00101	0.277	0.3209	0.00395	0.277	0.69403	0.00101	0.277	0.70149
0.99899	0.278	0.99254	0.01956	0.278	0.14179	0.00324	0.278	0.8209	0.00101	0.278	0.3209	0.00385	0.278	0.69403	0.00101	0.278	0.69403
0.99899	0.279	0.99254	0.01956	0.279	0.14179	0.00324	0.279	0.8209	0.00101	0.279	0.3209	0.00385	0.279	0.68657	0.00101	0.279	0.69403
0.99899	0.28	0.99254	0.01916	0.28	0.14179	0.00314	0.28	0.81343	0.00101	0.28	0.3209	0.00385	0.28	0.68657	0.00101	0.28	0.69403
0.99899	0.281	0.99254	0.01875	0.281	0.14179	0.00314	0.281	0.81343	0.00101	0.281	0.31343	0.00385	0.281	0.6791	0.00101	0.281	0.69403
0.99899	0.282	0.99254	0.01865	0.282	0.14179	0.00304	0.282	0.79851	0.00101	0.282	0.30597	0.00385	0.282	0.6791	0.000912224	0.282	0.69403
0.99889	0.283	0.99254	0.01865	0.283	0.14179	0.00284	0.283	0.79851	0.00101	0.283	0.29851	0.00385	0.283	0.67164	0.000912224	0.283	0.69403
0.99889	0.284	0.99254	0.01865	0.284	0.14179	0.00284	0.284	0.78358	0.00101	0.284	0.29851	0.00385	0.284	0.67164	0.000912224	0.284	0.69403
0.99878	0.285	0.99254	0.01835	0.285	0.14179	0.00284	0.285	0.78358	0.00101	0.285	0.29851	0.00375	0.285	0.67164	0.000912224	0.285	0.69403
0.99878	0.286	0.99254	0.01824	0.286	0.14179	0.00274	0.286	0.78358	0.00101	0.286	0.29851	0.00375	0.286	0.67164	0.000912224	0.286	0.69403
0.99878	0.287	0.99254	0.01824	0.287	0.14179	0.00264	0.287	0.78358	0.00101	0.287	0.29851	0.00375	0.287	0.67164	0.000912224	0.287	0.69403
0.99878	0.288	0.99254	0.01784	0.288	0.14179	0.00264	0.288	0.78358	0.00101	0.288	0.29104	0.00375	0.288	0.67164	0.000810866	0.288	0.69403
0.99878	0.289	0.99254	0.01753	0.289	0.14179	0.00264	0.289	0.78358	0.00101	0.289	0.29104	0.00375	0.289	0.67164	0.000810866	0.289	0.69403
0.99878	0.29	0.99254	0.01723	0.29	0.14179	0.00264	0.29	0.78358	0.00101	0.29	0.29104	0.00375	0.29	0.65672	0.000810866	0.29	0.6791
0.99878	0.291	0.99254	0.01713	0.291	0.14179	0.00264	0.291	0.76866	0.00101	0.291	0.29104	0.00365	0.291	0.65672	0.000810866	0.291	0.6791
0.99878	0.292	0.99254	0.01703	0.292	0.14179	0.00253	0.292	0.75373	0.00101	0.292	0.29104	0.00365	0.292	0.64925	0.000810866	0.292	0.6791
0.99858	0.293	0.99254	0.01693	0.293	0.14179	0.00253	0.293	0.75373	0.00101	0.293	0.27612	0.00365	0.293	0.64925	0.000810866	0.293	0.6791
0.99848	0.294	0.99254	0.01672	0.294	0.14179	0.00233	0.294	0.75373	0.00101	0.294	0.27612	0.00355	0.294	0.64179	0.000810866	0.294	0.6791
0.99838	0.295	0.99254	0.01652	0.295	0.14179	0.00233	0.295	0.75373	0.00101	0.295	0.27612	0.00355	0.295	0.64179	0.000810866	0.295	0.6791
0.99838	0.296	0.99254	0.01642	0.296	0.13433	0.00223	0.296	0.75373	0.00101	0.296	0.26866	0.00345	0.296	0.64179	0.000810866	0.296	0.6791
0.99838	0.297	0.99254	0.01632	0.297	0.13433	0.00213	0.297	0.75373	0.000912224	0.297	0.26866	0.00345	0.297	0.64179	0.000810866	0.297	0.6791
0.99838	0.298	0.99254	0.01622	0.298	0.13433	0.00213	0.298	0.75373	0.000810866	0.298	0.26866	0.00345	0.298	0.64179	0.000810866	0.298	0.67164
0.99828	0.299	0.99254	0.01612	0.299	0.13433	0.00213	0.299	0.75373	0.000810866	0.299	0.26866	0.00345	0.299	0.64179	0.000810866	0.299	0.66418
0.99807	0.3	0.99254	0.01591	0.3	0.13433	0.00193	0.3	0.75373	0.000810866	0.3	0.26866	0.00345	0.3	0.64179	0.000810866	0.3	0.66418
0.99797	0.301	0.99254	0.01561	0.301	0.13433	0.00193	0.301	0.74627	0.000810866	0.301	0.26866	0.00345	0.301	0.64179	0.000810866	0.301	0.66418
0.99797	0.302	0.99254	0.01561	0.302	0.13433	0.00193	0.302	0.74627	0.000810866	0.302	0.26866	0.00345	0.302	0.63433	0.000810866	0.302	0.66418
0.99797	0.303	0.99254	0.01561	0.303	0.13433	0.00193	0.303	0.74627	0.000810866	0.303	0.26866	0.00345	0.303	0.63433	0.000810866	0.303	0.65672
0.99797	0.304	0.99254	0.01541	0.304	0.13433	0.00193	0.304	0.73881	0.000810866	0.304	0.26866	0.00345	0.304	0.63433	0.000810866	0.304	0.65672
0.99797	0.305	0.99254	0.0152	0.305	0.13433	0.00193	0.305	0.73881	0.000810866	0.305	0.26866	0.00345	0.305	0.63433	0.000810866	0.305	0.65672
0.99787	0.306	0.99254	0.015	0.306	0.13433	0.00193	0.306	0.73134	0.000709507	0.306	0.26866	0.00345	0.306	0.62687	0.000810866	0.306	0.65672
0.99787	0.307	0.99254	0.0149	0.307	0.13433	0.00193	0.307	0.73134	0.000709507	0.307	0.26866	0.00345	0.307	0.62687	0.000810866	0.307	0.65672
0.99787	0.308	0.99254	0.0147	0.308	0.13433	0.00182	0.308	0.73134	0.000608149	0.308	0.26866	0.00345	0.308	0.62687	0.000709507	0.308	0.65672
0.99787	0.309	0.99254	0.0147	0.309	0.13433	0.00182	0.309	0.73134	0.000506791	0.309	0.26119	0.00345	0.309	0.62687	0.000709507	0.309	0.65672
0.99787	0.31	0.99254	0.0147	0.31	0.13433	0.00182	0.31	0.73134	0.000506791	0.31	0.25373	0.00345	0.31	0.62687	0.000709507	0.31	0.65672
0.99787	0.311	0.99254	0.01419	0.311	0.13433	0.00172	0.311	0.73134	0.000506791	0.311	0.25373	0.00345	0.311	0.62687	0.000709507	0.311	0.65672
0.99787	0.312	0.99254	0.01399	0.312	0.13433	0.00172	0.312	0.73134	0.000506791	0.312	0.24627	0.00345	0.312	0.62687	0.000709507	0.312	0.64925
0.99787	0.313	0.99254	0.01389	0.313	0.13433	0.00172	0.313	0.71642	0.000506791	0.313	0.24627	0.00345	0.313	0.62687	0.000709507	0.313	0.64925
0.99787	0.314	0.99254	0.01368	0.314	0.13433	0.00162	0.314	0.70896	0.000506791	0.314	0.24627	0.00334	0.314	0.62687	0.000709507	0.314	0.63433
0.99777	0.315	0.99254	0.01368	0.315	0.13433	0.00162	0.315	0.70896	0.000506791	0.315	0.24627	0.00324	0.315	0.62687	0.000506791	0.315	0.63433
0.99777	0.316	0.99254	0.01338	0.316	0.12687	0.00152	0.316	0.70896	0.000405433	0.316	0.24627	0.00324	0.316	0.6194	0.000506791	0.316	0.63433
0.99767	0.317	0.99254	0.01318	0.317	0.12687	0.00152	0.317	0.70896	0.000405433	0.317	0.24627	0.00324	0.317	0.6194	0.000506791	0.317	0.63433
0.99767	0.318	0.99254	0.01308	0.318	0.12687	0.00132	0.318	0.70896	0.000405433	0.318	0.24627	0.00324	0.318	0.6194	0.000506791	0.318	0.63433
0.99767	0.319	0.99254	0.01308	0.319	0.12687	0.00132	0.319	0.70896	0.000405433	0.319	0.24627	0.00324	0.319	0.61194	0.000506791	0.319	0.63433
0.99767	0.32	0.99254	0.01297	0.32	0.12687	0.00132	0.32	0.70896	0.000405433	0.32	0.24627	0.00324	0.32	0.61194	0.000506791	0.32	0.63433
0.99767	0.321	0.99254	0.01297	0.321	0.12687	0.00132	0.321	0.70896	0.000405433	0.321	0.24627	0.00314	0.321	0.60448	0.000506791	0.321	0.62687
0.99767	0.322	0.99254	0.01287	0.322	0.12687	0.00132	0.322	0.70896	0.000405433	0.322	0.24627	0.00314	0.322	0.59701	0.000506791	0.322	0.62687
0.99767	0.323	0.99254	0.01277	0.323	0.12687	0.00132	0.323	0.70896	0.000405433	0.323	0.24627	0.00314	0.323	0.59701	0.000405433	0.323	0.62687
0.99757	0.324	0.99254	0.01267	0.324	0.12687	0.00132	0.324	0.70149	0.000405433	0.324	0.24627	0.00314	0.324	0.59701	0.000405433	0.324	0.62687
0.99757	0.325	0.99254	0.01257	0.325	0.12687	0.00132	0.325	0.70149	0.000405433	0.325	0.24627	0.00314	0.325	0.59701	0.000405433	0.325	0.62687
0.99747	0.326	0.99254	0.01257	0.326	0.12687	0.00132	0.326	0.70149	0.000405433	0.326	0.23881	0.00294	0.326	0.58209	0.000405433	0.326	0.62687
0.99747	0.327	0.99254	0.01257	0.327	0.12687	0.00132	0.327	0.70149	0.000405433	0.327	0.23881	0.00284	0.327	0.58209	0.000405433	0.327	0.62687
0.99747	0.328	0.99254	0.01257	0.328	0.12687	0.00132	0.328	0.69403	0.000405433	0.328	0.22388	0.00274	0.328	0.58209	0.000405433	0.328	0.62687
0.99736	0.329	0.99254	0.01247	0.329	0.12687	0.00122	0.329	0.69403	0.000405433	0.329	0.21642	0.00274	0.329	0.58209	0.000405433	0.329	0.62687
0.99736	0.33	0.99254	0.01226	0.33	0.12687	0.00122	0.33	0.69403	0.000405433	0.33	0.20896	0.00274	0.33	0.58209	0.000405433	0.33	0.62687
0.99736	0.331	0.99254	0.01196	0.331	0.12687	0.00122	0.331	0.69403	0.000405433	0.331	0.20149	0.00274	0.331	0.57463	0.000405433	0.331	0.62687
0.99736	0.332	0.99254	0.01196	0.332	0.12687	0.00122	0.332	0.69403	0.000405433	0.332	0.20149	0.00274	0.332	0.57463	0.000405433	0.332	0.61194
0.99736	0.333	0.99254	0.01186	0.333	0.12687	0.00111	0.333	0.69403	0.000405433	0.333	0.20149	0.00274	0.333	0.5597	0.000405433	0.333	0.61194
0.99736	0.334	0.99254	0.01176	0.334	0.12687	0.00111	0.334	0.68657	0.000405433	0.334	0.20149	0.00274	0.334	0.5597	0.000405433	0.334	0.61194
0.99726	0.335	0.99254	0.01166	0.335	0.12687	0.00111	0.335	0.68657	0.000405433	0.335	0.20149	0.00274	0.335	0.5597	0.000405433	0.335	0.61194
0.99716	0.336	0.99254	0.01145	0.336	0.12687	0.00111	0.336	0.68657	0.000405433	0.336	0.18657	0.00274	0.336	0.5597	0.000405433	0.336	0.61194
0.99716	0.337	0.99254	0.01125	0.337	0.12687	0.00111	0.337	0.68657	0.000405433	0.337	0.1791	0.00274	0.337	0.55224	0.000405433	0.337	0.61194
0.99716	0.338	0.99254	0.01115	0.338	0.12687	0.00111	0.338	0.68657	0.000304075	0.338	0.1791	0.00274	0.338	0.53731	0.000405433	0.338	0.61194
0.99716	0.339	0.99254	0.01085	0.339	0.12687	0.00111	0.339	0.68657	0.000304075	0.339	0.1791	0.00274	0.339	0.53731	0.000405433	0.339	0.61194
0.99716	0.34	0.99254	0.01074	0.34	0.1194	0.00111	0.34	0.6791	0.000304075	0.34	0.1791	0.00274	0.34	0.53731	0.000405433	0.34	0.61194
0.99716	0.341	0.99254	0.01064	0.341	0.1194	0.00101	0.341	0.6791	0.000304075	0.341	0.1791	0.00274	0.341	0.53731	0.000405433	0.341	0.61194
0.99696	0.342	0.99254	0.01064	0.342	0.1194	0.00101	0.342	0.67164	0.000304075	0.342	0.17164	0.00274	0.342	0.53731	0.000405433	0.342	0.60448
0.99686	0.343	0.99254	0.01064	0.343	0.1194	0.00101	0.343	0.66418	0.000304075	0.343	0.17164	0.00264	0.343	0.53731	0.000405433	0.343	0.60448
0.99666	0.344	0.99254	0.01064	0.344	0.1194	0.00101	0.344	0.66418	0.000304075	0.344	0.17164	0.00264	0.344	0.53731	0.000405433	0.344	0.60448
0.99645	0.345	0.99254	0.01044	0.345	0.1194	0.00101	0.345	0.66418	0.000304075	0.345	0.15672	0.00264	0.345	0.53731	0.000304075	0.345	0.60448
0.99645	0.346	0.99254	0.01044	0.346	0.1194	0.00101	0.346	0.66418	0.000304075	0.346	0.15672	0.00264	0.346	0.53731	0.000304075	0.346	0.60448
0.99635	0.347	0.99254	0.01034	0.347	0.1194	0.00101	0.347	0.66418	0.000304075	0.347	0.15672	0.00253	0.347	0.53731	0.000304075	0.347	0.60448
[truncated: 654 more rows]

## Sheet: abu-urban-1
pf1	τ1	pd1	pf2	τ2	pd2	pf3	τ3	pd3	pf4	τ4	pd4	pf5	τ5	pd5	pf6	τ6	pd6
[truncated: 1,003 more rows]

[truncated: 2 more sheets: abu-urban-2, HYDICE]
