# Supplementary material for: Hyperspectral target detection based on graph sampling and aggregation network
Source: PLoS One. 2025 Apr 1;20(4):e0320043. doi: 10.1371/journal.pone.0320043 (PMC11960959; doi:10.1371/journal.pone.0320043)
Supplement: S2 Fig — Fig 6 compares the degree of target background separation of various methods The .xlsx file records the data for each method’s target and background, with each sub-table corresponding to a dataset. The analysis of data highlights the advantages of the SAGE model in separation. (XLSX) [file pone.0320043.s002.xlsx]

## Sheet: Segundo
target1	background1	target2	background2	target3	background3	target4	background4	target5	background5	target6	background6
0.29607	0.7304	0.0296	0.00236	0.40956	0.16653	0.81832	0.80375	0.43589	0.000116909	0.29607	0.00211
0.35536	0.74071	0.02564	0.02399	0.49775	0.17545	0.83297	0.81716	0.56152	0.000801737	0.35536	0
0.12714	0.744	0.26033	0.04953	0.313	0.1952	0.8973	0.8211	0.12094	0.00429	0.12714	0
0.21049	0.74395	0.03125	0.00936	0.42646	0.18979	0.86349	0.82076	0.3296	0.00948	0.21049	0
0.30422	0.73651	0.12458	0.00516	0.45177	0.1599	0.88293	0.81172	0.50645	0.00564	0.30422	0
0.2742	0.73183	0.00724	0.02141	0.45465	0.15995	0.82992	0.80572	0.57511	0.00207	0.2742	0
0.15704	0.73658	0.13001	9.79251e-05	0.35371	0.16163	0.88548	0.81176	0.17254	0.00109	0.15704	0
0.25196	0.73678	0.0278	1.18182e-05	0.47256	0.16821	0.83186	0.8121	0.42329	0.00112	0.25196	0
0.08688	0.73678	0.07907	1.18182e-05	0.2491	0.16821	0.83429	0.8121	0.17687	0.00129	0.08688	0
0.28668	0.72798	0.0566	0.09112	0.44138	0.1766	0.85786	0.80135	0.44094	0.01025	0.28668	0
0.48385	0.72527	0.00204	0.13413	0.60719	0.21005	0.87192	0.79974	0.6555	0.04952	0.48385	0.000689918
0.28185	0.72317	0.12428	0.0881	0.44101	0.1841	0.88639	0.79706	0.57177	0.04606	0.28185	0
0.42576	0.73443	0.000239899	0.03021	0.57902	0.17386	0.85012	0.80941	0.73809	0.01103	0.42576	0
0.144	0.74028	0.19428	1.11475e-06	0.28051	0.17179	0.84821	0.81652	0.24436	0.00155	0.144	0.02832
0.48229	0.75182	0.07235	0.02507	0.5564	0.17284	0.87203	0.83089	0.71426	0.00101	0.48229	0.01916
0.63925	0.73444	0.01034	0.02463	0.70621	0.19724	0.87078	0.80945	0.87855	0.000812473	0.63925	0.03392
0.62543	0.73074	0.00241	0.02716	0.71292	0.19919	0.87317	0.80474	0.92982	0.000627548	0.62543	0.03654
0.51329	0.73074	0.00734	0.02716	0.6292	0.19919	0.85965	0.80474	0.80051	0.000729619	0.51329	0.03654
0.29996	0.7319	0.01922	0.00504	0.48732	0.20213	0.83177	0.80625	0.53847	0.000897999	0.29996	0.04308
0.28185	0.72732	0.12428	0.0428	0.44101	0.20469	0.88639	0.80067	0.57374	0.00247	0.28185	0.00927
0.46403	0.72958	0.00942	0.006	0.62731	0.18546	0.86822	0.80378	0.80104	0.0066	0.46403	0
0.32548	0.73826	0.0034	0.00979	0.53046	0.19206	0.86258	0.81419	0.4328	0.00645	0.32548	0.01884
0.36465	0.73102	0.16834	0.000850596	0.46558	0.19795	0.8712	0.80563	0.5837	0.00807	0.36465	0.00472
0.59137	0.73774	0.08009	2.57148e-07	0.65489	0.19126	0.88074	0.81353	0.90692	0.0181	0.59137	0.01936
0.61849	0.73484	0.04004	0.00221	0.70151	0.19472	0.87804	0.81023	0.96455	0.02639	0.61849	0.0027
0.62397	0.73313	0.03083	0.00967	0.70013	0.2042	0.88114	0.80837	0.96471	0.03007	0.62397	0
0.61118	0.73354	0.0109	0.01648	0.68953	0.19675	0.88077	0.80878	0.95194	0.02802	0.61118	0.02086
0.69729	0.73354	0.00836	0.01648	0.74887	0.19675	0.86806	0.80878	0.90242	0.02514	0.69729	0.02086
0.40316	0.73857	0.04565	0.000964459	0.56246	0.19877	0.82511	0.81455	0.79659	0.01653	0.40316	0
0.40316	0.73485	0.04565	0.000429429	0.56246	0.19181	0.82511	0.81015	0.67002	0.01541	0.40316	4.67893e-05
0.2848	0.71863	0.1071	0.19726	0.42748	0.19898	0.874	0.79103	0.48387	0.01135	0.2848	0
0.4844	0.72754	0.00412	0.05961	0.65748	0.17341	0.85514	0.8009	0.75703	0.00414	0.4844	0
0.19105	0.72404	0.03433	0.04609	0.41445	0.15786	0.86972	0.79604	0.29473	0.00109	0.19105	0
0.28968	0.72034	0.00119	0.09142	0.48766	0.15626	0.84463	0.79136	0.58429	0.000662993	0.28968	0
0.29304	0.72505	2.52849e-05	0.01373	0.54216	0.16171	0.85119	0.79752	0.62174	0.00117	0.29304	0
0.19724	0.73496	0.00121	0.02922	0.44149	0.1695	0.83297	0.80999	0.27509	0.00212	0.19724	0
0.4436	0.72184	0.18361	0.25171	0.5222	0.18096	0.87342	0.79397	0.70547	0.00283	0.4436	0
0.61332	0.72942	0.08322	0.05365	0.68719	0.18102	0.8908	0.80348	0.94484	0.00508	0.61332	0
0.62892	0.72942	0.06789	0.05365	0.7133	0.18102	0.89108	0.80348	0.97121	0.00419	0.62892	0
0.61226	0.74163	0.04816	0.00427	0.73226	0.15824	0.88583	0.81796	0.97149	0.00158	0.61226	0
0.5948	0.74061	0.03295	0.00581	0.71107	0.14868	0.88498	0.81685	0.96697	0.000289344	0.5948	0
0.65538	0.7282	0.00417	0.0685	0.73176	0.16002	0.86577	0.80071	0.96478	3.804e-05	0.65538	0
0.5582	0.73385	0.07272	0.000163382	0.6725	0.15747	0.83266	0.80814	0.95055	2.72032e-05	0.5582	0
0.5582	0.73492	0.07272	0.000213867	0.6725	0.14813	0.83266	0.80945	0.8247	2.37916e-05	0.5582	0
0.23733	0.73511	0.03738	0.000147249	0.40617	0.15319	0.82232	0.80974	0.42965	5.56149e-05	0.23733	3.18816e-05
0.28284	0.73961	0.51665	0.02235	0.36422	0.17021	0.93845	0.81575	0.28856	0.00145	0.28284	0
0.32036	0.75221	0.5173	0.01838	0.36559	0.23824	0.93473	0.83112	0.35226	0.01127	0.32036	0.05603
0.29012	0.74055	0.47849	0.000133166	0.34822	0.18412	0.93327	0.8169	0.37738	0.04435	0.29012	0.02854
0.27393	0.74518	0.61501	0.0411	0.35518	0.16545	0.93373	0.82287	0.33451	0.01346	0.27393	0
0.27109	0.73623	0.3919	0.000310796	0.35802	0.17155	0.91544	0.81143	0.2781	0.000429499	0.27109	0
0.24105	0.73623	0.42397	0.000310796	0.37698	0.17155	0.92168	0.81143	0.29711	0.000633745	0.24105	0
0.24105	0.7472	0.42397	0.08318	0.37698	0.18627	0.92168	0.82509	0.36577	0.00263	0.24105	0.00621
0.35136	0.74792	0.12225	0.05776	0.40406	0.18563	0.8939	0.82568	0.36604	0.00638	0.35136	0
0.29188	0.73926	0.0025	0.01572	0.48957	0.18243	0.84185	0.81525	0.55304	0.00612	0.29188	0
0.30211	0.74685	0.00278	0.03246	0.55256	0.182	0.84826	0.82432	0.68678	0.00513	0.30211	0
0.18164	0.74582	0.000182749	0.03449	0.45545	0.17757	0.8316	0.82329	0.3072	0.00245	0.18164	0
0.18532	0.74228	0.03649	0.0642	0.32918	0.17856	0.85913	0.81909	0.1646	0.00123	0.18532	0
0.15015	0.74135	0.000690207	0.07113	0.34994	0.18233	0.84136	0.81792	0.21605	0.00147	0.15015	0.00867
0.38651	0.74624	0.16652	0.07548	0.49588	0.18529	0.87173	0.82396	0.60607	0.00201	0.38651	0
0.58901	0.73528	0.06607	7.8234e-08	0.67996	0.18523	0.88579	0.81043	0.9193	0.00303	0.58901	0
0.59444	0.74151	0.06008	0.02316	0.69229	0.17835	0.88433	0.8179	0.97621	0.00425	0.59444	0
0.60225	0.74606	0.05467	0.0873	0.70944	0.17965	0.88461	0.82347	0.97646	0.00443	0.60225	0
0.56615	0.74606	0.01898	0.0873	0.70163	0.17965	0.87915	0.82347	0.97456	0.00454	0.56615	0
0.62509	0.73701	0.000491115	0.01344	0.72664	0.18104	0.87429	0.81251	0.97277	0.00568	0.62509	0
0.60419	0.75351	0.05531	0.08386	0.70174	0.18104	0.84166	0.83234	0.96649	0.00747	0.60419	0
0.60419	0.74834	0.05531	0.06328	0.70174	0.18586	0.84166	0.8261	0.84276	0.00957	0.60419	0
0.25811	0.74299	0.05429	0.05275	0.36	0.18858	0.80952	0.81967	0.20774	0.00948	0.25811	0
0.3293	0.75823	0.0041	0.22637	0.39601	0.18919	0.83911	0.83787	0.338	0.00904	0.3293	0
0.3354	0.7466	0.01236	0.08876	0.40623	0.1995	0.83392	0.82415	0.4331	0.01025	0.3354	0.01303
0.35452	0.76205	0.01452	0.35695	0.41847	0.19728	0.84743	0.84214	0.47436	0.0122	0.35452	0
0.34767	0.76421	0.0019	0.3469	0.40824	0.19349	0.86651	0.84518	0.40119	0.00848	0.34767	0.00679
0.17451	0.75562	0.67447	0.1466	0.29443	0.2173	0.92951	0.83528	0.18828	0.0067	0.17451	0.03026
0.28713	0.75409	0.60856	0.16302	0.34905	0.17615	0.93427	0.83373	0.30327	0.00352	0.28713	0.01884
0.32827	0.75296	0.3947	0.22118	0.38999	0.18447	0.91347	0.83236	0.32261	0.0042	0.32827	0.01447
0.27213	0.75911	0.53478	0.18997	0.33424	0.19638	0.92467	0.83952	0.34554	0.00609	0.27213	0.01505
0.235	0.75911	0.4129	0.18997	0.31396	0.19638	0.91385	0.83952	0.27949	0.00665	0.235	0.01505
0.21627	0.75839	0.52966	0.13335	0.33765	0.20046	0.9187	0.83822	0.2501	0.00682	0.21627	0.0112
0.21627	0.7564	0.52966	0.11139	0.33765	0.19837	0.9187	0.83593	0.29477	0.00568	0.21627	0.02577
0.30226	0.76282	0.20131	0.29671	0.3916	0.2007	0.901	0.84339	0.34698	0.00709	0.30226	0.02239
0.14667	0.75802	0.0035	0.22163	0.32591	0.21066	0.84254	0.83788	0.1742	0.00813	0.14667	0.04162
0.24804	0.75877	0.01955	0.16845	0.47936	0.22367	0.82114	0.83892	0.41462	0.00962	0.24804	0.06743
0.12581	0.75552	0.0012	0.30368	0.36019	0.20771	0.82162	0.83493	0.1549	0.01007	0.12581	0.03186
0.2606	0.76057	0.16407	0.17385	0.44049	0.20795	0.90044	0.84039	0.43215	0.01381	0.2606	0.01156
0.23836	0.76023	9.19443e-05	0.29938	0.45003	0.20732	0.84586	0.83958	0.43797	0.01871	0.23836	0
0.22117	0.76727	0.22355	0.21896	0.36226	0.20112	0.86178	0.84797	0.24762	0.01829	0.22117	0
0.49743	0.75776	0.11237	0.08815	0.5933	0.20088	0.87897	0.83695	0.77873	0.01534	0.49743	0
0.55495	0.75601	0.05118	0.14928	0.65904	0.1898	0.88184	0.83526	0.94831	0.00873	0.55495	0.01626
0.55854	0.74983	0.07721	0.07788	0.65589	0.20105	0.8866	0.82789	0.96552	0.01002	0.55854	0
0.61523	0.75137	0.01826	0.01859	0.7239	0.20499	0.87765	0.82948	0.97312	0.01557	0.61523	0.00733
0.56414	0.75137	0.000255063	0.01859	0.7128	0.20499	0.86824	0.82948	0.97124	0.01671	0.56414	0.00733
0.53295	0.75769	0.07493	0.11309	0.67076	0.20249	0.83299	0.83686	0.95767	0.01521	0.53295	0
0.53295	0.75404	0.07493	0.04503	0.67076	0.20246	0.83299	0.83269	0.84082	0.01501	0.53295	0.00505
0.3251	0.74759	0.00704	0.01195	0.39445	0.20736	0.83618	0.82507	0.35423	0.01904	0.3251	0
0.33442	0.75491	4.46536e-07	0.08533	0.39843	0.20375	0.85045	0.83351	0.48047	0.0183	0.33442	0
0.34854	0.7606	0.02297	0.05504	0.43608	0.20826	0.83482	0.84026	0.58284	0.01522	0.34854	0.00325
0.34939	0.74439	0.10603	0.000149026	0.43963	0.20472	0.81598	0.8214	0.60285	0.01211	0.34939	0.00929
0.36939	0.75184	0.03461	0.04227	0.43129	0.1929	0.84821	0.83039	0.50032	0.00603	0.36939	0.02858
0.33867	0.76179	0.28896	0.0953	0.42276	0.18568	0.90914	0.84276	0.28291	0.0026	0.33867	0.00285
0.34769	0.74325	0.16667	0.00652	0.41043	0.18538	0.89446	0.82037	0.3034	0.000957822	0.34769	0.00102
0.24005	0.75074	0.13747	0.00837	0.32724	0.17937	0.87074	0.8299	0.26091	0.000437502	0.24005	0.00675
0.18225	0.74722	0.00644	0.03368	0.34925	0.17694	0.84578	0.82547	0.15415	0.000332719	0.18225	0.02246
0.13266	0.74318	0.06383	0.00235	0.31984	0.18095	0.81283	0.82035	0.13205	0.00034044	0.13266	0.01746
0.33332	0.7464	0.17464	0.00639	0.45989	0.17649	0.8724	0.82449	0.46314	0.000248147	0.33332	0.00464
0.46909	0.7341	0.01637	0.00412	0.59461	0.17977	0.87021	0.80875	0.72851	0.000229784	0.46909	0.01358
0.45121	0.75079	0.04626	0.01335	0.59335	0.17925	0.87486	0.83007	0.78116	0.000248474	0.45121	0.000850667
0.59159	0.75079	0.04221	0.01335	0.70568	0.17925	0.88691	0.83007	0.92773	0.000252189	0.59159	0.000850667
0.60395	0.73989	0.01171	0.00829	0.71537	0.17975	0.85534	0.81617	0.93254	0.000268224	0.60395	0.00245
0.44451	0.74251	0.13621	0.00558	0.59753	0.18165	0.81749	0.81949	0.80445	0.000346757	0.44451	0
0.44451	0.74576	0.13621	0.04269	0.59753	0.17412	0.81749	0.82347	0.66705	0.00045207	0.44451	0
0.36153	0.74089	6.25051e-05	0.04022	0.41317	0.1631	0.84662	0.81731	0.47854	0.000377004	0.36153	0
0.3948	0.74855	0.0186	0.08883	0.48556	0.18077	0.8368	0.82699	0.69689	0.00102	0.3948	0
0.39544	0.75372	0.05725	0.09172	0.48617	0.19937	0.82659	0.83282	0.73415	0.00323	0.39544	0.01533
0.37194	0.76652	0.10363	0.28539	0.47571	0.18847	0.81741	0.84807	0.68925	0.00381	0.37194	0.00889
0.36939	0.75734	0.03461	0.25526	0.43129	0.18966	0.84821	0.83724	0.54204	0.00294	0.36939	0.01219
0.24806	0.75398	0.000427614	0.10679	0.35865	0.17185	0.86046	0.83331	0.26362	0.00192	0.24806	0
0.54141	0.75335	7.78105e-05	0.13619	0.66605	0.18109	0.86196	0.83291	0.67742	0.0012	0.54141	0.00327
0.39025	0.75697	0.05552	0.22602	0.53591	0.18974	0.82376	0.83735	0.61446	0.00139	0.39025	0.01898
0.35108	0.75733	1.05435e-05	0.28186	0.45643	0.18736	0.85086	0.83775	0.53219	0.00163	0.35108	0.01768
0.46382	0.75733	0.04998	0.28186	0.55644	0.18736	0.83016	0.83775	0.80152	0.00189	0.46382	0.01768
0.46961	0.77139	0.06157	0.42663	0.55562	0.19527	0.83144	0.85448	0.83712	0.00513	0.46961	0.02276
0.39696	0.78601	0.08953	0.35882	0.48936	0.24779	0.81859	0.87043	0.74008	0.02552	0.39696	0.10811
0.33434	0.77786	0.05506	0.09539	0.41755	0.28113	0.83013	0.85866	0.55271	0.07889	0.33434	0.13983
0.279	0.77761	0.00176	0.14054	0.38116	0.25117	0.85796	0.85953	0.36654	0.04066	0.279	0.10825
0.41432	0.783	0.04887	0.26715	0.52324	0.23557	0.83485	0.86801	0.62077	0.01164	0.41432	0.07019
0.49334	0.77963	0.07754	0.17072	0.54186	0.26693	0.82909	0.86282	0.70279	0.01665	0.49334	0.1074
0.39696	0.75754	0.08953	0.01769	0.48936	0.24848	0.81859	0.83716	0.70863	0.01317	0.39696	0.0948
0.33235	0.74376	0.04432	0.00682	0.41075	0.19171	0.83588	0.82122	0.51117	0.00248	0.33235	0.02986
0.27192	0.74434	0.00166	0.0047	0.38115	0.20055	0.85888	0.82178	0.31964	0.00119	0.27192	0.000687583
0.23291	0.74149	0.09777	0.00288	0.37016	0.19688	0.86357	0.81815	0.3526	0.00212	0.23291	0.02347
0.54666	0.73073	0.03218	0.11933	0.66028	0.19443	0.88519	0.80501	0.7661	0.00254	0.54666	0.000966011
0.61572	0.7286	0.01441	0.03932	0.72333	0.1698	0.86222	0.80192	0.7446	0.0011	0.61572	0
0.28123	0.72939	0.23207	0.10147	0.37363	0.16774	0.88503	0.80258	0.41529	0.000266599	0.28123	0
0.70387	0.72611	0.18303	0.07118	0.78252	0.1754	0.91772	0.79855	0.82345	0.000251437	0.70387	0.00761
0.76775	0.71949	0.08035	0.23903	0.89173	0.19743	0.91121	0.79073	0.9727	0.000554451	0.76775	0.00491
0.85009	0.71949	0.02983	0.23903	0.92708	0.19743	0.91322	0.79073	0.92122	0.00159	0.85009	0.00491
0.27755	0.72588	0.02829	0.12098	0.47314	0.19122	0.82455	0.79944	0.49952	0.00538	0.27755	0
0.17625	0.72746	0.3669	0.02887	0.37934	0.15699	0.89001	0.80073	0.23572	0.0021	0.17625	0.02666
0.24742	0.72107	0.20256	0.17395	0.43803	0.17201	0.88784	0.79214	0.38269	0.000384797	0.24742	0.01071
0.24556	0.72693	0.0015	0.11565	0.46493	0.17883	0.84427	0.79973	0.41478	0.000288168	0.24556	0.000847001
0.5658	0.73839	0.53676	0.04935	0.68305	0.16658	0.97009	0.81414	0.77201	0.00049456	0.5658	0.0047
0.47797	0.728	0.29671	0.12091	0.60949	0.16596	0.9338	0.80082	0.83468	0.000239226	0.47797	0.00851
0.49918	0.73692	0.05266	0.03775	0.67586	0.17054	0.89807	0.81232	0.85224	0.00019921	0.49918	0.00488
0.49918	0.73111	0.05266	0.11775	0.67586	0.18693	0.89807	0.80507	0.79443	0.00123	0.49918	0
0.23485	0.73417	0.01339	0.12948	0.43584	0.19829	0.81682	0.80925	0.43657	0.00585	0.23485	0.00538
0.26938	0.73725	0.35079	0.02945	0.38062	0.18947	0.90024	0.8129	0.36484	0.00283	0.26938	0
0.67385	0.73311	0.17408	0.08929	0.76451	0.182	0.91609	0.80755	0.87698	0.000918105	0.67385	0
0.66423	0.73848	0.02564	0.12506	0.73646	0.19312	0.88806	0.81444	0.88372	0.00147	0.66423	0.02236
0.61903	0.73848	0.01538	0.12506	0.71628	0.19312	0.88125	0.81444	0.94889	0.00169	0.61903	0.02236
0.80767	0.73449	0.01298	0.14715	0.9258	0.18943	0.86806	0.80952	0.83512	0.00185	0.80767	0
0.20567	0.73628	0.03528	0.00803	0.3932	0.17973	0.81131	0.81161	0.34787	0.000850566	0.20567	0.02636
0.20567	0.72839	0.03528	0.08121	0.3932	0.17055	0.81131	0.80119	0.22366	0.000160895	0.20567	0.003
0.49731	0.71967	0.06449	0.17267	0.68602	0.17	0.90254	0.7899	0.69616	7.1573e-05	0.49731	0
0.55476	0.72346	0.0101	0.17772	0.74841	0.171	0.88857	0.7949	0.75121	0.000108412	0.55476	0.02693
0.44603	0.72888	0.01903	0.13391	0.66658	0.1689	0.85031	0.80204	0.61308	0.000171457	0.44603	0.01494
0.34257	0.72764	0.5152	0.16011	0.44849	0.17189	0.94122	0.80035	0.57815	0.000177568	0.34257	0.00481
0.71742	0.73072	0.39823	0.03947	0.82998	0.17291	0.95578	0.80448	0.93573	0.000402962	0.71742	0
0.6496	0.73501	0.32267	0.01642	0.79748	0.16242	0.96008	0.80983	0.99044	0.000476969	0.6496	0
0.61932	0.73277	0.2176	0.09566	0.78102	0.16879	0.94616	0.80711	0.99453	0.000536864	0.61932	0
0.61932	0.74017	0.2176	0.0282	0.78102	0.17456	0.94616	0.81642	0.9889	0.000613672	0.61932	0
0.52972	0.74011	0.00313	0.0135	0.72188	0.18148	0.86734	0.81638	0.80799	0.000767141	0.52972	0
0.29172	0.74011	0.27862	0.0135	0.45693	0.18148	0.90493	0.81638	0.36108	0.00087371	0.29172	0
0.55238	0.73791	0.0061	0.06955	0.64273	0.18576	0.85518	0.81369	0.75229	0.00133	0.55238	0.00126
0.26531	0.74361	6.53201e-06	0.00324	0.3622	0.18972	0.83673	0.82068	0.5596	0.00195	0.26531	0
0.49237	0.74547	0.02851	0.0039	0.60151	0.19174	0.87933	0.82282	0.88694	0.00316	0.49237	0.00333
0.79171	0.74154	0.000869877	0.04906	0.91372	0.19033	0.88192	0.81813	0.97244	0.00316	0.79171	0
0.59981	0.73516	0.04617	0.02504	0.73136	0.18391	0.84386	0.8103	0.85652	0.00254	0.59981	0.00235
0.59981	0.73739	0.04617	0.05471	0.73136	0.19452	0.84386	0.81313	0.70857	0.0021	0.59981	0.0049
0.26495	0.74112	0.04534	0.03378	0.44872	0.18392	0.82705	0.8176	0.42952	0.00163	0.26495	0
0.34064	0.73788	0.63812	0.00811	0.45604	0.16724	0.94901	0.81353	0.55417	0.000609763	0.34064	0.01903
0.71742	0.72992	0.39823	0.10086	0.82998	0.18974	0.95578	0.80376	0.92521	0.00064754	0.71742	0.0118
0.695	0.7462	0.27913	0.01959	0.83442	0.19066	0.9483	0.82406	0.99817	0.00102	0.695	0.00147
0.62173	0.72242	0.15482	0.28819	0.81183	0.18628	0.93278	0.79419	0.99908	0.000752557	0.62173	0.01796
0.62173	0.73421	0.15482	0.03252	0.81183	0.18371	0.93278	0.80903	1	0.000649683	0.62173	0
0.52336	0.72715	0.00232	0.08402	0.72047	0.16869	0.85566	0.79966	0.86564	0.000251247	0.52336	0
0.38522	0.72715	0.1381	0.08402	0.51878	0.16869	0.88213	0.79966	0.54916	0.000145139	0.38522	0
0.41813	0.72882	0.11459	0.05479	0.54714	0.15918	0.8891	0.8016	0.65303	6.8982e-05	0.41813	0.0028
0.51511	0.72578	0.05686	0.06922	0.66947	0.1651	0.89014	0.79775	0.77205	6.52876e-05	0.51511	0.00123
0.71513	0.72671	0.000619413	0.02067	0.85838	0.17245	0.87933	0.79922	0.8119	0.000168773	0.71513	0
0.36731	0.72645	0.09693	0.08041	0.54235	0.18075	0.81778	0.79923	0.86263	0.000568012	0.36731	0.01493
0.36731	0.73903	0.09693	0.00651	0.54235	0.18068	0.81778	0.81503	0.65802	0.00148	0.36731	0
0.71617	0.73783	0.40996	0.0044	0.83796	0.16649	0.96585	0.81345	0.85797	0.00183	0.71617	0.00872
0.71173	0.74037	0.22823	0.05706	0.87548	0.15994	0.94689	0.81658	0.9959	0.000944184	0.71173	0
0.71773	0.75424	0.09015	0.2034	0.86581	0.18242	0.92083	0.83351	0.99852	0.00176	0.71773	0
0.71773	0.75192	0.09015	0.20472	0.86581	0.18141	0.92083	0.83086	0.9864	0.00177	0.71773	0.00686
0.4127	0.75354	0.02052	0.14643	0.64637	0.19363	0.84012	0.83269	0.76096	0.00314	0.4127	0
0.12015	0.76444	0.29465	0.19427	0.31138	0.1892	0.86774	0.84538	0.1164	0.00525	0.12015	0
0.10801	0.75791	0.08409	0.14552	0.33816	0.18459	0.84535	0.83786	0.13718	0.00385	0.10801	0
0.10801	0.74974	0.08409	0.03192	0.33816	0.19276	0.84535	0.82802	0.23711	0.00345	0.10801	0.00499
0.46573	0.74829	0.04554	0.00627	0.65354	0.19581	0.83607	0.82635	0.59886	0.00384	0.46573	0
0.11457	0.74829	0.26692	0.00627	0.32227	0.19581	0.79536	0.82635	0.25402	0.0043	0.11457	0
0.47544	0.74001	0.42184	0.000883914	0.62027	0.19916	0.9452	0.81632	0.67966	0.00792	0.47544	0.01331
0.61281	0.74034	0.18023	0.00134	0.79411	0.2051	0.93227	0.81671	0.81597	0.01633	0.61281	0.00839
0.61281	0.73522	0.18023	0.04308	0.79411	0.20695	0.93227	0.81073	0.82056	0.02325	0.61281	0.00954
0.50857	0.72999	0.000215033	0.11073	0.70389	0.21164	0.86216	0.80473	0.73547	0.02241	0.50857	0.0218
0.12183	0.74234	0.0896	0.02152	0.33688	0.19256	0.79631	0.81898	0.33318	0.01261	0.12183	0.01078
0.32606	0.74371	0.33073	0.00181	0.45789	0.19978	0.89761	0.8208	0.49038	0.00872	0.32606	0.03775
0.46142	0.74783	0.13518	0.00238	0.59609	0.21893	0.89964	0.82599	0.74541	0.00585	0.46142	0.0385
0.40702	0.75352	0.0471	0.01669	0.55756	0.20385	0.88222	0.83315	0.75011	0.00262	0.40702	0.01459
0.40702	0.74299	0.0471	0.00196	0.55756	0.18161	0.88222	0.82009	0.72778	0.00116	0.40702	0
0.37983	0.73747	0.00359	0.00317	0.52848	0.17401	0.8441	0.81301	0.56068	0.000859523	0.37983	0
0.42287	0.74515	0.73139	1.00193e-05	0.55003	0.18143	0.94808	0.82261	0.71896	0.0013	0.42287	0
0.55291	0.73566	0.37957	0.03577	0.69819	0.1859	0.94243	0.81089	0.90659	0.0015	0.55291	0
0.52576	0.73884	0.23559	0.02611	0.70982	0.19	0.92668	0.81483	0.96389	0.00217	0.52576	0
0.52576	0.73884	0.23559	0.02611	0.70982	0.19	0.92668	0.81483	0.96515	0.00222	0.52576	0
0.52565	0.74142	0.05976	0.00557	0.68613	0.17576	0.89272	0.81788	0.93676	0.00161	0.52565	0
0.37983	0.7375	0.00359	0.00125	0.52848	0.16832	0.8441	0.81302	0.7156	0.000539346	0.37983	0.00296
0.30209	0.73924	0.93964	0.000291198	0.44789	0.1724	0.95508	0.81526	0.51851	0.000403355	0.30209	0
0.44905	0.73965	0.75849	0.00642	0.56699	0.18223	0.95844	0.81577	0.88494	0.0011	0.44905	0
0.4886	0.73815	0.48119	0.00513	0.63595	0.17957	0.93846	0.81391	0.95678	0.00122	0.4886	0
0.4886	0.73699	0.48119	0.00514	0.63595	0.18586	0.93846	0.81253	0.95412	0.00145	0.4886	0.00667
0.47279	0.72971	0.28056	0.06462	0.63133	0.1935	0.9181	0.80378	0.92929	0.00172	0.47279	0.00752
0.52565	0.73489	0.05976	0.03195	0.68613	0.17865	0.89272	0.80988	0.95489	0.00111	0.52565	0
0.40954	0.74168	0.00456	0.03538	0.57993	0.17181	0.86998	0.81824	0.84714	0.00116	0.40954	0.00969
0.26975	0.73138	1.27985e-05	0.00136	0.45859	0.17974	0.83857	0.80565	0.47736	0.00166	0.26975	0
0.23245	0.73584	0.01235	0.000220835	0.40448	0.17971	0.7773	0.81111	0.12808	0.00219	0.23245	0
0.21144	0.74075	0.04504	0.000341162	0.29106	0.18364	0.85843	0.81709	0.10389	0.00224	0.21144	0
0.26691	0.74075	0.45302	0.000341162	0.34754	0.18364	0.90241	0.81709	0.30889	0.00222	0.26691	0
0.26691	0.73708	0.45302	0.01147	0.34754	0.1846	0.90241	0.81266	0.37011	0.00201	0.26691	0.00904
0.60754	0.73891	0.05722	0.00268	0.59159	0.17866	0.87066	0.81489	0.32887	0.00185	0.60754	0
0.43494	0.74166	0.04664	0.0011	0.46925	0.18749	0.88512	0.81826	0.15262	0.00268	0.43494	0.01431
0.23561	0.75008	0.17477	0.09596	0.36639	0.18759	0.87853	0.82816	0.10725	0.00508	0.23561	0
0.29618	0.74488	0.73606	0.01098	0.47833	0.18717	0.94913	0.82211	0.5214	0.0042	0.29618	0.00164
0.39243	0.74174	0.54334	0.00324	0.58158	0.19664	0.93691	0.81843	0.85096	0.0037	0.39243	0
0.37917	0.73943	0.46612	0.00528	0.51471	0.19945	0.91964	0.81564	0.88112	0.00541	0.37917	0.00994
0.37917	0.74746	0.46612	0.00186	0.51471	0.20144	0.91964	0.82512	0.86582	0.00868	0.37917	0.01257
0.34449	0.74148	0.48178	0.03786	0.44634	0.20286	0.90246	0.81803	0.76866	0.0077	0.34449	0.00255
0.48258	0.73758	0.16931	0.00106	0.6236	0.17727	0.90116	0.81321	0.9052	0.0028	0.48258	0.00303
0.4649	0.72356	0.04639	0.07773	0.60467	0.18207	0.88555	0.79571	0.93012	0.000832117	0.4649	0.00428
0.41806	0.73404	0.0002483	0.00691	0.56895	0.17951	0.85287	0.80886	0.74681	0.000843852	0.41806	0.00627
0.23245	0.72241	0.01235	0.14282	0.40448	0.18411	0.7773	0.7944	0.09136	0.000987871	0.23245	0.00342
0.42714	0.72241	0.00314	0.14282	0.37176	0.18411	0.8472	0.7944	0.07604	0.00131	0.42714	0.00342
0.14949	0.73099	0.2977	0.01955	0.271	0.18168	0.86788	0.80518	0.07782	0.00186	0.14949	0
0.09635	0.74093	0.14446	0.01505	0.24129	0.18527	0.84025	0.81737	0.06968	0.00217	0.09635	0.00947
0.29572	0.73632	0.43406	0.02608	0.29404	0.18672	0.89462	0.81178	0.23547	0.00284	0.29572	0.00951
0.92032	0.73104	0.00266	0.16118	0.77078	0.18638	0.80612	0.80544	0.19575	0.00499	0.92032	0.00237
0.44147	0.73781	5.59069e-05	0.0197	0.44093	0.18997	0.81578	0.81359	0.07038	0.00515	0.44147	0.01575
0.45402	0.73672	0.01547	0.01701	0.42333	0.184	0.8691	0.81224	0.06241	0.00287	0.45402	0.00722
0.2812	0.73902	0.023	0.00543	0.42703	0.189	0.87553	0.81506	0.65689	0.00193	0.2812	0
0.29498	0.73131	0.00258	0.06847	0.45736	0.19712	0.85582	0.80578	0.76922	0.00331	0.29498	0
0.2966	0.72579	0.00444	0.15593	0.44325	0.19237	0.84689	0.79901	0.67525	0.00307	0.2966	0
0.18983	0.71808	0.0789	0.2608	0.36536	0.18136	0.81378	0.78887	0.38946	0.0014	0.18983	0.000304943
0.34125	0.72691	0.48942	0.20997	0.50363	0.1692	0.90953	0.79926	0.70866	0.000316891	0.34125	0
0.34125	0.7349	0.48942	0.06057	0.50363	0.16524	0.90953	0.80958	0.82209	0.000113469	0.34125	0
0.39776	0.72076	0.36304	0.23058	0.55739	0.17023	0.91336	0.79108	0.86729	9.26807e-05	0.39776	0.01297
0.34449	0.72076	0.48178	0.23058	0.44634	0.17023	0.90246	0.79108	0.76104	9.17712e-05	0.34449	0.01297
0.38438	0.71524	0.45906	0.28492	0.51987	0.18062	0.92471	0.78427	0.86813	0.000161638	0.38438	0
0.53485	0.72381	0.12	0.11279	0.68813	0.18352	0.9051	0.79593	0.9491	0.000378071	0.53485	0.0047
0.47081	0.72615	0.00574	0.14697	0.61517	0.18724	0.8642	0.79912	0.75464	0.000695572	0.47081	0
0.12205	0.73165	0.38616	0.06238	0.29208	0.18995	0.8884	0.80603	0.21403	0.000997265	0.12205	0.000274039
0.25195	0.73564	0.25514	0.03098	0.32786	0.17495	0.89182	0.81075	0.22537	0.000496953	0.25195	0.000428164
0.13784	0.72492	0.27228	0.07919	0.27959	0.1696	0.87582	0.79686	0.07233	0.000198559	0.13784	0
0.21647	0.73005	0.000316422	0.07728	0.38112	0.17395	0.82925	0.80332	0.22952	7.56919e-05	0.21647	0
0.29274	0.72583	0.00268	0.10622	0.3452	0.14949	0.8531	0.79717	0.20631	2.04529e-05	0.29274	0.00151
0.26356	0.73102	0.05417	0.04701	0.41633	0.15765	0.78768	0.80429	0.14296	2.53115e-05	0.26356	0
0.31759	0.72091	0.00677	0.07673	0.32113	0.18475	0.85207	0.79167	0.09753	0.000112507	0.31759	0.00756
0.45402	0.73172	0.01547	0.02235	0.42333	0.1952	0.8691	0.806	0.06619	0.000359009	0.45402	0.00773
0.32562	0.73172	0.00504	0.02235	0.47034	0.1952	0.86574	0.806	0.70278	0.000841527	0.32562	0.00773
0.32562	0.71947	0.00504	0.2432	0.47034	0.19951	0.86574	0.7915	0.88009	0.00375	0.32562	0
0.32728	0.73733	0.00144	0.00238	0.46997	0.18896	0.86142	0.81302	0.91062	0.00834	0.32728	0
0.2792	0.73593	0.000323327	0.02906	0.43885	0.18129	0.85685	0.81125	0.79836	0.00309	0.2792	0.00557
0.21804	0.74195	0.0595	5.0899e-05	0.39057	0.18512	0.80932	0.81864	0.55501	0.00178	0.21804	0.000282344
0.37948	0.73295	0.46159	0.07524	0.5443	0.18534	0.93144	0.80762	0.59743	0.00207	0.37948	0.00433
0.37948	0.73887	0.46159	0.02872	0.5443	0.18071	0.93144	0.8148	0.71756	0.00176	0.37948	0.00258
0.39776	0.73195	0.36304	0.03018	0.55739	0.20218	0.91336	0.80676	0.88071	0.00694	0.39776	0
0.41867	0.73617	0.43083	0.03767	0.54672	0.21058	0.91728	0.81186	0.90827	0.01332	0.41867	0.02255
0.49165	0.7366	0.26085	0.02116	0.64036	0.196	0.92232	0.81221	0.9395	0.0073	0.49165	0.00919
0.51824	0.73459	0.0115	0.01576	0.67623	0.17563	0.8767	0.80952	0.86533	0.0018	0.51824	0.01458
0.25574	0.73031	0.000387074	0.01921	0.42095	0.16857	0.84014	0.80393	0.43376	0.00044287	0.25574	0.00103
0.36703	0.73031	0.12854	0.01921	0.40503	0.16857	0.85734	0.80393	0.21737	0.000328212	0.36703	0.00103
0.64004	0.72295	0.01444	0.12038	0.69251	0.17042	0.82418	0.79437	0.1216	0.00333	0.64004	0
0.43998	0.72639	0.0224	0.08499	0.40765	0.21083	0.88939	0.80057	0.06358	0.01527	0.43998	0.01422
0.31759	0.72355	0.00677	0.0279	0.32113	0.1827	0.85207	0.79625	0.16275	0.00514	0.31759	0
0.30942	0.733	0.02166	0.03854	0.43817	0.17602	0.8721	0.80721	0.73508	0.000498671	0.30942	0
0.36055	0.72684	0.00594	0.02391	0.48782	0.17279	0.85173	0.79943	0.92721	4.13706e-05	0.36055	0.02072
0.36055	0.72931	0.00594	0.00749	0.48782	0.18204	0.85173	0.80281	0.93733	4.42769e-05	0.36055	0.02886
0.29923	0.7294	0.000122576	0.01049	0.43008	0.18559	0.85533	0.80289	0.81623	4.28864e-05	0.29923	0.01771
0.21804	0.72744	0.0595	0.02289	0.39057	0.16968	0.80932	0.79997	0.61027	2.38119e-05	0.21804	0.00463
0.47183	0.72649	0.2564	0.02963	0.66058	0.16284	0.92161	0.79861	0.77099	1.2393e-05	0.47183	0
0.50624	0.72576	0.16609	0.0492	0.66561	0.16149	0.91157	0.79749	0.90355	5.94185e-06	0.50624	0
0.47072	0.72576	0.0805	0.0492	0.61987	0.16149	0.88866	0.79749	0.798	4.5918e-06	0.47072	0
0.31308	0.71829	0.00195	0.17438	0.50562	0.16202	0.85444	0.78741	0.56225	4.65243e-06	0.31308	0
0.23757	0.72423	0.09076	0.0772	0.31209	0.1724	0.80229	0.79559	0.14269	1.06145e-05	0.23757	0
0.64102	0.72612	0.0257	0.06729	0.70086	0.18074	0.79899	0.79834	0.05805	2.43616e-05	0.64102	0.00254
0.51859	0.73463	0.00255	0.0072	0.39159	0.19526	0.85165	0.80958	0.03467	5.40304e-05	0.51859	0.0005717
0.23291	0.72682	0.06455	0.01199	0.39732	0.178	0.87233	0.79941	0.64779	6.76077e-05	0.23291	0
0.35106	0.72113	1.52201e-06	0.10932	0.49252	0.16737	0.8604	0.79167	0.91545	3.54369e-05	0.35106	0.00298
0.35106	0.71687	1.52201e-06	0.20767	0.49252	0.16442	0.8604	0.78581	0.94402	2.60148e-05	0.35106	0
0.28628	0.72121	0.00452	0.14077	0.42909	0.1661	0.86085	0.79186	0.83839	3.10593e-05	0.28628	0
0.23087	0.72095	0.07647	0.13491	0.41597	0.16478	0.81911	0.7914	0.67089	3.27893e-05	0.23087	0
0.2882	0.71694	0.17539	0.25053	0.47734	0.16824	0.89825	0.78611	0.41524	2.72234e-05	0.2882	0
0.33488	0.7237	0.03665	0.11242	0.52217	0.16987	0.86324	0.79498	0.5355	3.01862e-05	0.33488	0
0.19193	0.7237	0.00626	0.11242	0.38585	0.16987	0.82641	0.79498	0.24831	2.91555e-05	0.19193	0
0.22936	0.72047	0.25538	0.16885	0.37142	0.17042	0.90276	0.79061	0.49453	2.24295e-05	0.22936	0
0.36884	0.7281	0.000328592	0.03443	0.51166	0.16691	0.87053	0.80079	0.87972	3.70577e-05	0.36884	0
0.36884	0.72483	0.000328592	0.05889	0.51166	0.16583	0.87053	0.79625	0.93467	2.32621e-05	0.36884	0
0.26331	0.72498	0.06547	0.03112	0.4457	0.16023	0.82476	0.79644	0.84324	2.30277e-05	0.26331	0
0.26331	0.72784	0.06547	0.0071	0.4457	0.15595	0.82476	0.80023	0.71931	2.40018e-05	0.26331	0
0.5389	0.72257	0.00118	0.0206	0.56441	0.15159	0.79957	0.79311	0.16219	4.4099e-05	0.5389	0
0.19231	0.72059	0.12217	0.01172	0.2757	0.17493	0.86194	0.79164	0.1657	0.000457243	0.19231	0
0.33443	0.73117	2.70677e-05	0.00268	0.48496	0.18133	0.864	0.80552	0.81121	0.00146	0.33443	0
0.27575	0.73939	0.000307882	0.03261	0.43822	0.16607	0.86187	0.8154	0.88509	0.000365201	0.27575	0
0.27293	0.7429	0.03896	0.045	0.44635	0.17914	0.83668	0.81987	0.82101	0.0013	0.27293	0
0.27293	0.73934	0.03896	0.04552	0.44635	0.19986	0.83668	0.81552	0.65069	0.00555	0.27293	0.01126
0.35696	0.73987	0.05807	0.00358	0.45066	0.20367	0.88503	0.8161	0.41367	0.01346	0.35696	0.01277
0.34564	0.74134	0.00505	0.00152	0.45347	0.19049	0.82777	0.8177	0.42177	0.01293	0.34564	0
0.12927	0.74141	0.0407	0.00566	0.28521	0.18059	0.84392	0.81778	0.10733	0.00834	0.12927	0
0.15113	0.7245	0.00874	0.05288	0.28194	0.17682	0.83483	0.79727	0.11677	0.00524	0.15113	0
0.16061	0.7247	0.02742	0.00216	0.29247	0.1713	0.80964	0.79735	0.12675	0.00403	0.16061	0
0.27858	0.73011	0.00756	0.01156	0.36192	0.1772	0.87099	0.80402	0.31598	0.00405	0.27858	0
0.5389	0.73011	0.00118	0.01156	0.56441	0.1772	0.79957	0.80402	0.11765	0.00451	0.5389	0
0.5071	0.7276	0.00368	0.08621	0.38115	0.18711	0.85628	0.8012	0.12129	0.014	0.5071	0
0.20016	0.72145	0.21254	0.14536	0.31732	0.19195	0.87859	0.79444	0.03661	0.02079	0.20016	0
0.11206	0.73107	0.2329	0.04903	0.26259	0.17884	0.86111	0.80541	0.01494	0.00758	0.11206	0
0.33634	0.72943	6.69297e-06	0.03432	0.48503	0.18046	0.86364	0.80323	0.82665	0.00186	0.33634	0
0.31151	0.73005	7.70456e-05	0.03634	0.45554	0.17631	0.85919	0.80401	0.90058	0.00187	0.31151	0.01012
0.29735	0.72151	0.00233	0.16248	0.45516	0.18946	0.85115	0.79368	0.78066	0.00242	0.29735	0.0034
0.14416	0.73152	0.02315	0.074	0.34016	0.21364	0.81925	0.80599	0.39509	0.00169	0.14416	0.04255
0.38011	0.72205	0.06937	0.08019	0.46329	0.22193	0.8858	0.7945	0.41905	0.00244	0.38011	0.04206
0.35852	0.72205	0.02915	0.08019	0.47052	0.22193	0.82715	0.7945	0.4806	0.00338	0.35852	0.04206
0.12442	0.72638	0.00669	0.11085	0.29552	0.20963	0.82787	0.80006	0.16174	0.00629	0.12442	0
0.1784	0.73595	4.30422e-06	0.00423	0.29991	0.19404	0.83007	0.81147	0.23151	0.0105	0.1784	0
0.5525	0.73451	0.10944	0.08985	0.67917	0.20053	0.91121	0.80981	0.76022	0.00856	0.5525	0
0.59628	0.73012	0.00207	0.01225	0.75638	0.20049	0.88286	0.80474	0.85373	0.01374	0.59628	0.01698
0.59628	0.73378	0.00207	0.02823	0.75638	0.19342	0.88286	0.809	0.7805	0.02272	0.59628	0
0.62442	0.73222	0.03244	0.0092	0.67177	0.18739	0.79237	0.80709	0.05467	0.01814	0.62442	0
0.41346	0.73515	0.0043	0.00617	0.33764	0.18687	0.86428	0.81045	0.03867	0.01264	0.41346	0
0.33634	0.73418	6.69297e-06	2.72008e-06	0.48503	0.18156	0.86364	0.80918	0.83294	0.00897	0.33634	0
0.29966	0.73418	0.00154	2.72008e-06	0.43893	0.18156	0.86484	0.80918	0.87882	0.00814	0.29966	0
0.289	0.72819	2.34853e-05	0.00381	0.44354	0.18201	0.85188	0.80197	0.73422	0.00893	0.289	0.00768
0.12514	0.73399	0.02734	0.00463	0.33547	0.1965	0.81381	0.80919	0.32059	0.01699	0.12514	0
0.21822	0.73258	0.03123	0.0202	0.35801	0.20153	0.85185	0.80759	0.16156	0.01781	0.21822	0
0.24812	0.73086	0.04924	0.0255	0.38768	0.1878	0.81408	0.8053	0.25778	0.00969	0.24812	0
0.63092	0.72853	0.12334	0.00386	0.73023	0.17104	0.91448	0.80209	0.68362	0.00348	0.63092	0
0.74523	0.73024	0.00846	0.009	0.88808	0.17222	0.87519	0.80414	0.79681	0.00214	0.74523	0
0.74523	0.73289	0.00846	0.00726	0.88808	0.18066	0.87519	0.80753	0.71555	0.00249	0.74523	0
0.18396	0.72734	0.60782	0.00755	0.29805	0.17639	0.90568	0.80073	0.22681	0.00357	0.18396	0
0.27295	0.72569	0.20459	0.07992	0.35578	0.18718	0.88923	0.79915	0.10924	0.0061	0.27295	0
0.18738	0.73614	0.18244	0.0235	0.30881	0.1798	0.87465	0.81148	0.0333	0.00634	0.18738	0
0.18738	0.73372	0.18244	0.000189904	0.30881	0.15759	0.87465	0.80824	0.02412	0.00243	0.18738	0
0.32593	0.73372	0.000340923	0.000189904	0.45456	0.15759	0.86606	0.80824	0.79848	0.000909851	0.32593	0
0.28787	0.73493	0.00216	8.11293e-05	0.43006	0.14821	0.86774	0.80955	0.8508	0.000219064	0.28787	0.00219
0.24348	0.73789	0.01262	0.00104	0.40628	0.15211	0.8572	0.81337	0.63646	4.11443e-05	0.24348	0.00167
0.17143	0.7337	0.03316	0.00643	0.34615	0.15805	0.81793	0.80793	0.35023	3.30076e-05	0.17143	0
0.60208	0.73877	0.12831	0.04253	0.60015	0.1524	0.89319	0.81452	0.19084	3.79025e-05	0.60208	0
0.14563	0.7443	0.70343	0.05746	0.2959	0.15107	0.93078	0.82171	0.07777	8.5312e-05	0.14563	0
0.28966	0.74454	0.26215	0.10588	0.39908	0.16499	0.87949	0.822	0.21299	0.000932393	0.28966	0.00086281
0.28966	0.75476	0.26215	0.04865	0.39908	0.21737	0.87949	0.83444	0.39447	0.04491	0.28966	0.04614
0.54209	0.74063	0.20759	0.03284	0.68682	0.36428	0.91027	0.818	0.78692	0.23144	0.54209	0.22174
0.6649	0.74545	0.09607	0.01216	0.82171	0.21805	0.90989	0.82334	0.86703	0.06187	0.6649	0.04502
0.68377	0.75505	0.00363	0.15479	0.82184	0.17251	0.88258	0.83526	0.85583	0.00267	0.68377	0
0.41176	0.75505	0.03831	0.15479	0.58957	0.17251	0.8218	0.83526	0.69346	0.00132	0.41176	0
0.35419	0.75558	0.13326	0.20418	0.39231	0.19195	0.85154	0.83516	0.44014	0.00459	0.35419	0
0.75747	0.75329	0.02297	0.04699	0.74547	0.19413	0.80552	0.83177	0.16496	0.01223	0.75747	0
0.75747	0.74866	0.02297	0.05374	0.74547	0.18425	0.80552	0.82624	0.0713	0.01209	0.75747	0
0.45054	0.75153	0.00546	0.09429	0.39883	0.1801	0.87745	0.83024	0.06353	0.00541	0.45054	0
0.29865	0.74876	0.000339109	0.16378	0.44423	0.18209	0.86349	0.82703	0.76271	0.00269	0.29865	0
0.32102	0.75101	0.02623	0.2254	0.45854	0.18105	0.84502	0.82982	0.85254	0.00244	0.32102	0.01061
0.19628	0.7462	5.27208e-05	0.09495	0.35956	0.18463	0.85103	0.8239	0.52917	0.00244	0.19628	0
0.15689	0.7607	0.01142	0.22271	0.33777	0.19144	0.82611	0.84143	0.37	0.00334	0.15689	0
0.67151	0.74823	0.08944	0.11707	0.69633	0.18787	0.85372	0.82629	0.13743	0.00415	0.67151	0
0.6208	0.74857	0.09165	0.11416	0.55211	0.18717	0.92585	0.82655	0.14518	0.00629	0.6208	0.0108
0.22202	0.7555	0.40037	0.24084	0.34224	0.193	0.89891	0.83463	0.08559	0.0093	0.22202	0.01097
0.47976	0.7555	0.15406	0.24084	0.56003	0.193	0.8885	0.83463	0.71858	0.01049	0.47976	0.01097
0.49662	0.75873	0.07028	0.22021	0.57954	0.19509	0.88352	0.83815	0.81095	0.01462	0.49662	0
0.50355	0.76273	0.04685	0.27585	0.54312	0.19473	0.89254	0.84273	0.77055	0.0175	0.50355	0.00768
0.48376	0.76323	0.00974	0.37487	0.53226	0.20496	0.87415	0.84316	0.68718	0.01917	0.48376	0.01346
0.23469	0.75199	0.00577	0.14307	0.37772	0.193	0.85284	0.83043	0.33665	0.01487	0.23469	2.50309e-05
0.21199	0.75059	0.07431	0.07868	0.3335	0.19994	0.80913	0.82857	0.19256	0.01876	0.21199	0
0.25126	0.75489	2.97171e-05	0.09083	0.34333	0.20313	0.84951	0.83349	0.3064	0.02078	0.25126	0.00175
0.30235	0.76392	0.53974	0.22591	0.39989	0.2003	0.90426	0.84388	0.36569	0.02014	0.30235	0.000613905
0.30235	0.76643	0.53974	0.31191	0.39989	0.20229	0.90426	0.8471	0.5241	0.01553	0.30235	0
0.60735	0.75446	0.23671	0.04907	0.73419	0.21988	0.92125	0.83322	0.84416	0.01449	0.60735	0.01337
0.60077	0.75023	0.1807	0.04838	0.74589	0.2293	0.91185	0.82875	0.96797	0.01163	0.60077	0.03336
0.53514	0.74807	0.23019	0.08907	0.68287	0.22178	0.91534	0.82588	0.97422	0.01467	0.53514	0.03059
0.58482	0.75362	0.14911	0.07073	0.73534	0.20486	0.91448	0.83206	0.97916	0.01744	0.58482	0
0.67566	0.75362	2.27875e-05	0.07073	0.83548	0.20486	0.87269	0.83206	0.86238	0.01683	0.67566	0
0.18695	0.74965	0.00835	0.06853	0.30306	0.19463	0.77364	0.82756	0.29595	0.01067	0.18695	0
0.18695	0.74897	0.00835	0.09123	0.30306	0.19146	0.77364	0.82696	0.15053	0.00676	0.18695	0
0.40345	0.76224	0.04316	0.21416	0.49883	0.20235	0.8005	0.84257	0.08078	0.00893	0.40345	0
0.34088	0.75369	1.02037e-05	0.08895	0.26812	0.21158	0.8573	0.83235	0.0971	0.01338	0.34088	0.02906
0.37865	0.76106	0.2222	0.1159	0.45234	0.21588	0.89912	0.84072	0.22239	0.01793	0.37865	0.00909
0.4153	0.76961	0.10087	0.19265	0.4887	0.20803	0.88907	0.85055	0.17663	0.01709	0.4153	0.02385
0.4153	0.76321	0.10087	0.10336	0.4887	0.20738	0.88907	0.84343	0.12689	0.01345	0.4153	0.02111
0.29577	0.75561	0.26303	0.06195	0.36845	0.20958	0.89621	0.83456	0.09948	0.0148	0.29577	0
0.17058	0.75299	0.25616	0.02908	0.30451	0.21064	0.8771	0.83127	0.04444	0.02057	0.17058	0
0.24351	0.74565	0.01874	0.01602	0.40896	0.20194	0.87173	0.82287	0.69727	0.01561	0.24351	0
0.33064	0.73799	0.02182	0.01174	0.47909	0.19887	0.85054	0.81391	0.86409	0.00819	0.33064	0.00755
0.23609	0.73767	1.57815e-06	0.00214	0.36432	0.20426	0.8531	0.81354	0.58452	0.00861	0.23609	0.02687
0.17661	0.73767	0.01772	0.00214	0.35807	0.20426	0.83472	0.81354	0.47297	0.01034	0.17661	0.02687
0.67151	0.74934	0.08944	0.02673	0.69633	0.20524	0.85372	0.82724	0.0589	0.01239	0.67151	0
0.67287	0.75622	0.000187289	0.07111	1	0.19419	0.79149	0.83535	0.04057	0.01133	0.67287	0.01356
0.58492	0.75401	0.02197	0.10229	0.49163	0.20081	0.88643	0.8326	0.04464	0.01348	0.58492	0
0.28919	0.75669	0.34159	0.07719	0.37335	0.21373	0.89092	0.836	0.45239	0.01323	0.28919	0.01113
0.47976	0.75329	0.15406	0.02083	0.56003	0.21308	0.8885	0.83205	0.82414	0.01196	0.47976	0
0.55508	0.75521	9.41709e-05	0.06372	0.62517	0.19763	0.85542	0.83438	0.894	0.00899	0.55508	0
0.455	0.74955	0.00938	0.02084	0.48668	0.19412	0.87428	0.82755	0.79669	0.00795	0.455	0.01794
0.44752	0.75086	0.01782	0.02491	0.48029	0.19078	0.88219	0.82938	0.75086	0.00467	0.44752	0.00621
0.43003	0.75432	0.000210029	0.08541	0.46207	0.18452	0.86058	0.83386	0.59001	0.00218	0.43003	0.01238
0.49939	0.75421	0.33295	0.02331	0.62	0.18124	0.92111	0.8341	0.61687	0.00102	0.49939	0.01867
0.49939	0.75145	0.33295	0.05024	0.62	0.17726	0.92111	0.83077	0.84785	0.000811733	0.49939	0.00746
0.59573	0.74559	0.23532	0.00893	0.71397	0.18323	0.92129	0.82345	0.96707	0.00116	0.59573	0.02528
0.50209	0.74739	0.24719	0.001	0.63849	0.1907	0.90745	0.8257	0.97125	0.00132	0.50209	0.01467
0.458	0.73788	0.19909	0.00294	0.60514	0.1781	0.89945	0.81356	0.95186	0.00122	0.458	0
0.47833	0.75004	0.23997	0.01377	0.625	0.1785	0.91601	0.82911	0.95471	0.000625454	0.47833	0
0.67566	0.75004	2.27875e-05	0.01377	0.83548	0.1785	0.87269	0.82911	0.94258	0.000562228	0.67566	0
0.34231	0.74247	0.04163	0.00972	0.53866	0.17727	0.81296	0.81943	0.61264	0.000701441	0.34231	0.01514
0.6802	0.74495	0.12904	0.0091	0.56492	0.17895	0.859	0.82263	0.17633	0.000782331	0.6802	0.00522
0.47531	0.7472	0.00475	0.04465	0.76641	0.17771	0.81194	0.82541	0.11686	0.000693624	0.47531	0
0.47531	0.74586	0.00475	0.0107	0.76641	0.17707	0.81194	0.82364	0.07504	0.000675645	0.47531	0.01827
0.54435	0.74408	0.01343	0.0855	0.4989	0.1671	0.87877	0.82134	0.08421	0.00048802	0.54435	0
0.21317	0.75247	0.02171	0.17903	0.33047	0.17559	0.84893	0.83197	0.08258	0.000753018	0.21317	0.01225
0.25166	0.75595	0.04745	0.12637	0.39824	0.18816	0.8721	0.83579	0.59485	0.00211	0.25166	0
0.32758	0.75224	0.000493996	0.04321	0.47505	0.19456	0.85841	0.83122	0.86832	0.00274	0.32758	0.02749
0.23596	0.75346	0.00226	0.0629	0.40879	0.19074	0.85929	0.83273	0.7577	0.00254	0.23596	0.02047
0.23596	0.75562	0.00226	0.23382	0.40879	0.18977	0.85929	0.83524	0.62527	0.00256	0.23596	0
0.35575	0.75501	0.00259	0.15637	0.33351	0.19054	0.85482	0.83481	0.03391	0.00182	0.35575	0.0465
0.29853	0.75512	0.31357	0.23357	0.40928	0.19008	0.8952	0.83485	0.44118	0.00216	0.29853	0.02655
0.29853	0.75804	0.31357	0.30226	0.40928	0.19381	0.8952	0.83819	0.67134	0.00296	0.29853	0.0084
0.62718	0.75804	0.16543	0.30226	0.70197	0.19381	0.90319	0.83819	0.8859	0.00374	0.62718	0.0084
0.63956	0.77071	0.0029	0.39664	0.67121	0.22174	0.86563	0.85281	0.90456	0.00893	0.63956	0.05083
0.51572	0.7846	0.00831	0.33987	0.54142	0.25331	0.86711	0.86826	0.83523	0.03213	0.51572	0.10501
0.46901	0.78027	0.01019	0.11694	0.5081	0.28503	0.87245	0.86099	0.77953	0.09402	0.46901	0.15044
0.47026	0.77806	0.00208	0.18066	0.4806	0.24299	0.86322	0.86074	0.65432	0.03866	0.47026	0.09113
0.52064	0.77339	0.48432	0.2938	0.63149	0.23175	0.92464	0.85673	0.75304	0.01341	0.52064	0.07071
0.54842	0.77068	0.58462	0.09417	0.68145	0.26111	0.94052	0.85258	0.94181	0.02089	0.54842	0.09634
0.63345	0.76058	0.37954	0.01133	0.76857	0.21975	0.93904	0.84139	0.98479	0.01015	0.63345	0.09415
0.61866	0.73796	0.24608	0.000222965	0.76952	0.18101	0.92563	0.81372	0.98132	0.00191	0.61866	0
0.47833	0.73331	0.23997	0.07375	0.625	0.203	0.91601	0.80815	0.96154	0.00169	0.47833	0.02044
0.64341	0.74058	0.03268	0.01149	0.79923	0.19873	0.8999	0.81699	0.97393	0.00274	0.64341	0.01939
0.43354	0.73853	0.0281	0.03662	0.62906	0.19137	0.82615	0.81444	0.78038	0.00257	0.43354	0
0.12372	0.72879	0.18975	0.14766	0.26599	0.17448	0.85408	0.80227	0.07213	0.00133	0.12372	0
0.06725	0.72893	0.12756	0.08684	0.22651	0.17015	0.84245	0.802	0.0588	0.000485223	0.06725	0
0.28926	0.72893	0.00448	0.08684	0.4273	0.17015	0.81501	0.802	0.13295	0.000247444	0.28926	0
0.49989	0.71827	0.00571	0.20867	0.49293	0.17912	0.8463	0.78849	0.07739	0.000331446	0.49989	0.01487
0.22846	0.71287	0.01897	0.2072	0.31666	0.19208	0.82493	0.7823	0.07902	0.00118	0.22846	0.00156
0.21317	0.71785	0.02171	0.03	0.33047	0.16665	0.84893	0.7894	0.0612	0.00366	0.21317	0
0.22545	0.71502	0.02029	0.00105	0.38148	0.11326	0.87081	0.78448	0.55443	0.00124	0.22545	0
0.32146	0.71674	0.00151	0.05621	0.44973	0.16064	0.86586	0.78639	0.85651	0.000248571	0.32146	0.01359
0.28025	0.71861	0.00505	0.26184	0.4345	0.16445	0.86228	0.78855	0.8182	0.000207415	0.28025	0.000115516
0.26219	0.728	0.02039	0.00949	0.42353	0.15933	0.83675	0.80117	0.6815	0.000492042	0.26219	0
0.16431	0.73204	0.20452	0.0038	0.30935	0.15952	0.85339	0.80602	0.30905	0.000288054	0.16431	0.01242
0.69358	0.73325	0.13992	0.00465	0.71892	0.17668	0.90226	0.80777	0.78902	0.000326911	0.69358	0.01597
0.66485	0.73661	0.03935	0.04368	0.69329	0.19922	0.88102	0.81217	0.90219	0.00302	0.66485	0
0.66485	0.72698	0.03935	0.12453	0.69329	0.22884	0.88102	0.80128	0.8972	0.01278	0.66485	0.04936
0.64911	0.74114	6.38187e-05	0.000370175	0.64667	0.2177	0.86169	0.81791	0.8563	0.00508	0.64911	0.03737
0.53171	0.73202	0.00247	0.04939	0.51848	0.1857	0.86551	0.80624	0.76438	0.00114	0.53171	0
0.45047	0.73212	0.00904	0.1618	0.45497	0.18345	0.87365	0.80647	0.59069	0.00116	0.45047	0
0.29251	0.73212	0.75458	0.1618	0.44191	0.18345	0.91829	0.80647	0.3836	0.00126	0.29251	0
0.46788	0.73564	0.73319	0.07528	0.53663	0.17576	0.93589	0.81077	0.74043	0.00116	0.46788	0
0.6443	0.72956	0.38711	0.09057	0.76724	0.16763	0.93641	0.80288	0.95118	0.000437595	0.6443	0.01057
0.60428	0.73195	0.27376	0.09545	0.7595	0.16542	0.9224	0.8057	0.99015	0.000101852	0.60428	0.01448
0.56954	0.71857	0.186	0.45908	0.71401	0.16639	0.91104	0.78809	0.98226	8.52312e-05	0.56954	0.00354
0.63789	0.73518	0.01839	0.04296	0.78654	0.16387	0.88042	0.80994	0.96579	0.000104787	0.63789	0.01045
0.39359	0.72016	0.01785	0.13854	0.5765	0.16718	0.83508	0.79072	0.70407	0.000142148	0.39359	0.000612025
0.31729	0.72566	0.00179	0.17079	0.41915	0.17235	0.83706	0.79772	0.24803	0.000165232	0.31729	0.00745
0.28136	0.72668	0.0336	0.12118	0.30822	0.17155	0.85532	0.79933	0.20189	0.000437692	0.28136	0.00186
0.24004	0.74143	0.01846	0.00775	0.38548	0.1509	0.86512	0.81788	0.60759	0.000613203	0.24004	0
0.31143	0.73027	0.00299	0.00719	0.47005	0.15601	0.86439	0.80359	0.87224	0.00028343	0.31143	0
0.28025	0.72669	0.00505	0.10449	0.4345	0.16124	0.86228	0.79876	0.83195	0.00015773	0.28025	0
0.24878	0.74339	0.02644	0.00468	0.43709	0.18063	0.8388	0.82069	0.72125	0.000262549	0.24878	0.01392
0.55709	0.74339	0.09946	0.00468	0.59522	0.18063	0.87783	0.82069	0.68128	0.000364785	0.55709	0.01392
0.65976	0.76699	0.0388	0.000438421	0.63311	0.21097	0.88357	0.85035	0.8379	0.000804502	0.65976	0.06688
0.6246	0.74103	0.00302	0.01417	0.6275	0.19077	0.866	0.81759	0.85602	0.0012	0.6246	0
0.6246	0.73786	0.00302	0.03342	0.6275	0.1838	0.866	0.81359	0.81988	0.00197	0.6246	0
0.53317	0.7324	0.00188	0.14229	0.53221	0.18528	0.86529	0.80692	0.72421	0.00255	0.53317	0
0.36193	0.73939	0.00658	0.01582	0.41464	0.18725	0.86048	0.81551	0.47589	0.00206	0.36193	0.02737
0.16192	0.73571	0.14833	0.01592	0.28736	0.18822	0.7945	0.81096	0.10928	0.00151	0.16192	0.00965
0.23348	0.73202	0.000212337	0.02717	0.31838	0.16645	0.85349	0.80592	0.27157	0.000672435	0.23348	0
0.2918	0.72444	0.62572	0.06037	0.42576	0.15651	0.91196	0.79554	0.36659	0.000182536	0.2918	0
0.48914	0.72705	0.29037	0.05749	0.64974	0.18634	0.9146	0.79973	0.76667	0.000497478	0.48914	0.00787
0.60428	0.73713	0.27376	0.02495	0.7595	0.20555	0.9224	0.81291	0.95511	0.00168	0.60428	0.01802
0.51291	0.73805	0.26031	0.02808	0.67316	0.18924	0.91086	0.81394	0.98469	0.00124	0.51291	0.03954
0.60591	0.73727	0.00227	0.03096	0.77139	0.20216	0.87257	0.81302	0.90908	0.00102	0.60591	0.03184
0.24532	0.73212	0.01785	0.04469	0.44137	0.19659	0.80956	0.80644	0.43558	0.000687072	0.24532	0.00421
0.4164	0.73212	0.02403	0.04469	0.46995	0.19659	0.82331	0.80644	0.23129	0.000364765	0.4164	0.00421
0.26208	0.73039	0.01292	0.03796	0.29297	0.16413	0.85533	0.80366	0.18703	9.11609e-05	0.26208	0.00399
0.23572	0.72916	0.06411	0.03444	0.37514	0.1627	0.87651	0.80207	0.57748	5.30158e-05	0.23572	0.00941
0.31143	0.72844	0.00299	0.05583	0.47005	0.17107	0.86439	0.80136	0.87515	0.000135608	0.31143	0.00564
0.28633	0.72415	0.00292	0.10517	0.43128	0.17161	0.86948	0.79611	0.83882	0.000355743	0.28633	0
0.27135	0.72904	0.03664	0.00143	0.43348	0.16268	0.83262	0.80236	0.80732	0.000622851	0.27135	0
0.27135	0.74188	0.03664	0.01518	0.43348	0.15264	0.83262	0.8185	0.63965	0.000513998	0.27135	0
0.15174	0.7333	0.01519	0.0124	0.30939	0.15853	0.82256	0.80742	0.32758	0.000267945	0.15174	0.0052
0.41197	0.74025	0.01072	0.01609	0.44824	0.17661	0.85134	0.81656	0.60318	0.000763156	0.41197	0
0.4674	0.74756	0.00644	0.08204	0.50205	0.18551	0.8576	0.82569	0.66173	0.00147	0.4674	0.02419
0.35203	0.74769	0.000266001	0.14266	0.43361	0.19315	0.8476	0.82566	0.60408	0.00358	0.35203	0.00412
0.35203	0.76025	0.000266001	0.15215	0.43361	0.19108	0.8476	0.84022	0.52314	0.00699	0.35203	0.00803
0.29214	0.75631	0.00715	0.17565	0.39548	0.18516	0.82878	0.83586	0.52333	0.00486	0.29214	0.00584
0.305	0.75622	0.00885	0.15582	0.41181	0.18869	0.82544	0.83599	0.54559	0.0039	0.305	0
0.13027	0.75348	0.00433	0.16338	0.29286	0.19695	0.8131	0.83245	0.15278	0.00526	0.13027	0.01921
0.22023	0.75348	0.31295	0.16338	0.42285	0.19695	0.90203	0.83245	0.31655	0.00722	0.22023	0.01921
0.53984	0.7473	0.28545	0.08049	0.656	0.20916	0.91528	0.82485	0.77439	0.01597	0.53984	0.01767
0.56712	0.75335	0.09326	0.01533	0.72581	0.22186	0.90789	0.83166	0.81867	0.03049	0.56712	0.01765
0.45678	0.74609	0.00177	0.00621	0.62198	0.22132	0.84668	0.82323	0.67175	0.04338	0.45678	0.03837
0.22326	0.74675	0.43058	0.01427	0.34837	0.22398	0.91733	0.82403	0.18614	0.04045	0.22326	0.02315
0.33137	0.73307	0.38767	0.13313	0.38844	0.21304	0.91808	0.80833	0.22311	0.028	0.33137	0.0243
0.22619	0.73217	0.03199	0.14787	0.31022	0.21255	0.82116	0.80731	0.17644	0.02512	0.22619	0.03909
0.1167	0.7565	0.00104	0.00984	0.23181	0.19891	0.8357	0.83568	0.12093	0.01421	0.1167	0.0263
0.23572	0.74582	0.06411	0.02097	0.37514	0.22623	0.87651	0.82361	0.54074	0.00561	0.23572	0.04248
0.33195	0.73444	0.00253	0.0658	0.4831	0.22612	0.86355	0.80982	0.87836	0.00337	0.33195	0.06522
0.27394	0.74734	0.000986473	0.000839143	0.43311	0.18755	0.86536	0.82533	0.85945	0.00186	0.27394	0.0157
0.28374	0.74655	0.00196	0.000415606	0.45306	0.18467	0.85747	0.82431	0.84132	0.00144	0.28374	0.01425
0.28374	0.74165	0.00196	0.00299	0.45306	0.18602	0.85747	0.81833	0.73891	0.00109	0.28374	0
0.19481	0.74788	0.02852	0.000637255	0.30247	0.1857	0.8177	0.82591	0.45454	0.00154	0.19481	0.00695
0.28615	0.74788	0.04955	0.000637255	0.42208	0.1857	0.80784	0.82591	0.56588	0.00153	0.28615	0.00695
0.1062	0.74037	0.02668	0.00484	0.25954	0.17245	0.81658	0.81665	0.15871	0.00084829	0.1062	0
0.22023	0.74111	0.31295	0.00741	0.42285	0.16872	0.90203	0.81767	0.15383	0.000281171	0.22023	0
0.25091	0.73116	0.17231	0.04937	0.46406	0.18103	0.88366	0.805	0.31532	0.000402291	0.25091	0
0.1839	0.73497	0.01426	0.01226	0.38088	0.18082	0.83221	0.80995	0.19692	0.000983162	0.1839	0
0.47788	0.72433	0.28991	0.09111	0.46272	0.18221	0.8984	0.79671	0.14262	0.000913897	0.47788	0
0.86569	0.73056	0.00377	0.04116	0.90093	0.1727	0.84711	0.80435	0.14554	0.000745916	0.86569	0
0.47105	0.7307	0.0189	0.06811	0.47075	0.16964	0.88768	0.8045	0.23285	0.000955874	0.47105	0
0.47105	0.74154	0.0189	0.0274	0.47075	0.18414	0.88768	0.81809	0.21454	0.00153	0.47105	0
0.1973	0.73535	0.13722	0.03147	0.36205	0.1794	0.8798	0.81046	0.47443	0.00129	0.1973	0
0.35949	0.73403	0.00185	0.04129	0.5053	0.1776	0.86887	0.80879	0.87734	0.0011	0.35949	0
0.29269	0.7415	0.00586	0.00113	0.42506	0.17359	0.86342	0.81806	0.87618	0.00107	0.29269	0
0.29269	0.7334	0.00586	0.00902	0.42506	0.17127	0.86342	0.80789	0.84838	0.00112	0.29269	0
0.26215	0.7334	0.000591511	0.00902	0.44919	0.17127	0.84799	0.80789	0.74445	0.00115	0.26215	0
0.19724	0.73562	0.00311	0.0062	0.34759	0.17243	0.86281	0.81071	0.14978	0.00152	0.19724	0.01113
0.19724	0.72988	0.00311	0.05415	0.34759	0.17962	0.86281	0.80384	0.10427	0.00176	0.19724	0
0.13079	0.73876	0.06838	0.00475	0.30829	0.17822	0.81774	0.8147	0.08384	0.00179	0.13079	0.01083
0.48515	0.74214	0.01818	0.000267916	0.57059	0.18963	0.83318	0.81885	0.08944	0.00364	0.48515	0.01287
0.26931	0.75125	0.005	0.0147	0.26856	0.19542	0.83926	0.82966	0.16899	0.00587	0.26931	0.01118
0.26931	0.7439	0.005	0.01344	0.26856	0.20117	0.83926	0.82092	0.1599	0.00646	0.26931	0.00405
0.2493	0.7398	0.13281	0.02487	0.3462	0.20846	0.87545	0.81609	0.32806	0.00841	0.2493	0.00765
0.1521	0.73592	0.13769	0.04126	0.27285	0.21435	0.85404	0.81159	0.15694	0.01415	0.1521	0.0283
0.20303	0.73765	0.03712	0.01945	0.3817	0.19294	0.87235	0.81341	0.56983	0.00962	0.20303	0.01429
0.37728	0.73504	2.38122e-05	0.00823	0.49178	0.17372	0.86919	0.81003	0.85742	0.0023	0.37728	0
0.37728	0.73147	2.38122e-05	0.01948	0.49178	0.17757	0.86919	0.80558	0.92064	0.000791143	0.37728	0.01189
0.2631	0.73451	0.01034	0.01154	0.42716	0.1759	0.86481	0.80937	0.85665	0.000866103	0.2631	0
0.27138	0.73435	0.000940165	0.02068	0.45899	0.18648	0.85162	0.80936	0.70911	0.00159	0.27138	0.02696
0.52061	0.74055	0.000170317	0.00645	0.57159	0.18202	0.87949	0.81686	0.40713	0.00239	0.52061	0
0.19992	0.74055	0.00533	0.00645	0.34239	0.18202	0.87068	0.81686	0.20016	0.00249	0.19992	0
0.38652	0.73562	0.00388	1.83655e-07	0.46952	0.17937	0.85127	0.81087	0.38677	0.00217	0.38652	0
0.21093	0.7481	0.00448	0.093	0.33245	0.18363	0.83136	0.82599	0.37227	0.00392	0.21093	0.0111
0.18735	0.73576	0.10787	0.02496	0.34881	0.19501	0.87618	0.8112	0.44433	0.00775	0.18735	0
0.18735	0.729	0.10787	0.14176	0.34881	0.18625	0.87618	0.80298	0.62493	0.00576	0.18735	0
0.3533	0.72571	0.00746	0.09505	0.49384	0.17461	0.85262	0.79832	0.87598	0.00192	0.3533	0.00907
0.26838	0.73571	0.0341	0.00726	0.44491	0.18054	0.83491	0.81091	0.80235	0.00129	0.26838	0
0.17556	0.73879	0.07948	0.01893	0.36807	0.19102	0.81459	0.81479	0.47826	0.00282	0.17556	0
0.1574	0.73223	0.04231	0.08225	0.31407	0.19678	0.85302	0.80692	0.2558	0.0039	0.1574	0
0.1574	0.72925	0.04231	0.18328	0.31407	0.19867	0.85302	0.80331	0.39061	0.00308	0.1574	9.6391e-05
0.3271	0.72348	0.05658	0.1556	0.46694	0.18456	0.83526	0.7954	0.68712	0.000962875	0.3271	0
0.23589	0.73446	0.13559	0.01391	0.3873	0.19921	0.8148	0.80948	0.58423	0.000546222	0.23589	0.02333
0.26806	0.73306	0.06883	0.00416	0.40853	0.21172	0.84482	0.80783	0.16425	0.000933283	0.26806	0.02262
0.63515	0.73306	0.00415	0.00416	0.71056	0.21172	0.85989	0.80783	0.53744	0.00102	0.63515	0.02262
0.37033	0.73128	0.00314	0.00986	0.50209	0.20226	0.85106	0.80555	0.42643	0.00085213	0.37033	0.0145
0.276	0.72976	0.18908	0.05086	0.36167	0.18488	0.88802	0.80342	0.42799	0.000461864	0.276	0.01397
0.26615	0.73737	0.19093	0.00156	0.36223	0.16895	0.8819	0.81284	0.49132	0.000418755	0.26615	0
0.21064	0.73735	0.00129	0.06165	0.39022	0.18601	0.83462	0.81299	0.15408	0.000766135	0.21064	0
0.17832	0.72758	0.00905	0.03658	0.36248	0.18132	0.82579	0.80075	0.13866	0.000570587	0.17832	0.01063
0.22918	0.73701	0.01373	0.0156	0.35546	0.18126	0.8298	0.81253	0.19784	0.000326834	0.22918	0.00509
0.13162	0.74045	0.05418	0.00343	0.30817	0.18308	0.80123	0.81694	0.1891	0.000151642	0.13162	0.01149
0.44954	0.73111	0.1338	0.01788	0.55141	0.18056	0.89333	0.80476	0.63564	4.85898e-05	0.44954	0
0.44954	0.73731	0.1338	0.00159	0.55141	0.18579	0.89333	0.81292	0.69417	4.74135e-05	0.44954	0.0055
0.25856	0.73328	0.12351	0.0026	0.39087	0.17708	0.86876	0.80761	0.43083	5.36504e-05	0.25856	0.01368
0.43466	0.72392	0.00762	0.03408	0.53713	0.16178	0.87214	0.79514	0.62621	0.000104116	0.43466	0
0.34284	0.72499	0.00328	0.02261	0.48557	0.1728	0.84045	0.79696	0.54108	0.000241385	0.34284	0
0.2907	0.72499	0.56222	0.02261	0.39346	0.1728	0.9396	0.79696	0.46808	0.000790387	0.2907	0
0.27647	0.72448	0.13911	0.04692	0.39187	0.17821	0.87019	0.79691	0.41032	0.0022	0.27647	0
0.28931	0.73446	0.13836	0.00644	0.33929	0.17947	0.86087	0.80941	0.36025	0.00184	0.28931	0.02083
0.53264	0.73266	0.13165	0.03921	0.48233	0.18939	0.85437	0.80727	0.5232	0.00229	0.53264	0.00579
0.26615	0.72871	0.19093	0.02733	0.36223	0.16812	0.8819	0.80221	0.51936	0.0036	0.26615	0
0.20711	0.72688	0.25396	0.06804	0.3239	0.16346	0.88196	0.7993	0.29887	0.00178	0.20711	0
0.55937	0.72913	0.00391	0.08332	0.62693	0.16283	0.86328	0.8021	0.56768	0.00169	0.55937	0
0.6528	0.73728	0.10456	0.03022	0.72813	0.16193	0.81645	0.81268	0.57193	0.00275	0.6528	0
0.5583	0.72979	0.00178	0.11522	0.64938	0.15828	0.89442	0.80292	0.65534	0.00155	0.5583	0
0.5583	0.73439	0.00178	0.14786	0.64938	0.16323	0.89442	0.80888	0.67412	0.000510579	0.5583	0
0.2912	0.72776	0.00313	0.25687	0.43622	0.17009	0.87739	0.8004	0.41062	0.000311765	0.2912	0
0.54009	0.72776	0.14108	0.25687	0.64215	0.17009	0.90932	0.8004	0.80412	0.000336078	0.54009	0
0.58679	0.72928	0.08616	0.0572	0.67225	0.16758	0.89956	0.80251	0.94593	0.000726199	0.58679	0.01119
0.64408	0.72008	0.03707	0.26522	0.7266	0.17722	0.89513	0.79071	0.89523	0.00307	0.64408	0.00227
0.64408	0.72106	0.03707	0.16388	0.7266	0.18285	0.89513	0.79233	0.9322	0.00141	0.64408	0
0.62157	0.7292	0.01405	0.02012	0.73902	0.17364	0.88886	0.80244	0.92179	0.000314441	0.62157	0
0.52025	0.71955	0.04182	0.09031	0.66351	0.1729	0.84285	0.78965	0.75976	6.14961e-05	0.52025	0
0.29618	0.71668	0.44338	0.10339	0.32933	0.16849	0.92227	0.78605	0.38094	4.84038e-05	0.29618	0
0.52166	0.72951	0.2296	0.01396	0.54706	0.19379	0.92455	0.8031	0.26184	6.49359e-05	0.52166	0.02812
0.36911	0.73629	0.38075	0.00912	0.39818	0.18464	0.91601	0.81166	0.18012	5.73449e-05	0.36911	0.02232
0.31147	0.72293	0.003	0.04694	0.42387	0.17014	0.82611	0.79413	0.25409	5.08816e-05	0.31147	0
0.25016	0.72115	0.00223	0.11017	0.30943	0.16723	0.84095	0.79145	0.24942	3.40383e-05	0.25016	0
0.44158	0.72115	0.11627	0.11017	0.40897	0.16723	0.8214	0.79145	0.44861	2.8056e-05	0.44158	0
0.6646	0.71965	0.00237	0.11778	0.6316	0.16823	0.81734	0.78937	0.19601	2.08975e-05	0.6646	0
0.50824	0.72556	0.02025	0.09138	0.45639	0.17432	0.8759	0.79744	0.10539	2.45637e-05	0.50824	0
0.27619	0.72019	0.09165	0.11762	0.35475	0.17682	0.87096	0.79053	0.12908	2.41918e-05	0.27619	0
0.54568	0.72539	0.00987	0.05351	0.62663	0.18186	0.90474	0.79737	0.591	5.34443e-05	0.54568	0
0.38367	0.72713	0.000475216	0.00474	0.52448	0.19767	0.88263	0.80015	0.65638	0.00011182	0.38367	0.00608
0.38367	0.72521	0.000475216	0.01106	0.52448	0.18485	0.88263	0.79746	0.53599	8.67308e-05	0.38367	0
0.46774	0.72495	0.34334	0.00949	0.57154	0.19242	0.91702	0.79718	0.73696	8.80727e-05	0.46774	0
0.63058	0.71855	0.10359	0.23742	0.6945	0.16274	0.909	0.78788	0.95313	3.67586e-05	0.63058	0
0.62126	0.72387	0.10679	0.21143	0.71777	0.16584	0.91319	0.79493	0.97743	1.88522e-05	0.62126	0
0.62126	0.72221	0.10679	0.23764	0.71777	0.1735	0.91319	0.79293	0.97648	2.24335e-05	0.62126	0
0.60233	0.72846	0.04997	0.02576	0.72739	0.18064	0.89786	0.80136	0.97666	4.16091e-05	0.60233	0
0.63993	0.72846	0.00696	0.02576	0.73615	0.18064	0.86727	0.80136	0.93643	4.34523e-05	0.63993	0
0.33391	0.72447	0.01854	0.11945	0.5134	0.17293	0.83082	0.79602	0.62568	3.40828e-05	0.33391	0
0.29618	0.72724	0.44338	0.07347	0.32933	0.18228	0.92227	0.79975	0.28497	3.76883e-05	0.29618	0
1	0.73018	0.02957	0.00202	0.91078	0.18243	0.84691	0.80373	0.20462	5.4184e-05	1	0
0.73222	0.73738	0.000376567	0.00489	0.68708	0.18311	0.85699	0.81293	0.1526	6.13829e-05	0.73222	0
0.28796	0.73241	0.00284	0.00453	0.33369	0.17268	0.8524	0.80647	0.14668	5.4188e-05	0.28796	0
0.28796	0.72746	0.00284	0.02485	0.33369	0.1529	0.8524	0.79967	0.12512	2.49153e-05	0.28796	0
0.44158	0.72576	0.11627	0.02106	0.40897	0.16702	0.8214	0.79776	0.35219	0.000152871	0.44158	0
0.55715	0.73722	0.0013	0.00469	0.54708	0.18599	0.81044	0.81284	0.08979	0.000563356	0.55715	0
0.56916	0.73907	0.000847878	0.00136	0.47647	0.17297	0.83267	0.81505	0.04032	0.000655341	0.56916	0.0127
0.27369	0.72768	0.00212	0.0186	0.35238	0.18551	0.84669	0.80097	0.10928	0.00125	0.27369	0.01758
0.32514	0.73191	0.45996	0.00732	0.4564	0.19619	0.91073	0.8065	0.47815	0.00473	0.32514	0.0108
0.59456	0.73855	0.18656	0.00193	0.68945	0.19727	0.91375	0.8145	0.89555	0.01224	0.59456	0.00302
0.60418	0.73212	0.15776	0.00308	0.6994	0.19042	0.9145	0.80698	0.97846	0.01437	0.60418	0
0.60418	0.73393	0.15776	0.00908	0.6994	0.18822	0.9145	0.80905	0.97908	0.01322	0.60418	0
0.63826	0.73395	0.09049	0.03048	0.73116	0.19354	0.90797	0.80909	0.9796	0.01006	0.63826	0
0.63435	0.73176	0.00504	0.08341	0.72874	0.19931	0.88589	0.80655	0.97342	0.00862	0.63435	0
0.49249	0.73266	0.04903	0.10471	0.62952	0.20782	0.83362	0.8077	0.80565	0.00857	0.49249	0.01912
0.02483	0.73832	0.01613	0.00216	0.23557	0.18782	0.82103	0.81412	0.07522	0.00678	0.02483	0
0.21358	0.73832	0.04553	0.00216	0.36638	0.18782	0.82363	0.81412	0.16032	0.00757	0.21358	0
0.13392	0.71897	0.08088	0.09688	0.24255	0.19323	0.80283	0.79162	0.08242	0.0132	0.13392	0
0.1796	0.72581	0.01211	0.04134	0.25381	0.1798	0.82705	0.79908	0.08728	0.00539	0.1796	0
0.1796	0.72754	0.01211	0.04731	0.25381	0.18529	0.82705	0.80091	0.07867	0.00182	0.1796	0.00265
0.53851	0.71962	0.20127	0.08911	0.65822	0.19994	0.91436	0.79168	0.74621	0.00268	0.53851	0.01245
0.55933	0.72313	0.14486	0.15364	0.67211	0.19438	0.91251	0.79621	0.94138	0.00495	0.55933	0
0.61106	0.72369	0.07958	0.06756	0.71734	0.19815	0.90835	0.79637	0.97261	0.0035	0.61106	0.02127
0.61106	0.71562	0.07958	0.29718	0.71734	0.20699	0.90835	0.78713	0.97383	0.00477	0.61106	0.0033
0.58844	0.72216	0.00432	0.16026	0.71055	0.19234	0.88027	0.79505	0.94963	0.00635	0.58844	0.00173
0.47436	0.72216	0.04864	0.16026	0.61306	0.19234	0.82853	0.79505	0.71661	0.00648	0.47436	0.00173
0.29568	0.72766	0.38127	0.0833	0.43591	0.18738	0.90655	0.80151	0.36625	0.00615	0.29568	0.00379
0.44419	0.71466	0.3547	0.33992	0.57994	0.20005	0.90979	0.78574	0.69891	0.00538	0.44419	0.00999
0.52701	0.73145	0.11017	0.08974	0.63477	0.20279	0.90043	0.80631	0.77539	0.01267	0.52701	0.02348
0.52701	0.73652	0.11017	0.02869	0.63477	0.18654	0.90043	0.81204	0.77106	0.01398	0.52701	0
0.45119	0.74013	0.01282	0.01	0.58264	0.1558	0.87779	0.81616	0.66051	0.00532	0.45119	0.000709971
0.17966	0.72506	0.02765	0.03405	0.38255	0.16435	0.81413	0.797	0.27086	0.00179	0.17966	0.02169
0.33471	0.73768	0.21033	0.00154	0.43416	0.16594	0.88778	0.81326	0.35114	0.000966015	0.33471	0
0.33471	0.72511	0.21033	0.02122	0.43416	0.17871	0.88778	0.79746	0.51258	0.00195	0.33471	0
0.46511	0.74473	0.0723	0.00293	0.55779	0.18797	0.8852	0.82176	0.74251	0.00668	0.46511	0
0.39496	0.74473	0.14865	0.00293	0.50421	0.18797	0.8941	0.82176	0.72494	0.01019	0.39496	0
0.41909	0.74197	0.13016	0.00304	0.51049	0.1932	0.88472	0.8184	0.68991	0.01638	0.41909	0
0.3057	0.73939	0.12011	0.000136486	0.41506	0.19798	0.86633	0.81544	0.4632	0.0148	0.3057	0
0.35881	0.72895	0.15954	0.04009	0.44525	0.18889	0.87791	0.803	0.51301	0.00758	0.35881	0
0.3857	0.72696	0.1502	0.10089	0.484	0.1884	0.8948	0.80057	0.63923	0.00446	0.3857	0
0.47837	0.72678	0.08584	0.11342	0.56368	0.18597	0.88636	0.80025	0.76654	0.00412	0.47837	0
0.4655	0.73261	0.06479	0.10406	0.56201	0.19541	0.88575	0.80746	0.78632	0.00585	0.4655	0
0.42857	0.7255	0.0776	0.09911	0.52318	0.19461	0.87865	0.79916	0.73241	0.00737	0.42857	0.01991
0.32363	0.7366	0.00404	0.0148	0.46497	0.17377	0.84562	0.812	0.50779	0.00609	0.32363	0
0.10165	0.74148	0.01054	0.01309	0.26706	0.14091	0.83259	0.8177	0.04694	0.00157	0.10165	0
0.11081	0.73781	0.03424	0.000939226	0.28377	0.14561	0.81869	0.81319	0.05863	0.000230827	0.11081	0
0.07633	0.73781	0.09158	0.000939226	0.27916	0.14561	0.81003	0.81319	0.045	6.09706e-05	0.07633	0
0.21209	0.73375	0.00947	8.89013e-05	0.37851	0.15042	0.82432	0.80791	0.28247	2.95516e-05	0.21209	0
0.12462	0.73123	0.07288	9.90445e-05	0.26367	0.15647	0.84209	0.80468	0.11725	2.81045e-05	0.12462	0.00695
0.31922	0.73855	0.23367	0.01772	0.4389	0.15349	0.87929	0.81426	0.54134	3.02428e-05	0.31922	0
0.54308	0.74207	0.05362	0.02004	0.62266	0.15267	0.88779	0.81887	0.87916	7.38568e-05	0.54308	0
0.48743	0.7572	0.08327	0.17279	0.57652	0.16877	0.88467	0.83832	0.91777	0.00234	0.48743	0.00532
0.53525	0.76622	0.06264	0.10435	0.59768	0.24449	0.88396	0.84781	0.90262	0.09074	0.53525	0.06283
0.42268	0.7463	0.1199	9.38704e-06	0.52152	0.30826	0.88795	0.8245	0.80132	0.12438	0.42268	0.15149
0.47128	0.74772	0.09737	0.14404	0.53469	0.17127	0.8875	0.8261	0.82905	0.00645	0.47128	0.0137
0.45168	0.76984	0.05131	0.38609	0.54896	0.19019	0.87536	0.85266	0.86785	0.0032	0.45168	0.00474
0.48652	0.76984	0.06686	0.38609	0.57771	0.19019	0.88408	0.85266	0.90828	0.00593	0.48652	0.00474
0.47578	0.75594	0.04549	0.11579	0.55812	0.19017	0.88148	0.83486	0.90925	0.01266	0.47578	0
0.45717	0.75187	0.09375	0.08506	0.55582	0.18093	0.8918	0.83004	0.89153	0.01152	0.45717	0
0.47612	0.74278	0.01373	0.02633	0.56261	0.17637	0.86873	0.8194	0.80356	0.00664	0.47612	0
0.30007	0.75282	0.09727	0.21488	0.43434	0.18459	0.87132	0.83175	0.51608	0.00493	0.30007	0
0.2966	0.75831	0.08885	0.18285	0.41229	0.18637	0.8618	0.83815	0.46814	0.00921	0.2966	0.01658
0.38739	0.75271	0.07155	0.22665	0.45324	0.18669	0.87095	0.8317	0.58915	0.01059	0.38739	0.02523
0.38739	0.7593	0.07155	0.24763	0.45324	0.19157	0.87095	0.83945	0.62489	0.00876	0.38739	0.01401
0.40696	0.76014	0.05671	0.23342	0.48355	0.20291	0.87177	0.8403	0.69901	0.00876	0.40696	0.01667
0.41459	0.76184	0.0174	0.20275	0.51276	0.20068	0.86531	0.842	0.6622	0.01213	0.41459	0.011
0.25112	0.76166	0.10076	0.17709	0.37623	0.19822	0.86586	0.84148	0.32649	0.01628	0.25112	0.0022
0.32508	0.76166	0.04347	0.17709	0.43168	0.19822	0.86577	0.84148	0.4944	0.01801	0.32508	0.0022
0.34598	0.75733	0.02664	0.19348	0.44364	0.20022	0.86221	0.8362	0.53426	0.02297	0.34598	0
0.29195	0.76173	0.09334	0.24434	0.40961	0.19693	0.86916	0.84129	0.35775	0.02334	0.29195	0
0.24888	0.76353	0.08913	0.21392	0.40155	0.20338	0.86204	0.84347	0.26934	0.0236	0.24888	0.01027
0.44182	0.76399	0.0001223	0.27715	0.5572	0.20527	0.85769	0.84383	0.57447	0.02593	0.44182	0.00781
0.40701	0.75571	0.01573	0.09264	0.55777	0.20889	0.83964	0.83428	0.55137	0.02676	0.40701	0
0.11132	0.74946	0.00124	0.04967	0.28726	0.20197	0.83068	0.82722	0.06875	0.02052	0.11132	0
0.1061	0.75881	0.00154	0.19841	0.29631	0.19837	0.82739	0.83811	0.08954	0.01643	0.1061	0
0.0915	0.76003	0.12436	0.21965	0.28602	0.19312	0.80153	0.83977	0.06758	0.01202	0.0915	0.000848078
0.0272	0.76482	0.00449	0.30035	0.19294	0.19764	0.82165	0.8456	0.00281	0.0112	0.0272	0
0.04496	0.76004	0.00103	0.14919	0.21607	0.20874	0.81366	0.83959	0.0011	0.01569	0.04496	0.0072
0.05909	0.75223	0.00942	0.01549	0.25284	0.20692	0.81778	0.83066	0.10759	0.01422	0.05909	0
0.32224	0.76042	0.000699643	0.06618	0.41053	0.20008	0.84764	0.84009	0.22592	0.01514	0.32224	0.00823
0.33957	0.76042	0.22042	0.06618	0.44007	0.20008	0.88275	0.84009	0.54645	0.01446	0.33957	0.00823
0.60419	0.7509	0.03537	0.0169	0.6696	0.198	0.88723	0.82908	0.88819	0.00997	0.60419	0
0.54379	0.75396	0.06209	0.00101	0.62412	0.19522	0.89059	0.83293	0.93915	0.00644	0.54379	0.00815
0.53525	0.752	0.06264	0.07529	0.59768	0.19939	0.88396	0.8306	0.93801	0.00632	0.53525	0
0.53608	0.75386	0.1107	0.09754	0.60471	0.20292	0.89894	0.83273	0.92844	0.00786	0.53608	0.00873
0.5679	0.74593	0.07188	0.01047	0.63307	0.19969	0.89179	0.82328	0.93592	0.00837	0.5679	0
0.56482	0.74902	0.06973	0.01564	0.64349	0.19428	0.8995	0.82712	0.93964	0.006	0.56482	0.00241
0.57272	0.75079	0.04559	0.03051	0.64978	0.187	0.89272	0.82946	0.94195	0.00361	0.57272	0
0.55414	0.75005	0.06141	0.04904	0.61048	0.1798	0.88761	0.82869	0.93035	0.00421	0.55414	0
0.45717	0.74783	0.09375	0.0371	0.55582	0.20583	0.8918	0.82547	0.91467	0.01107	0.45717	0.00643
0.5046	0.74885	0.04312	0.01168	0.5909	0.20054	0.88812	0.82674	0.9215	0.00918	0.5046	0
0.43161	0.74253	0.06228	0.00118	0.55135	0.19332	0.88009	0.81928	0.86896	0.00526	0.43161	0.01649
0.43161	0.74765	0.06228	0.07511	0.55135	0.18368	0.88009	0.82549	0.85425	0.00355	0.43161	0
0.48108	0.74765	0.03534	0.07511	0.56046	0.18368	0.88255	0.82549	0.87973	0.00337	0.48108	0
0.42869	0.75327	0.06053	0.19215	0.52663	0.18509	0.87897	0.83242	0.86655	0.00338	0.42869	0
0.4106	0.75037	0.05388	0.06962	0.52613	0.18103	0.87661	0.82897	0.87591	0.00309	0.4106	0
0.46141	0.74388	0.04041	0.06113	0.54253	0.18949	0.87706	0.8209	0.88312	0.00499	0.46141	0.00856
0.43735	0.75216	0.05524	0.08525	0.5274	0.20788	0.87889	0.83102	0.80625	0.00572	0.43735	0.00942
0.45216	0.74494	0.03534	0.0036	0.54932	0.22331	0.88116	0.82238	0.80467	0.00648	0.45216	0.02485
0.43496	0.74976	0.0269	0.04227	0.54499	0.20557	0.87432	0.82811	0.81938	0.00504	0.43496	0.01918
0.45524	0.74775	0.02746	0.09518	0.53959	0.19046	0.87924	0.82558	0.8385	0.00443	0.45524	0.01066
0.38871	0.75086	0.0151	0.02491	0.50577	0.19078	0.86702	0.82938	0.77405	0.00359	0.38871	0.00621
0.32887	0.74974	0.03264	0.0292	0.44236	0.18858	0.85758	0.82832	0.58068	0.00192	0.32887	0.00853
0.37404	0.752	0.00888	0.0123	0.47989	0.1901	0.86711	0.83116	0.63647	0.00155	0.37404	0.00346
0.36021	0.75089	0.00737	0.0388	0.48406	0.19901	0.86625	0.82973	0.65709	0.00215	0.36021	0.00834
0.38098	0.75253	0.00124	0.01991	0.50094	0.21331	0.86455	0.83156	0.67456	0.00364	0.38098	0.0321
0.361	0.75253	0.00843	0.01991	0.49937	0.21331	0.84863	0.83156	0.67026	0.00397	0.361	0.0321
0.361	0.75697	0.00843	0.02659	0.49937	0.20988	0.84863	0.8368	0.57437	0.00401	0.361	0.03131
0.07904	0.74703	0.0042	0.000169716	0.2949	0.20766	0.80426	0.82526	0.12188	0.00223	0.07904	0.04359
0.16762	0.7419	0.02785	0.00469	0.36979	0.21579	0.81656	0.81887	0.18643	0.00224	0.16762	0.03008
0.07443	0.75019	0.0327	0.03095	0.26735	0.21385	0.81756	0.82893	0.05989	0.00258	0.07443	0.03595
0.09161	0.73643	0.12228	0.03422	0.29038	0.21078	0.80538	0.81211	0.07818	0.00269	0.09161	0.03403
0.04894	0.74627	0.17306	0.00853	0.25989	0.18982	0.7887	0.82401	0.05422	0.00208	0.04894	0.0043
0.02109	0.74431	0.07747	0.01369	0.21735	0.18685	0.80544	0.82159	0.00638	0.00161	0.02109	0.00204
0.05806	0.74841	3.24804e-06	0.01049	0.20127	0.17781	0.8142	0.82693	0.00412	0.000834995	0.05806	0.0175
0.30891	0.75434	0.12367	0.07937	0.43096	0.18284	0.86323	0.83441	0.48501	0.000766127	0.30891	0
0.52008	0.74703	0.0317	0.04808	0.61928	0.18811	0.8808	0.82492	0.87117	0.00142	0.52008	0
0.4981	0.74857	0.04656	0.05729	0.57722	0.18294	0.88967	0.82676	0.92702	0.00166	0.4981	0.00516
0.5743	0.75286	0.06856	0.1253	0.63029	0.17746	0.89577	0.83212	0.93315	0.00148	0.5743	0
0.57434	0.75012	0.04791	0.16804	0.62691	0.17761	0.89108	0.82861	0.93301	0.00171	0.57434	0.00646
0.58427	0.74889	0.04403	0.10744	0.6315	0.18683	0.88622	0.82726	0.93157	0.00156	0.58427	0.00513
0.55571	0.7466	0.05693	0.02596	0.62036	0.19754	0.89218	0.82445	0.92982	0.00205	0.55571	0.01677
0.56359	0.75745	0.05212	0.16552	0.63935	0.19766	0.89289	0.83758	0.93852	0.00264	0.56359	0.02569
0.53013	0.75745	0.08659	0.16552	0.64518	0.19766	0.898	0.83758	0.93808	0.00292	0.53013	0.02569
0.5262	0.75815	0.06205	0.12891	0.61615	0.21273	0.8909	0.83845	0.93595	0.00424	0.5262	0.03731
0.58035	0.75351	0.01911	0.02848	0.63069	0.23745	0.8763	0.83303	0.93943	0.01578	0.58035	0.07522
0.58035	0.78482	0.01911	0.19131	0.63069	0.28001	0.8763	0.86699	0.93429	0.05809	0.58035	0.1579
0.5096	0.78387	0.03534	0.27296	0.56988	0.26214	0.87895	0.86748	0.92234	0.0301	0.5096	0.11045
0.45176	0.77457	0.03149	0.16886	0.5499	0.26463	0.87481	0.85704	0.91389	0.02063	0.45176	0.11466
0.41003	0.77062	0.0529	0.02838	0.53068	0.28685	0.8776	0.85172	0.89456	0.032	0.41003	0.14409
0.42785	0.74896	0.03271	0.000545443	0.5339	0.2357	0.87351	0.8273	0.88844	0.01171	0.42785	0.07488
0.46141	0.73842	0.04041	0.00316	0.54253	0.19093	0.87706	0.81442	0.89965	0.00227	0.46141	0.01609
0.438	0.74002	0.06394	0.00167	0.54025	0.18947	0.89036	0.81635	0.90365	0.00127	0.438	0.00823
0.44849	0.7437	0.02773	0.00010494	0.55166	0.18898	0.88174	0.82081	0.91007	0.00192	0.44849	0.00973
0.46438	0.73635	0.0465	0.04297	0.54684	0.19074	0.88637	0.81177	0.90862	0.0023	0.46438	0
0.43261	0.73082	0.01546	0.03842	0.55637	0.1728	0.87441	0.80477	0.90064	0.00142	0.43261	0
0.41622	0.73082	0.01356	0.03842	0.51443	0.1728	0.86787	0.80477	0.7971	0.000963877	0.41622	0
0.32887	0.71977	0.03264	0.19785	0.44236	0.17404	0.85758	0.79038	0.60583	0.00034837	0.32887	0
0.36261	0.72425	0.02328	0.14475	0.47212	0.17898	0.86467	0.79614	0.69892	0.000285912	0.36261	0.01318
0.32234	0.71247	0.03003	0.31447	0.46092	0.1929	0.86837	0.78179	0.70813	0.00122	0.32234	0
0.34156	0.71286	0.000219062	0.07351	0.47572	0.16838	0.85783	0.78317	0.70849	0.00475	0.34156	0
0.31074	0.71276	0.00652	0.00912	0.45167	0.13239	0.84956	0.78187	0.66808	0.00274	0.31074	0
0.31074	0.7252	0.00652	0.10382	0.45167	0.15897	0.84956	0.79718	0.56091	0.000571711	0.31074	0
0.35983	0.70997	0.13795	0.22827	0.4696	0.17067	0.87066	0.77754	0.62033	0.000134864	0.35983	0
0.50328	0.71922	0.09541	0.03936	0.59274	0.14475	0.89444	0.78932	0.89456	0.000287828	0.50328	0
0.4981	0.7256	0.04656	0.01166	0.57722	0.15189	0.88967	0.79753	0.91294	0.000219012	0.4981	0.00963
0.49144	0.72829	0.05027	0.13298	0.56643	0.16981	0.8852	0.80122	0.90692	0.000180935	0.49144	0.01035
0.4786	0.72554	0.09593	0.16163	0.55546	0.18583	0.89111	0.79791	0.89646	0.000963998	0.4786	0.00219
0.45457	0.71864	0.1142	0.28561	0.53896	0.20125	0.89202	0.79046	0.89104	0.00444	0.45457	0
0.45318	0.7286	0.15755	0.15886	0.54258	0.19022	0.90078	0.80229	0.8917	0.00232	0.45318	0.01825
0.5272	0.73108	0.22062	0.13967	0.6269	0.18298	0.92129	0.80499	0.9282	0.000907446	0.5272	0.01007
0.5272	0.7304	0.22062	0.13011	0.6269	0.17057	0.92129	0.80417	0.93433	0.00118	0.5272	0
0.48187	0.7304	0.04326	0.13011	0.58076	0.17057	0.88362	0.80417	0.93361	0.00123	0.48187	0
0.48187	0.73392	0.04326	0.01395	0.58076	0.16272	0.88362	0.80845	0.92478	0.000801757	0.48187	0
0.50044	0.72985	0.03468	0.1232	0.56731	0.16751	0.87314	0.80316	0.91415	0.000305504	0.50044	0.00622
0.45643	0.73092	0.04373	0.10803	0.54747	0.16438	0.87635	0.80442	0.89922	0.00016543	0.45643	0
0.43556	0.74838	0.01753	0.00195	0.54303	0.19091	0.86906	0.82704	0.89237	0.000220907	0.43556	0.02263
0.41661	0.74758	0.05274	0.000394421	0.52343	0.17837	0.877	0.82605	0.87146	0.000145203	0.41661	0.01508
0.4239	0.73478	0.05746	0.02238	0.51907	0.16128	0.88043	0.80945	0.8755	9.51181e-05	0.4239	0.00428
0.40583	0.74113	0.03171	0.00164	0.53539	0.1659	0.87592	0.8177	0.89091	0.000154464	0.40583	0.0188
0.44503	0.74768	0.02996	0.00376	0.53969	0.18422	0.8723	0.82598	0.89991	0.00129	0.44503	0.00314
0.4542	0.75061	0.04125	4.36566e-05	0.54707	0.22203	0.88134	0.82961	0.89943	0.00714	0.4542	0.03245
0.43658	0.73608	0.02486	5.73829e-05	0.54132	0.15306	0.87583	0.81097	0.89287	0.00224	0.43658	0
0.4896	0.72803	0.0109	0.04678	0.56603	0.15628	0.87772	0.80034	0.88612	0.00011543	0.4896	0.00859
0.35469	0.74078	0.00639	0.01003	0.50089	0.16835	0.86361	0.8173	0.76749	0.000149973	0.35469	0.02148
0.33972	0.74078	0.02665	0.01003	0.4461	0.16835	0.85799	0.8173	0.59967	0.000173947	0.33972	0.02148
0.35358	0.73854	0.02199	0.0197	0.50102	0.1867	0.8734	0.81459	0.71365	0.000265103	0.35358	0.04504
0.4003	0.7444	0.00771	0.0034	0.5178	0.17413	0.87167	0.82176	0.76347	0.000618914	0.4003	0
0.4003	0.74921	0.00771	0.03175	0.5178	0.17222	0.87167	0.82753	0.74259	0.00124	0.4003	0
0.40041	0.74475	0.000126115	0.00336	0.51833	0.17507	0.86494	0.82201	0.6685	0.00173	0.40041	0
0.30631	0.74532	0.0051	0.000187855	0.45247	0.18281	0.84749	0.82284	0.48204	0.003	0.30631	0.00562
0.13925	0.73786	0.000586389	0.02494	0.32114	0.18492	0.78778	0.81355	0.14921	0.01977	0.13925	0
0.3601	0.74458	0.03998	0.000106857	0.44902	0.19716	0.8445	0.8222	0.20342	0.06285	0.3601	0.00246
0.50853	0.73122	0.00109	0.01249	0.52496	0.17404	0.86594	0.80478	0.14052	0.01937	0.50853	0.02034
0.29149	0.72888	0.03829	0.06475	0.34916	0.16031	0.86705	0.80154	0.12995	0.000468848	0.29149	0
0.22766	0.73161	0.30447	0.02892	0.32168	0.17368	0.88623	0.80546	0.25472	0.000511864	0.22766	0.01259
0.1839	0.7356	0.34031	0.07145	0.31212	0.19988	0.89028	0.81089	0.10866	0.00101	0.1839	0.01972
0.48404	0.73698	0.15519	0.02813	0.57898	0.20183	0.88838	0.81265	0.77684	0.00166	0.48404	0.01376
0.59378	0.73698	0.07463	0.02813	0.64364	0.20183	0.89745	0.81265	0.92583	0.00154	0.59378	0.01376
0.4475	0.73556	0.13939	0.01684	0.54518	0.17995	0.89604	0.81068	0.89219	0.000547814	0.4475	0
0.43693	0.73179	0.09058	0.05199	0.55856	0.16933	0.8873	0.80557	0.89726	9.80567e-05	0.43693	0.00547
0.45215	0.73623	0.12775	0.01606	0.5575	0.16034	0.89398	0.81126	0.89816	4.31087e-05	0.45215	0.000207749
0.52454	0.73857	0.10647	4.64808e-05	0.57157	0.16645	0.888	0.81441	0.914	0.000110001	0.52454	0.01191
0.50895	0.73646	0.14975	0.04192	0.58911	0.16624	0.89725	0.81165	0.92562	0.00023174	0.50895	0
0.55094	0.73452	0.10081	0.000815584	0.66421	0.1644	0.90087	0.80911	0.94463	0.000221756	0.55094	0.00173
0.55094	0.73207	0.10081	0.04414	0.66421	0.15828	0.90087	0.80582	0.94858	0.000111012	0.55094	0.01947
0.50625	0.7333	0.10606	0.0124	0.68362	0.15853	0.90648	0.80742	0.94579	7.64397e-05	0.50625	0.0052
0.47451	0.74063	0.10361	0.00969	0.58366	0.16923	0.89765	0.81705	0.91913	0.000336919	0.47451	0.00578
0.46879	0.74969	0.05963	0.044	0.5684	0.18646	0.8801	0.82837	0.90093	0.00135	0.46879	0.03805
0.4278	0.74965	0.04108	0.05249	0.5307	0.19525	0.86914	0.82792	0.8718	0.00405	0.4278	0.00304
0.39238	0.7663	0.07844	0.22165	0.50287	0.18938	0.8771	0.84734	0.85376	0.00705	0.39238	0
0.40184	0.75855	0.03091	0.04511	0.50027	0.19003	0.86808	0.83848	0.84263	0.00588	0.40184	0.01038
0.4239	0.75855	0.05746	0.04511	0.51907	0.19003	0.88043	0.83848	0.85708	0.00516	0.4239	0.01038
0.41982	0.75459	0.05649	0.24513	0.53802	0.1835	0.87989	0.83385	0.87711	0.00463	0.41982	0
0.42303	0.75697	0.04327	0.17904	0.53747	0.19583	0.87621	0.83649	0.88019	0.00733	0.42303	0.000870964
0.43725	0.75125	0.03627	0.03452	0.53444	0.20637	0.88131	0.82949	0.87446	0.01373	0.43725	0.03563
0.40295	0.7432	0.05299	0.000459169	0.51054	0.21425	0.88531	0.8201	0.86172	0.01927	0.40295	0.01959
0.40549	0.75213	0.00525	0.00168	0.52792	0.22085	0.87103	0.83035	0.85547	0.02784	0.40549	0.01923
0.35469	0.74704	0.00639	0.02338	0.50089	0.22027	0.86361	0.82455	0.71918	0.02772	0.35469	0.02598
0.28008	0.74281	0.04964	0.06965	0.4308	0.22685	0.86865	0.81962	0.4555	0.03175	0.28008	0.03308
0.32696	0.73559	0.01638	0.10087	0.45447	0.22615	0.86924	0.81135	0.47631	0.0264	0.32696	0.05356
0.32696	0.75047	0.01638	0.00142	0.45447	0.21038	0.86924	0.82861	0.48002	0.01544	0.32696	0.0478
0.27606	0.73658	0.0177	0.05914	0.41917	0.22364	0.86351	0.81241	0.37154	0.00512	0.27606	0.04952
0.21298	0.7416	0.02779	0.02998	0.36424	0.22876	0.85815	0.81852	0.22241	0.0038	0.21298	0.04399
0.13485	0.73785	0.00506	0.01871	0.29428	0.18332	0.83703	0.81356	0.10937	0.00191	0.13485	0.01121
0.13925	0.74077	0.000586389	8.75015e-06	0.32114	0.16836	0.78778	0.8172	0.07746	0.000664759	0.13925	0.00972
0.3137	0.73546	0.00604	0.02425	0.37447	0.16499	0.84255	0.81028	0.07376	0.000250099	0.3137	0
0.3137	0.73546	0.00604	0.02425	0.37447	0.16499	0.84255	0.81028	0.06273	0.000278402	0.3137	0
0.18747	0.73096	0.000445367	0.03178	0.25805	0.16637	0.84097	0.80451	0.07434	0.000325476	0.18747	0
0.30772	0.72902	0.2729	0.10846	0.39491	0.16718	0.89035	0.80202	0.45717	0.000239081	0.30772	0
0.36152	0.73257	0.0677	0.07293	0.43066	0.16857	0.86918	0.80662	0.1824	0.000169824	0.36152	0
0.31975	0.7444	0.0962	0.01239	0.38517	0.18056	0.87395	0.82182	0.07648	0.000406418	0.31975	0
0.18284	0.73581	0.18739	0.03787	0.31235	0.18992	0.87117	0.81108	0.04798	0.000822796	0.18284	0.00672
0.44534	0.73088	0.1455	0.02553	0.55399	0.17239	0.89066	0.80475	0.74949	0.000618559	0.44534	0
0.60592	0.73011	0.08078	0.06171	0.66888	0.1699	0.90589	0.80352	0.93139	0.000312424	0.60592	0.000708052
0.57296	0.73187	0.11691	0.03321	0.62311	0.1672	0.903	0.80591	0.93484	0.000455206	0.57296	0
0.59795	0.72515	0.06988	0.04227	0.64341	0.15471	0.89338	0.79734	0.93712	0.000567948	0.59795	0.00435
0.58074	0.72072	0.07528	0.31695	0.64427	0.17489	0.89364	0.79194	0.93812	0.000551545	0.58074	0
0.5764	0.72462	0.08485	0.15325	0.65547	0.17217	0.90222	0.79694	0.94471	0.000782089	0.5764	0
0.56547	0.72972	0.0657	0.07243	0.66278	0.18239	0.89928	0.80358	0.94716	0.00216	0.56547	0
0.56547	0.72661	0.0657	0.06763	0.66278	0.19122	0.89928	0.80003	0.94977	0.00704	0.56547	0.00377
0.60268	0.72661	0.0615	0.06763	0.68089	0.19122	0.89262	0.80003	0.94928	0.00863	0.60268	0.00377
0.60268	0.72642	0.0615	0.15561	0.68089	0.20255	0.89262	0.80013	0.95106	0.0111	0.60268	0.01208
0.53993	0.73161	0.07035	0.0614	0.62738	0.17812	0.89856	0.80577	0.94165	0.00438	0.53993	0.01886
0.56746	0.74455	0.02988	0.000550691	0.63245	0.17198	0.8856	0.82182	0.93177	0.00174	0.56746	0.02054
0.45331	0.7358	0.03717	0.03417	0.5518	0.18302	0.87342	0.8111	0.90414	0.00214	0.45331	0
0.43793	0.74085	0.04135	0.00514	0.52933	0.19879	0.87709	0.81729	0.89225	0.00461	0.43793	0.02597
0.47064	0.74089	0.04533	0.01798	0.54735	0.18733	0.87837	0.81726	0.8859	0.00439	0.47064	0.00398
0.3928	0.73512	0.08634	0.00735	0.49236	0.17741	0.8809	0.81013	0.8397	0.00313	0.3928	0.01371
0.40904	0.73542	0.05669	0.05311	0.51687	0.19348	0.88003	0.81077	0.85814	0.00566	0.40904	0
0.41251	0.73131	0.06442	0.02892	0.51529	0.17753	0.88112	0.80546	0.8696	0.003	0.41251	0
0.42298	0.73509	0.07385	0.01197	0.53179	0.17942	0.88641	0.81014	0.88701	0.00129	0.42298	0
0.47827	0.73169	0.04284	0.00911	0.55932	0.17109	0.8863	0.80585	0.90788	0.000882437	0.47827	0
0.48795	0.73771	0.02608	0.00312	0.5927	0.16971	0.88081	0.8133	0.88746	0.000684198	0.48795	0
0.33259	0.73889	0.04269	0.01225	0.44935	0.165	0.88803	0.81474	0.64797	0.000743527	0.33259	0
0.39277	0.72989	0.01441	0.000228371	0.47781	0.16392	0.85731	0.80344	0.42163	0.000781434	0.39277	0.00482
0.35256	0.72989	0.08961	0.000228371	0.34676	0.16392	0.88435	0.80344	0.28673	0.000819438	0.35256	0.00482
0.44644	0.73412	0.22669	0.00127	0.3969	0.17592	0.84766	0.8089	0.43048	0.00134	0.44644	0.0063
0.99488	0.74089	0.00629	0.00356	0.79477	0.18836	0.79846	0.8173	0.12987	0.00405	0.99488	0
0.66927	0.74756	0.00444	0.00707	0.63745	0.19217	0.81935	0.8251	0.05834	0.00778	0.66927	0.01333
0.40349	0.72561	0.02245	0.13763	0.45452	0.19366	0.86661	0.79913	0.13773	0.00638	0.40349	0
0.35443	0.73301	0.14682	0.05053	0.45893	0.17646	0.86832	0.80759	0.5651	0.00246	0.35443	0.00135
0.60592	0.72812	0.08078	0.01999	0.66888	0.17668	0.90589	0.8015	0.88379	0.00163	0.60592	0.00514
0.58531	0.73646	0.07757	0.00204	0.65164	0.17753	0.89821	0.81185	0.94401	0.0016	0.58531	0
0.6418	0.7411	0.05028	0.01528	0.66844	0.18152	0.88945	0.81756	0.94734	0.00221	0.6418	0
0.62563	0.73915	0.04779	0.00322	0.67939	0.19038	0.89084	0.8152	0.94937	0.00297	0.62563	0
0.62995	0.73496	0.05195	0.11258	0.68359	0.19325	0.89379	0.8101	0.95095	0.00204	0.62995	0
0.62839	0.72697	0.02659	0.08389	0.70224	0.22202	0.88715	0.80051	0.95021	0.00186	0.62839	0.0226
0.56988	0.73282	0.05156	0.00869	0.66827	0.23852	0.89304	0.80805	0.94951	0.00401	0.56988	0.04482
0.56988	0.73282	0.05156	0.00869	0.66827	0.23852	0.89304	0.80805	0.94981	0.00422	0.56988	0.04482
0.5953	0.74445	0.04997	0.00222	0.65741	0.20382	0.89095	0.82172	0.95099	0.00295	0.5953	0.01523
0.5799	0.73392	0.04189	0.01078	0.64786	0.16735	0.89328	0.80845	0.94834	0.000793685	0.5799	0.00111
0.61838	0.73057	0.01381	0.0543	0.65087	0.15657	0.87507	0.80393	0.9393	0.000269348	0.61838	0
0.46591	0.72572	0.0473	0.10223	0.55754	0.17055	0.87758	0.7979	0.91479	0.000239962	0.46591	0
0.44492	0.72892	0.04002	0.13257	0.53115	0.16739	0.87615	0.80192	0.90326	0.000184961	0.44492	0
0.47064	0.73456	0.04533	0.00295	0.54735	0.15907	0.87837	0.80911	0.90991	0.000137002	0.47064	0.000653489
0.44163	0.72523	0.04295	0.06017	0.54327	0.15873	0.87487	0.79677	0.90264	6.28179e-05	0.44163	0
0.46586	0.73098	0.06037	0.0201	0.5457	0.14913	0.88703	0.80407	0.90513	2.03963e-05	0.46586	0
0.43879	0.73846	0.06222	0.00372	0.54072	0.15713	0.88758	0.81415	0.89966	1.57035e-05	0.43879	0
0.43351	0.73625	0.05811	0.01424	0.53423	0.1529	0.88626	0.81115	0.8992	1.38967e-05	0.43351	0
0.46149	0.73729	0.0604	0.00929	0.5508	0.15522	0.891	0.81257	0.91762	1.57035e-05	0.46149	0
0.48795	0.73001	0.02608	0.000488433	0.5927	0.15304	0.88081	0.80295	0.92372	3.40262e-05	0.48795	0
0.39127	0.73001	0.0126	0.000488433	0.53776	0.15304	0.87909	0.80295	0.77778	5.26359e-05	0.39127	0
0.38864	0.73478	0.00164	0.00147	0.4852	0.16398	0.83626	0.8094	0.28408	0.000278648	0.38864	0
0.39591	0.72948	0.01344	0.0328	0.3928	0.1803	0.86263	0.80324	0.20853	0.00122	0.39591	0.00314
0.5533	0.7355	0.000117718	0.00113	0.64709	0.193	0.81403	0.81082	0.23005	0.00429	0.5533	0
0.56893	0.72895	0.000302398	0.07411	0.48805	0.20165	0.85498	0.80328	0.14703	0.00961	0.56893	0
0.68101	0.72302	5.83374e-06	0.03055	0.60201	0.18029	0.80222	0.79575	0.07937	0.00493	0.68101	0
0.69379	0.72763	0.000962074	0.01056	0.60435	0.17358	0.84467	0.80105	0.07932	0.00212	0.69379	0.0043
0.3989	0.72379	3.32666e-06	0.0738	0.43099	0.16469	0.8516	0.79536	0.19652	0.000907163	0.3989	0
0.52573	0.72615	0.03039	0.08422	0.63823	0.17077	0.87705	0.79859	0.67505	0.000721575	0.52573	0
0.52875	0.72382	0.03464	0.09804	0.62999	0.17662	0.88319	0.79595	0.77961	0.00101	0.52875	0.00794
0.64174	0.72826	0.02185	0.02517	0.69935	0.17045	0.89171	0.80159	0.82025	0.00105	0.64174	0
0.61628	0.72826	0.00879	0.02517	0.70119	0.17045	0.8737	0.80159	0.8111	0.000851192	0.61628	0
0.60733	0.73694	0.0088	0.00312	0.67126	0.17243	0.87537	0.81237	0.78495	0.000718818	0.60733	0.000322222
0.53752	0.73398	0.00414	0.06985	0.61315	0.16826	0.86733	0.80856	0.78155	0.000488638	0.53752	0.000237026
0.68261	0.72864	0.02266	0.11228	0.71447	0.17987	0.88874	0.80183	0.90376	0.000396673	0.68261	0.00492
0.68261	0.73137	0.02266	0.01644	0.71447	0.17623	0.88874	0.80533	0.92834	0.000445323	0.68261	0
0.67867	0.71676	0.01726	0.05484	0.71697	0.1799	0.89191	0.78626	0.92403	0.000172896	0.67867	0
0.66561	0.72489	0.00586	0.00372	0.71024	0.17377	0.87556	0.79712	0.88813	0.000147625	0.66561	0.01411
0.60467	0.72884	0.00398	0.00145	0.67697	0.18217	0.87786	0.80221	0.84978	0.000232617	0.60467	0.00485
0.48739	0.72553	0.02274	0.03534	0.56841	0.18885	0.87176	0.79794	0.8849	0.000160959	0.48739	0
0.47084	0.73708	0.06203	0.00129	0.54797	0.1941	0.88119	0.81266	0.91375	0.000277949	0.47084	0.01316
0.44623	0.72988	0.06149	0.01202	0.53139	0.18419	0.88002	0.80349	0.91526	0.000296664	0.44623	0.00551
0.43905	0.72988	0.06261	0.01202	0.53194	0.18419	0.87764	0.80349	0.91442	0.000243175	0.43905	0.00551
0.45411	0.72465	0.05437	0.05226	0.54984	0.17784	0.881	0.79667	0.91432	0.000222597	0.45411	0.01489
0.4408	0.72101	0.07315	0.03699	0.53102	0.18352	0.88032	0.7921	0.90187	0.000242917	0.4408	0.00443
0.43101	0.72601	0.09369	0.12038	0.5249	0.17928	0.88663	0.79812	0.8975	9.58052e-05	0.43101	0
0.47869	0.73039	0.04561	0.06805	0.57402	0.18807	0.88885	0.80405	0.92572	8.74018e-05	0.47869	0
0.48572	0.72093	0.02886	0.08892	0.58423	0.18441	0.88343	0.79195	0.92184	9.83154e-05	0.48572	0.02093
0.38893	0.7276	0.01183	0.02049	0.50376	0.19096	0.86956	0.80064	0.83304	0.000124059	0.38893	0.00872
0.38893	0.73881	0.01183	0.00414	0.50376	0.21053	0.86956	0.81503	0.65046	0.000171622	0.38893	0.00147
0.17402	0.72576	0.04885	0.01251	0.36397	0.19038	0.79004	0.79817	0.20297	0.000106606	0.17402	0
0.2085	0.72389	0.000127502	0.13075	0.26152	0.17216	0.84409	0.79523	0.15612	4.36059e-05	0.2085	0.0052
0.44838	0.72689	0.0015	0.09202	0.55077	0.17371	0.85257	0.79912	0.64671	3.16009e-05	0.44838	0
0.3609	0.73136	0.000352927	0.04083	0.47412	0.18652	0.84431	0.80524	0.68452	6.48591e-05	0.3609	0.00887
0.3609	0.73136	0.000352927	0.04083	0.47412	0.18652	0.84431	0.80524	0.65439	8.02028e-05	0.3609	0.00887
0.30437	0.73489	0.00351	0.00552	0.39601	0.19151	0.83538	0.80986	0.51789	0.000125365	0.30437	0.00438
0.24256	0.73011	0.06606	0.03154	0.36959	0.17274	0.85084	0.80345	0.44914	8.47785e-05	0.24256	0
0.42114	0.73871	0.03838	0.00584	0.51393	0.17995	0.87112	0.81469	0.706	5.35332e-05	0.42114	0.00763
0.47084	0.73984	0.06203	0.000496648	0.54797	0.17561	0.88119	0.81604	0.88813	4.51985e-05	0.47084	0
0.44651	0.72989	0.05164	0.01216	0.5538	0.16121	0.88337	0.80305	0.92324	3.32097e-05	0.44651	0
0.47232	0.73129	0.05308	0.01652	0.55465	0.14957	0.88236	0.80461	0.92053	1.16816e-05	0.47232	0
0.47119	0.72981	0.04121	0.02687	0.55441	0.14671	0.88151	0.80256	0.90942	1.95394e-05	0.47119	0
0.41857	0.72531	0.07148	0.01234	0.53045	0.1653	0.88414	0.79709	0.87434	7.47945e-05	0.41857	0
0.413	0.7414	0.10359	0.00474	0.5218	0.18172	0.88812	0.81804	0.85068	0.000911306	0.413	0.00781
0.47869	0.7414	0.04561	0.00474	0.57402	0.18172	0.88885	0.81804	0.91399	0.00154	0.47869	0.00781
0.50105	0.73754	0.02629	0.02632	0.59065	0.19915	0.88735	0.81334	0.90683	0.00328	0.50105	0.00371
0.32354	0.72411	0.03083	0.0789	0.45583	0.18958	0.86916	0.79713	0.75285	0.00554	0.32354	0
0.32354	0.72205	0.03083	0.20954	0.45583	0.18666	0.86916	0.79417	0.63342	0.00411	0.32354	0
0.3289	0.72359	0.49514	0.12444	0.40802	0.18995	0.95907	0.79615	0.47261	0.00345	0.3289	0.00228
0.38705	0.72222	0.34732	0.16187	0.45239	0.19581	0.93766	0.79457	0.27543	0.00287	0.38705	0.01459
0.24134	0.72157	0.000131487	0.20304	0.39395	0.19159	0.8438	0.79362	0.35906	0.00241	0.24134	0.01183
0.47769	0.72815	0.02329	0.05388	0.56286	0.18774	0.87539	0.80164	0.73482	0.0032	0.47769	0
0.48407	0.72928	0.02039	0.06412	0.55176	0.20632	0.87116	0.80365	0.77011	0.00639	0.48407	0.01676
0.44345	0.71984	0.00894	0.16655	0.54891	0.19196	0.87012	0.79201	0.74174	0.00469	0.44345	0.00166
0.40984	0.71984	0.0127	0.16655	0.51797	0.19196	0.86672	0.79201	0.7031	0.0048	0.40984	0.00166
0.36459	0.72768	0.0023	0.15921	0.47834	0.18232	0.86157	0.801	0.622	0.00196	0.36459	0.00337
0.31174	0.73508	0.000912269	0.0146	0.44558	0.18425	0.85209	0.81023	0.57355	0.00134	0.31174	0.000451953
0.51477	0.7334	0.06047	0.04352	0.57311	0.17565	0.89001	0.80805	0.77847	0.00188	0.51477	0.00799
0.48782	0.72313	0.02985	0.15364	0.59533	0.19438	0.88338	0.79621	0.78091	0.00484	0.48782	0
0.3505	0.72148	0.02702	0.13104	0.47331	0.18604	0.87773	0.79409	0.65168	0.00454	0.3505	0.01665
0.3505	0.72167	0.02702	0.19926	0.47331	0.19003	0.87773	0.79417	0.54727	0.00371	0.3505	0
0.60449	0.72756	0.2922	0.04654	0.50112	0.18724	0.93319	0.80126	0.43163	0.00347	0.60449	0.02109
0.50865	0.73177	0.00315	0.01686	0.90019	0.17517	0.83003	0.80609	0.17744	0.00233	0.50865	0.02585
0.21412	0.73177	0.37815	0.01686	0.33476	0.17517	0.90514	0.80609	0.0648	0.00177	0.21412	0.02585
0.50865	0.72545	0.00315	0.12452	0.90019	0.16958	0.83003	0.79787	0.09398	0.00162	0.50865	0.00476
0.59456	0.72965	0.000255987	0.04617	0.58719	0.18284	0.86997	0.80378	0.07765	0.00453	0.59456	0
0.20969	0.7331	0.12228	0.000861196	0.31152	0.17507	0.81659	0.80774	0.08094	0.00363	0.20969	0.02138
0.18644	0.73347	0.18631	0.00114	0.36919	0.17635	0.88685	0.80811	0.4798	0.00131	0.18644	0.0062
0.25629	0.73797	0.04916	0.000721628	0.43464	0.1752	0.86372	0.81374	0.67867	0.000528752	0.25629	0.00791
0.13281	0.74175	0.0741	0.00684	0.31765	0.1793	0.8545	0.81858	0.41622	0.00046148	0.13281	0.02643
0.21311	0.73042	0.0077	4.4696e-05	0.374	0.18417	0.84642	0.80433	0.4514	0.00080472	0.21311	0.02202
0.13474	0.73	0.05481	0.01365	0.31235	0.18706	0.7957	0.80402	0.29546	0.00299	0.13474	0
0.11053	0.73	0.59305	0.01365	0.26204	0.18706	0.91757	0.80402	0.19485	0.00643	0.11053	0
0.2759	0.73184	0.30905	0.04044	0.39172	0.19455	0.9209	0.80655	0.50545	0.01309	0.2759	0
0.2759	0.73476	0.30905	0.01904	0.39172	0.19481	0.9209	0.81003	0.48414	0.01677	0.2759	0
0.21289	0.73924	0.45964	0.01069	0.31439	0.19021	0.91846	0.81522	0.19169	0.00906	0.21289	0
0.21788	0.73092	0.22216	0.07384	0.34297	0.18206	0.88581	0.8051	0.33021	0.00383	0.21788	0
0.22866	0.72678	0.23859	0.11342	0.33572	0.18597	0.87809	0.80025	0.16077	0.00302	0.22866	0
0.16311	0.72675	0.26436	0.04435	0.29665	0.17464	0.87418	0.79995	0.05987	0.00244	0.16311	0.01117
0.11727	0.73339	0.78093	0.01664	0.22882	0.17002	0.96275	0.80801	0.12538	0.00241	0.11727	0
0.18448	0.73703	0.85009	0.000527926	0.31123	0.15353	0.9646	0.81228	0.15234	0.0024	0.18448	0
0.21055	0.72826	0.80355	0.0164	0.33501	0.15757	0.95587	0.80095	0.12761	0.00545	0.21055	0
0.15056	0.72813	0.80057	0.03439	0.27959	0.14945	0.93797	0.80037	0.07552	0.00168	0.15056	0
0.20285	0.72813	0.0918	0.03439	0.37964	0.14945	0.86896	0.80037	0.46451	4.60958e-05	0.20285	0
0.26032	0.73724	0.0009224	0.00519	0.39561	0.14914	0.82638	0.81246	0.77079	1.78821e-05	0.26032	0
0.27234	0.73901	0.02174	0.00209	0.42551	0.1546	0.85037	0.81487	0.72118	2.03195e-05	0.27234	0.00314
0.25934	0.74262	2.8376e-06	0.02702	0.40701	0.15573	0.83522	0.81964	0.63478	2.39614e-05	0.25934	0
0.19553	0.74588	0.12288	0.03055	0.3499	0.1575	0.78274	0.82394	0.44289	0.000135616	0.19553	0.00625
0.31505	0.75436	0.39395	0.04906	0.32922	0.19172	0.93226	0.83445	0.31112	0.0163	0.31505	0.01861
0.31505	0.77625	0.39395	0.1082	0.32922	0.28347	0.93226	0.85833	0.33918	0.21851	0.31505	0.08832
0.9935	0.75829	0.03286	0.000309286	0.96297	0.30339	0.85442	0.83872	0.23778	0.13248	0.9935	0.11892
0.07871	0.75081	0.32432	0.11598	0.26458	0.17784	0.88353	0.82985	0.09029	0.00529	0.07871	0.01153
0.36899	0.75187	0.10591	0.09959	0.42207	0.19441	0.85552	0.8305	0.50009	0.00541	0.36899	0
0.48694	0.74259	0.00207	0.01795	0.51864	0.18667	0.84704	0.81916	0.25214	0.00881	0.48694	0
0.40095	0.74259	0.05947	0.01795	0.42249	0.18667	0.87979	0.81916	0.13419	0.01013	0.40095	0
0.11727	0.73317	0.78093	0.000582107	0.22882	0.17833	0.96275	0.8079	0.25005	0.00778	0.11727	0
0.35354	0.75856	0.68554	0.14825	0.41722	0.17453	1	0.83839	0.33718	0.00571	0.35354	0.00479
0.50508	0.76274	0.39877	0.25235	0.55326	0.19018	0.94994	0.8434	0.29201	0.00863	0.50508	0.01714
0.43865	0.75693	0.38163	0.14174	0.47036	0.21314	0.94237	0.8358	0.21059	0.02338	0.43865	0.02742
0.20416	0.76631	0.54012	0.17393	0.32655	0.21086	0.91072	0.84631	0.06572	0.02971	0.20416	0.04344
0.14087	0.75761	0.20913	0.35304	0.25448	0.19608	0.85009	0.83668	0.10825	0.01849	0.14087	0.0124
0.70399	0.76706	0.03642	0.39978	0.62347	0.194	0.89441	0.84799	0.12897	0.01397	0.70399	0
0.70399	0.76535	0.03642	0.39785	0.62347	0.19941	0.89441	0.84573	0.14419	0.01797	0.70399	0.00827
0.21661	0.76492	0.17179	0.27757	0.3338	0.20353	0.86989	0.84506	0.07579	0.0224	0.21661	0.01036
0.18468	0.76492	0.2081	0.27757	0.30674	0.20353	0.85876	0.84506	0.1525	0.024	0.18468	0.01036
0.20715	0.76376	0.17588	0.1559	0.30832	0.20906	0.86427	0.8435	0.14505	0.02833	0.20715	0.01079
0.28348	0.76641	0.19251	0.17586	0.30333	0.20755	0.8201	0.8467	0.34172	0.02619	0.28348	0
0.82757	0.7522	0.00277	0.03503	0.7039	0.21052	0.79811	0.83033	0.11777	0.0246	0.82757	0.01147
0.40095	0.75531	0.05947	0.07881	0.42249	0.20576	0.87979	0.83389	0.07508	0.02509	0.40095	0.01835
0.26367	0.7448	0.05549	0.00136	0.34552	0.19726	0.86134	0.82171	0.08416	0.022	0.26367	0
0.53716	0.74449	0.5186	0.02113	0.39762	0.18483	0.99024	0.82135	0.45818	0.01469	0.53716	0
0.53716	0.75754	0.5186	0.08451	0.39762	0.19607	0.99024	0.8369	0.21595	0.01095	0.53716	0
0.69398	0.75723	0.03587	0.06099	0.58086	0.19816	0.82545	0.83672	0.08095	0.00784	0.69398	0.00842
0.4709	0.75407	0.00408	0.05637	0.64764	0.18333	0.81393	0.83302	0.05481	0.00633	0.4709	0
0.45327	0.75481	0.07511	0.03006	0.43326	0.21679	0.89778	0.83389	0.04513	0.00968	0.45327	0.03089
0.23565	0.75792	0.02434	0.03148	0.35565	0.2064	0.80968	0.83752	0.34049	0.00907	0.23565	0
0.2409	0.75792	0.000411777	0.03148	0.29794	0.2064	0.83358	0.83752	0.21105	0.00878	0.2409	0
0.16231	0.75661	0.01719	0.10769	0.33052	0.19591	0.81678	0.83584	0.23775	0.00858	0.16231	0
0.63905	0.75852	0.0039	0.05118	0.68657	0.19471	0.82623	0.83812	0.05964	0.00729	0.63905	0
0.63905	0.76446	0.0039	0.03775	0.68657	0.19255	0.82623	0.84542	0.07685	0.00514	0.63905	0.00625
0.47906	0.76283	0.00732	0.08465	0.42406	0.1918	0.88304	0.84385	0.08807	0.00406	0.47906	0.0119
0.2049	0.74874	0.01186	2.73722e-05	0.34538	0.19487	0.81208	0.82683	0.23643	0.0038	0.2049	0.00515
0.37103	0.75258	0.00455	0.03906	0.43161	0.17481	0.82025	0.83153	0.2767	0.00251	0.37103	0
0.29144	0.74385	0.01226	0.01488	0.31828	0.1563	0.85209	0.82103	0.25522	0.00090386	0.29144	0
0.05842	0.73833	0.08619	0.0002201	0.2747	0.15043	0.79829	0.81388	0.05684	0.000325217	0.05842	0
0.71931	0.73912	0.00494	0.00295	0.5934	0.14952	0.82551	0.81493	0.09086	0.000371475	0.71931	0
0.3831	0.74644	0.00407	0.03811	0.41225	0.17367	0.83826	0.82435	0.11103	0.0017	0.3831	0
0.13658	0.74227	0.32522	0.03264	0.25664	0.16153	0.8857	0.81905	0.21997	0.00145	0.13658	0
0.67095	0.74215	0.01618	0.08846	0.73415	0.15595	0.84989	0.81891	0.09079	0.00084829	0.67095	0
0.57282	0.75103	0.00026221	0.16556	0.57024	0.15308	0.86683	0.83056	0.03351	0.000466758	0.57282	0
0.57282	0.75103	0.00026221	0.16556	0.57024	0.15308	0.86683	0.83056	0.02421	0.000401176	0.57282	0
0.17174	0.74373	0.01648	0.04336	0.32081	0.1546	0.82687	0.82105	0.02222	0.000336458	0.17174	0.00254
0.23801	0.7408	0.03133	0.0237	0.3488	0.16082	0.79828	0.81723	0.33453	0.000495732	0.23801	0
0.19311	0.74834	0.00169	0.07349	0.26665	0.1865	0.82898	0.82652	0.17098	0.00177	0.19311	0
0.16231	0.75614	0.01719	0.09321	0.33052	0.18474	0.81678	0.83591	0.25693	0.00288	0.16231	0
0.39666	0.7477	0.000793021	0.08453	0.44203	0.1855	0.84657	0.8256	0.33877	0.00372	0.39666	0
0.30203	0.74202	0.03214	0.00033996	0.3334	0.19106	0.86255	0.81873	0.35349	0.00398	0.30203	0.00706
0.26068	0.75241	0.01923	0.10513	0.32129	0.18501	0.8121	0.83126	0.27434	0.0039	0.26068	0.00973
0.09937	0.7516	0.01756	0.03158	0.2041	0.18774	0.83923	0.83039	0.08091	0.00304	0.09937	0.03501
0.12682	0.75101	7.53937e-05	0.03416	0.26293	0.19004	0.77454	0.8298	0.08778	0.00236	0.12682	0.01851
0.23334	0.7503	0.04273	0.1036	0.40064	0.18967	0.78871	0.82887	0.21122	0.00283	0.23334	0
0.29119	0.74826	0.000659275	0.06058	0.301	0.18801	0.84523	0.82639	0.24053	0.00331	0.29119	0.01214
0.19127	0.74899	0.38612	0.08475	0.32615	0.19199	0.89094	0.82724	0.31507	0.00391	0.19127	0.01463
0.19127	0.74899	0.38612	0.08475	0.32615	0.19199	0.89094	0.82724	0.23192	0.00411	0.19127	0.01463
0.29043	0.75585	0.22031	0.13341	0.38138	0.19149	0.88072	0.83543	0.25265	0.00479	0.29043	0
0.21377	0.74949	0.32324	2.02679e-05	0.30859	0.21427	0.88114	0.82785	0.16713	0.0048	0.21377	0.02914
0.15813	0.7559	0.36595	0.02265	0.29183	0.2049	0.87484	0.83551	0.06689	0.00458	0.15813	0.02365
0.1059	0.7403	0.2653	0.00197	0.27041	0.19597	0.86429	0.81665	0.25034	0.00432	0.1059	0.00195
0.2498	0.74594	0.04935	0.02977	0.3843	0.18925	0.8583	0.82341	0.70205	0.00385	0.2498	0.01134
0.26105	0.75362	0.02273	0.03726	0.42684	0.19035	0.85384	0.83268	0.8211	0.00365	0.26105	0.00965
0.26105	0.74838	0.02273	0.06812	0.42684	0.18535	0.85384	0.82636	0.82675	0.00274	0.26105	0.01105
0.35476	0.74791	0.01338	0.00847	0.47848	0.18359	0.85743	0.82597	0.83286	0.00176	0.35476	0.00114
0.35481	0.74219	0.00297	0.01043	0.52476	0.18233	0.85455	0.81898	0.73921	0.00136	0.35481	0.00198
0.19233	0.73381	0.000213032	0.0119	0.24998	0.18314	0.82073	0.80852	0.12499	0.00104	0.19233	0
0.04749	0.73803	0.01251	0.00696	0.16779	0.17901	0.82902	0.81376	0.0282	0.00101	0.04749	0
0.45065	0.73822	0.01338	0.00196	0.50127	0.17505	0.86971	0.81397	0.41405	0.000988691	0.45065	0.00855
0.34855	0.74911	0.04929	0.03291	0.42776	0.1784	0.88848	0.82757	0.32455	0.00108	0.34855	0.00253
0.44159	0.7519	0.30305	0.05199	0.51363	0.18615	0.931	0.831	0.27517	0.00132	0.44159	0
0.58415	0.74573	0.11228	0.04777	0.61443	0.19199	0.91366	0.82338	0.19933	0.00164	0.58415	0.01896
0.2315	0.74573	0.45326	0.04777	0.34711	0.19199	0.90794	0.82338	0.14215	0.00178	0.2315	0.01896
0.21156	0.7483	0.32897	0.06779	0.31529	0.18973	0.87153	0.82654	0.34956	0.00166	0.21156	0.01113
0.5339	0.75796	0.04002	0.09815	0.56312	0.20665	0.86231	0.83846	0.19194	0.00199	0.5339	0.01958
0.5339	0.75408	0.04002	0.07202	0.56312	0.22367	0.86231	0.83386	0.15277	0.00356	0.5339	0.05067
0.4358	0.75746	0.07935	0.05131	0.44759	0.23494	0.88446	0.83772	0.13757	0.01203	0.4358	0.06777
0.27221	0.74965	0.20733	0.00308	0.36856	0.22887	0.87646	0.82837	0.12479	0.00881	0.27221	0.05315
0.18787	0.74852	0.23646	0.02538	0.33501	0.22646	0.87987	0.82702	0.50481	0.00656	0.18787	0.05268
0.42981	0.75538	0.01318	0.00425	0.55002	0.2535	0.85594	0.83526	0.87341	0.00985	0.42981	0.0972
0.44161	0.75658	0.00461	0.00419	0.56875	0.23103	0.85658	0.83704	0.94838	0.0046	0.44161	0.04247
0.43751	0.74338	0.00127	4.09164e-05	0.57666	0.23181	0.85374	0.82081	0.94609	0.00241	0.43751	0.03007
0.43751	0.74277	0.00127	0.00213	0.57666	0.19293	0.85374	0.81985	0.9427	0.00139	0.43751	0.00728
0.41433	0.73762	0.000286562	0.00713	0.57609	0.19059	0.84916	0.81335	0.93132	0.00153	0.41433	0.00635
0.38658	0.732	0.000164841	0.06702	0.56434	0.19312	0.85333	0.80649	0.84827	0.00215	0.38658	0.000193436
0.44387	0.7361	0.02627	0.01642	0.58151	0.17233	0.82446	0.8113	0.80958	0.00113	0.44387	0
0.16445	0.7361	0.07046	0.01642	0.3065	0.17233	0.78084	0.8113	0.53923	0.000780662	0.16445	0
0.49275	0.72708	0.000324445	0.1319	0.54717	0.17339	0.86875	0.79971	0.50197	0.000319199	0.49275	0
0.42247	0.72024	0.00113	0.23166	0.50758	0.18338	0.85654	0.79118	0.50568	0.000365893	0.42247	0.03383
0.30005	0.71688	0.3943	0.21904	0.24936	0.19769	0.91107	0.78763	0.03954	0.00284	0.30005	0.00935
0.72505	0.72547	0.03557	0.19424	0.89126	0.2036	0.82787	0.79929	0.08178	0.01147	0.72505	0
0.64021	0.73626	0.000361421	0.00728	0.77446	0.16027	0.84128	0.81152	0.08248	0.00689	0.64021	0.00513
0.64021	0.7307	0.000361421	0.02527	0.77446	0.16362	0.84128	0.80423	0.12997	0.00104	0.64021	0
0.28542	0.72379	0.000120304	0.18014	0.39996	0.15921	0.81124	0.79492	0.10386	0.000149104	0.28542	0
0.41823	0.72091	0.000139377	0.04576	0.43235	0.16006	0.85229	0.79237	0.08406	0.000538732	0.41823	0
0.41823	0.73632	0.000139377	0.00693	0.43235	0.15377	0.85229	0.81145	0.14135	0.000318916	0.41823	0
0.27221	0.72597	0.20733	0.09366	0.36856	0.16553	0.87646	0.79794	0.18583	9.56436e-05	0.27221	0
0.36722	0.7256	0.00104	0.1349	0.48565	0.16934	0.85398	0.79757	0.48102	0.00020191	0.36722	0
0.36545	0.72544	0.01945	0.15618	0.49348	0.17418	0.83633	0.79787	0.48557	0.000776911	0.36545	0
0.11193	0.72627	0.25781	0.13964	0.28449	0.15978	0.87402	0.79873	0.26851	0.000714449	0.11193	0
0.36661	0.72478	0.00413	0.38703	0.51443	0.18699	0.85479	0.79743	0.69785	0.00111	0.36661	0.00122
0.39631	0.72343	0.000356806	0.33706	0.52412	0.17797	0.83991	0.79596	0.76848	0.00192	0.39631	0.00439
0.32649	0.72343	0.000995178	0.33706	0.48473	0.17797	0.8377	0.79596	0.76919	0.0019	0.32649	0.00439
0.27138	0.73305	0.01916	0.12556	0.44559	0.16723	0.82681	0.8075	0.88552	0.000962394	0.27138	0
0.43516	0.73151	9.83962e-06	0.06836	0.58524	0.17652	0.85704	0.80548	0.92314	0.000380468	0.43516	0
0.43516	0.72203	9.83962e-06	0.2587	0.58524	0.17202	0.85704	0.79323	0.87691	0.000202856	0.43516	0.00752
0.4462	0.73322	0.02922	0.0219	0.58019	0.1541	0.82294	0.80741	0.83192	0.00017946	0.4462	0
0.16603	0.72506	0.07628	0.07152	0.32627	0.155	0.78205	0.79665	0.54775	8.94592e-05	0.16603	0
0.22083	0.73618	0.00346	0.03085	0.36306	0.16137	0.84267	0.81126	0.175	7.0231e-05	0.22083	0.00805
0.42247	0.74175	0.00113	0.000357948	0.50758	0.16446	0.85654	0.81852	0.40141	0.000117487	0.42247	0.0186
0.24481	0.74381	0.02472	0.03424	0.35398	0.19061	0.83671	0.8212	0.05265	0.0048	0.24481	0.01853
0.24481	0.7516	0.02472	0.00545	0.35398	0.31544	0.83671	0.83053	0.12603	0.02383	0.24481	0.11485
0.29952	0.74746	0.02075	0.0027	0.41054	0.22619	0.86506	0.82593	0.26958	0.02715	0.29952	0.03693
0.29952	0.73921	0.02075	0.00189	0.41054	0.18438	0.86506	0.81533	0.20525	0.00768	0.29952	0.0076
0.25051	0.7485	0.000710704	0.03812	0.33504	0.19778	0.84099	0.82719	0.24405	0.00182	0.25051	0.01762
0.25051	0.7485	0.000710704	0.03812	0.33504	0.19778	0.84099	0.82719	0.25	0.00188	0.25051	0.01762
0.27889	0.73433	0.3206	0.01054	0.42731	0.1822	0.90442	0.80905	0.33629	0.000639969	0.27889	0.01294
0.59982	0.73497	0.08245	0.00051518	0.74444	0.17174	0.89945	0.80987	0.82333	0.000460893	0.59982	0
0.59424	0.74923	0.05185	0.03701	0.6978	0.17204	0.8379	0.8277	0.84376	0.000844963	0.59424	0
0.27007	0.7508	0.00633	0.07746	0.40215	0.16901	0.8343	0.82949	0.42837	0.00145	0.27007	0
0.27138	0.77642	0.01916	0.16803	0.44559	0.18674	0.82681	0.86107	0.6607	0.01304	0.27138	0.00598
0.22158	0.7299	0.02936	0.04191	0.38187	0.28349	0.8238	0.80486	0.69049	0.08174	0.22158	0.06024
0.14767	0.73077	0.0601	0.065	0.31236	0.16888	0.80234	0.80429	0.51413	0.00249	0.14767	0
0.14767	0.73741	0.0601	0.00609	0.31236	0.17938	0.80234	0.81302	0.42515	0.000596921	0.14767	0
0.22083	0.73307	0.00346	0.10356	0.36306	0.18707	0.84267	0.8077	0.04856	0.00117	0.22083	0.01537
0.18307	0.72809	5.1747e-05	0.15826	0.37069	0.19707	0.838	0.80168	0.10126	0.00173	0.18307	0.03302
0.23162	0.72809	0.01173	0.15826	0.28649	0.19707	0.83358	0.80168	0.22318	0.00164	0.23162	0.03302
0.23162	0.73538	0.01173	0.05995	0.28649	0.18331	0.83358	0.81049	0.27675	0.000574961	0.23162	0.00263
0.23272	0.73027	0.33899	0.05219	0.38093	0.17115	0.90522	0.80359	0.23817	0.000101581	0.23272	0.00645
0.57044	0.72713	0.23139	0.06607	0.70836	0.16642	0.92057	0.79943	0.719	5.88728e-05	0.57044	0
0.66826	0.74329	0.03017	0.00334	0.80859	0.18062	0.89547	0.82058	0.81904	0.000224198	0.66826	0.02599
0.47009	0.73927	0.04658	0.01106	0.63099	0.19703	0.83524	0.81552	0.6166	0.000531145	0.47009	0.02884
0.16334	0.74032	0.21471	0.000209134	0.38433	0.18431	0.87632	0.81676	0.19198	0.000425598	0.16334	0.01491
0.22268	0.73748	0.00227	0.00853	0.42772	0.1731	0.82506	0.81306	0.26804	0.000301656	0.22268	0.01497
0.1479	0.73436	0.19113	0.01038	0.28939	0.1635	0.86399	0.80887	0.17453	0.000276288	0.1479	0
0.20432	0.73126	0.13814	0.01123	0.32692	0.17275	0.86171	0.80511	0.32971	0.000583093	0.20432	0
0.211	0.74208	0.14121	0.01515	0.30611	0.17548	0.86655	0.81886	0.23976	0.00117	0.211	0
0.20363	0.7466	0.16174	0.00293	0.31789	0.19232	0.85036	0.82433	0.21707	0.00316	0.20363	0.00738
0.36065	0.75526	0.01179	0.06176	0.44092	0.1946	0.84993	0.83444	0.24453	0.0061	0.36065	0.00433
0.32275	0.7536	0.03943	0.0172	0.37522	0.19876	0.86522	0.83247	0.1932	0.00665	0.32275	0.0132
0.15949	0.7536	0.61248	0.0172	0.28286	0.19876	0.90983	0.83247	0.10249	0.00621	0.15949	0.0132
0.32424	0.75355	0.3576	0.16147	0.40427	0.18159	0.92408	0.83266	0.23209	0.00415	0.32424	0
0.4149	0.76234	0.00871	0.11464	0.44324	0.20022	0.76128	0.84327	0.13304	0.00484	0.4149	0.01557
0.32275	0.76182	0.03943	0.11896	0.37522	0.19585	0.86522	0.8423	0.16127	0.00688	0.32275	0.01638
0.22385	0.75024	0.0535	0.0798	0.3408	0.20532	0.85808	0.82876	0.15029	0.00662	0.22385	0.00475
0.49225	0.74815	0.22372	0.01552	0.44068	0.21515	0.8576	0.82607	0.16729	0.01073	0.49225	0.02696
0.32424	0.74807	0.3576	0.00183	0.40427	0.21128	0.92408	0.82592	0.24565	0.01201	0.32424	0.01794
0.31415	0.73476	0.29797	0.0623	0.38386	0.21194	0.91144	0.81018	0.1932	0.01483	0.31415	0.00526
0.11273	0.73638	0.9663	0.09338	0.25563	0.21231	0.94725	0.81209	0.10752	0.01185	0.11273	0.01908
0.14786	0.74421	0.75007	0.00034317	0.29685	0.19412	0.94725	0.82133	0.18939	0.00699	0.14786	0.01703
0.14786	0.73505	0.75007	0.04318	0.29685	0.20709	0.94725	0.81037	0.20204	0.00278	0.14786	0.04317
0.14441	0.73646	0.69636	0.08888	0.28564	0.22289	0.93301	0.81226	0.17256	0.00276	0.14441	0.03376
0.4149	0.73878	0.00871	0.03082	0.44324	0.17887	0.76128	0.8147	0.04774	0.00157	0.4149	0.01608
0.38997	0.74302	0.00705	0.00197	0.41029	0.18405	0.8116	0.82021	0.05219	0.000709764	0.38997	0.01387
0.34033	0.72947	0.000568376	0.16654	0.36322	0.17852	0.84716	0.80266	0.08196	0.000554197	0.34033	0.01316
0.33391	0.72947	0.09661	0.16654	0.35517	0.17852	0.80835	0.80266	0.06481	0.000566743	0.33391	0.01316
0.6297	0.73327	0.00025974	0.03199	0.62349	0.18654	0.81402	0.80774	0.05426	0.000584617	0.6297	0.02472
0.6381	0.74203	0.01363	0.01935	0.52241	0.19081	0.86748	0.81899	0.09699	0.000418811	0.6381	0.02587
0.29906	0.73457	0.19547	0.000973225	0.39081	0.18472	0.89021	0.80943	0.33243	0.000216283	0.29906	0.01351
0.29906	0.73635	0.19547	0.00541	0.39081	0.17193	0.89021	0.81153	0.32163	0.000239473	0.29906	0
0.20927	0.73462	0.77796	0.00872	0.31744	0.18425	0.96172	0.80949	0.37819	0.000578069	0.20927	0.00254
0.43389	0.72947	0.38572	0.00457	0.48159	0.16971	0.94237	0.80284	0.56379	0.00038462	0.43389	0
0.43389	0.73056	0.38572	0.000415088	0.48159	0.16276	0.94237	0.80398	0.57463	0.00016408	0.43389	0
0.31078	0.72105	0.52158	0.04129	0.39068	0.15376	0.9489	0.79187	0.48028	0.000204088	0.31078	0
0.23812	0.72055	0.53746	0.02657	0.34047	0.15115	0.92931	0.791	0.25536	0.000177112	0.23812	0
0.33391	0.72715	0.09661	0.01066	0.35517	0.16357	0.80835	0.79977	0.0374	0.000302618	0.33391	0
0.50663	0.72173	2.24729e-10	0.04738	0.55799	0.1747	0.81745	0.79351	0.01888	0.00112	0.50663	0
0.71061	0.71824	0.00126	0.08511	0.58935	0.19752	0.87668	0.79029	0.06366	0.00655	0.71061	0.0035
0.71061	0.73311	0.00126	0.07575	0.58935	0.22144	0.87668	0.80855	0.25375	0.02255	0.71061	0.0432
0.21082	0.73311	7.00061e-06	0.07575	0.35306	0.22144	0.83508	0.80855	0.2457	0.0289	0.21082	0.0432
0.25003	0.72815	0.66408	0.12859	0.28583	0.22166	0.96737	0.80306	0.40067	0.03579	0.25003	0.04583
0.879	0.73588	0.0783	0.03801	0.75204	0.19838	0.87433	0.81141	0.30952	0.01569	0.879	0
0.879	0.7498	0.0783	0.01506	0.75204	0.17719	0.87433	0.82789	0.25453	0.00456	0.879	0.00544
0.86262	0.73278	0.01529	0.0615	0.78311	0.17728	0.859	0.80728	0.16111	0.00152	0.86262	0
0.53443	0.74966	0.1656	0.02192	0.52627	0.184	0.92559	0.82802	0.15035	0.00244	0.53443	0
0.26941	0.74471	0.0405	0.00121	0.42103	0.18468	0.86941	0.82202	0.20749	0.00222	0.26941	0.01119
0.40792	0.73811	0.05826	0.00618	0.51116	0.18327	0.89491	0.8139	0.37191	0.00167	0.40792	0
0.46675	0.73601	0.02487	0.0095	0.55873	0.17638	0.89625	0.81121	0.43273	0.00162	0.46675	0
0.46675	0.73924	0.02487	2.62828e-05	0.55873	0.17266	0.89625	0.81521	0.4416	0.00115	0.46675	0
0.30674	0.7311	0.02292	0.05045	0.46602	0.17816	0.88011	0.80518	0.25945	0.00106	0.30674	0
0.17682	0.72327	0.19757	0.15778	0.24308	0.16528	0.8295	0.7952	0.18048	0.000726134	0.17682	0
0.17682	0.72882	0.19757	0.02474	0.24308	0.15922	0.8295	0.802	0.08472	0.000470186	0.17682	0
0.81583	0.73306	0.0076	0.0051	0.73682	0.16321	0.8029	0.80739	0.06044	0.000377902	0.81583	0.00133
0.6773	0.73302	0.00249	0.01812	0.58914	0.16309	0.84332	0.80729	0.05285	0.000304667	0.6773	0
0.53443	0.73302	0.1656	0.01812	0.52627	0.16309	0.92559	0.80729	0.11546	0.000355727	0.53443	0
0.36745	0.72928	0.06924	0.02779	0.49069	0.17806	0.87869	0.80285	0.28218	0.00116	0.36745	0
0.4798	0.72508	0.04168	0.06994	0.57744	0.18865	0.89812	0.79819	0.48135	0.00425	0.4798	0.01905
0.40891	0.72955	0.0142	0.1265	0.51232	0.18854	0.87303	0.80367	0.46313	0.00678	0.40891	0
0.32127	0.72802	0.00711	0.07311	0.43167	0.18452	0.85629	0.8017	0.31121	0.00523	0.32127	0.00985
0.41835	0.72743	0.01806	0.11923	0.51776	0.18589	0.88459	0.80105	0.40904	0.0035	0.41835	0.01681
0.41835	0.73512	0.01806	0.0063	0.51776	0.17856	0.88459	0.81028	0.4152	0.00285	0.41835	0.00754
0.38991	0.73758	0.17535	0.0045	0.55339	0.16683	0.90062	0.81314	0.65821	0.00132	0.38991	0
0.26908	0.74265	0.18742	0.10074	0.42783	0.16593	0.86861	0.81948	0.62438	0.00085371	0.26908	0
0.28091	0.74278	0.04154	0.05435	0.45422	0.18162	0.85202	0.81965	0.44982	0.00178	0.28091	0.0005402
0.14967	0.7347	0.0145	0.04535	0.29966	0.19666	0.85532	0.80993	0.36433	0.00422	0.14967	0
0.14983	0.73969	0.0067	0.02042	0.29156	0.19978	0.85199	0.81593	0.38289	0.00523	0.14983	0.01607
0.6773	0.72708	0.00249	0.17871	0.58914	0.21558	0.84332	0.80116	0.01526	0.00813	0.6773	0.01859
0.17882	0.72708	0.000579839	0.17871	0.29578	0.21558	0.82822	0.80116	0.02445	0.00671	0.17882	0.01859
0.33886	0.73834	0.06269	0.00521	0.4519	0.18945	0.86012	0.8142	0.2221	0.00453	0.33886	0
0.40923	0.73287	0.00653	0.000674803	0.521	0.17348	0.8639	0.80736	0.48494	0.00129	0.40923	0.00504
0.39658	0.73781	0.00401	0.01475	0.49756	0.16301	0.86789	0.81338	0.42913	0.000598271	0.39658	0
0.29219	0.7252	0.00254	0.11496	0.35694	0.15879	0.85315	0.79689	0.16277	0.000220443	0.29219	0
0.20028	0.7271	0.00892	0.13889	0.33607	0.16376	0.83416	0.79945	0.15542	0.000255641	0.20028	0.00289
0.42781	0.72815	0.02718	0.07768	0.56598	0.16529	0.908	0.8009	0.38002	0.000974795	0.42781	0
0.38991	0.73602	0.17535	0.00756	0.55339	0.15963	0.90062	0.81102	0.72244	0.00668	0.38991	0
0.38371	0.73069	0.01293	0.03888	0.58552	0.1713	0.86416	0.80404	0.80949	0.05932	0.38371	0.00687
0.38371	0.72949	0.01293	0.08325	0.58552	0.15058	0.86416	0.80208	0.62537	0.13489	0.38371	0
0.16235	0.73083	0.00255	0.01237	0.29613	0.14965	0.83346	0.80389	0.34178	0.03731	0.16235	0
0.14875	0.72945	0.00272	0.00732	0.28519	0.1505	0.85117	0.80208	0.38195	1.1528e-05	0.14875	0
0.41208	0.73085	0.0733	0.00132	0.56194	0.15376	0.8782	0.80403	0.53548	1.1338e-05	0.41208	0
0.27004	0.73085	0.03639	0.00132	0.4397	0.15376	0.81082	0.80403	0.46	1.41473e-05	0.27004	0
0.27004	0.73051	0.03639	0.00941	0.4397	0.16244	0.81082	0.80375	0.33597	7.08495e-05	0.27004	0.000151965
0.179	0.72327	0.00341	0.00117	0.32529	0.17956	0.82342	0.79496	0.07377	0.00104	0.179	0
0.35653	0.72597	9.17994e-05	0.0268	0.438	0.20293	0.85717	0.79957	0.23954	0.00541	0.35653	0.02637
0.20647	0.72816	0.00525	0.04778	0.33414	0.19627	0.84151	0.80228	0.13617	0.00841	0.20647	0.01116
0.27172	0.71968	7.80764e-06	0.14051	0.37684	0.18245	0.84205	0.79172	0.12028	0.00442	0.27172	0
0.20028	0.72223	0.00892	0.06526	0.33607	0.17731	0.83416	0.79466	0.09293	0.00297	0.20028	0.00898
0.30763	0.72223	0.00325	0.08071	0.41178	0.17951	0.85754	0.7947	0.21546	0.00247	0.30763	0.01285
0.28647	0.72699	0.05404	0.04669	0.42353	0.18045	0.89462	0.80037	0.22445	0.00223	0.28647	0.00751
0.18188	0.7319	0.15031	0.03233	0.3735	0.17867	0.8643	0.8064	0.43529	0.00259	0.18188	0
0.21957	0.73492	6.60948e-05	0.000285453	0.37951	0.16275	0.83141	0.80987	0.48465	0.0016	0.21957	0
0.12961	0.73691	0.00175	0.00544	0.28245	0.16377	0.83796	0.81227	0.22122	0.000638369	0.12961	0.00425
0.14771	0.73691	0.00503	0.00544	0.28592	0.16377	0.86299	0.81227	0.2824	0.000487345	0.14771	0.00425
0.27172	0.73895	7.80764e-06	0.03406	0.37684	0.15666	0.84205	0.81475	0.10871	0.000489156	0.27172	0
0.24956	0.73143	0.000433387	0.04872	0.37793	0.17269	0.85063	0.80528	0.11304	0.000407663	0.24956	0
0.2281	0.74032	0.00326	0.00228	0.34061	0.18269	0.83756	0.81658	0.11578	0.00108	0.2281	0
0.33373	0.73784	0.02544	0.00185	0.43965	0.18194	0.88398	0.81361	0.25602	0.00233	0.33373	0.00879
0.05438	0.74064	0.00144	0.00573	0.23968	0.17951	0.81882	0.8171	0.0597	0.00376	0.05438	0.02085
0.12037	0.73907	0.00181	0.00386	0.24012	0.19527	0.84593	0.81527	0.09526	0.00659	0.12037	0.02552
0.04555	0.73635	0.00171	0.000585235	0.24371	0.20374	0.81688	0.81194	0.02144	0.00253	0.04555	0.0134
0.20897	0.74605	0.000258954	0.00397	0.32432	0.21965	0.84747	0.82376	0.0399	0.00252	0.20897	0.02632
0.19686	0.7465	0.00928	0.00185	0.32367	0.21088	0.84416	0.82425	0.05814	0.00332	0.19686	0.04591
0.26773	0.74505	0.02337	0.00113	0.42089	0.20399	0.87325	0.82262	0.16106	0.0031	0.26773	0.04491
0.27424	0.74505	0.09557	0.00113	0.42751	0.20399	0.86491	0.82262	0.52632	0.00325	0.27424	0.04491
0.38187	0.73934	0.02873	0.00512	0.49987	0.20167	0.86212	0.8156	0.66326	0.00273	0.38187	0.01144
0.39973	0.74194	0.01681	0.00192	0.51393	0.19516	0.85897	0.81892	0.67915	0.00117	0.39973	0.01277
0.37905	0.73559	0.01	0.00982	0.48108	0.2092	0.82526	0.81107	0.5915	0.000925659	0.37905	0.04606
0.19794	0.73347	0.10516	0.00304	0.35526	0.19509	0.86561	0.80834	0.28335	0.00133	0.19794	0.03153
0.39201	0.73736	0.09576	0.000356304	0.52234	0.19935	0.88243	0.81323	0.63175	0.000775601	0.39201	0.05512
0.45096	0.74322	0.00395	0.00216	0.60362	0.19713	0.87481	0.82046	0.75552	0.000352291	0.45096	0
0.33468	0.73945	0.04182	1.005e-05	0.50079	0.21174	0.82865	0.81584	0.58553	0.000217314	0.33468	0.02377
0.1166	0.72906	1	0.03302	0.26037	0.18663	0.96153	0.80241	0.11411	0.000126784	0.1166	0.000443901
0.18086	0.73159	0.8286	0.03424	0.30623	0.18216	0.95151	0.80558	0.12339	0.000114132	0.18086	0.01259
0.16223	0.72724	0.664	0.01399	0.30527	0.19339	0.93655	0.80036	0.08252	0.000224699	0.16223	0.0265
0.13257	0.72724	0.76903	0.01399	0.27815	0.19339	0.93357	0.80036	0.03332	0.00031284	0.13257	0.0265
0.43619	0.73497	0.35486	0.00355	0.56188	0.20528	0.91387	0.81025	0.72084	0.000678224	0.43619	0.04364
0.52921	0.73437	0.13477	0.00276	0.66978	0.19265	0.89707	0.80934	0.85069	0.000423755	0.52921	0.00855
0.51022	0.73313	0.19094	0.00137	0.60771	0.18149	0.89935	0.80754	0.91491	0.000161691	0.51022	0.01737
0.49237	0.72402	0.13827	0.08028	0.64469	0.17511	0.90986	0.79554	0.94764	0.000102095	0.49237	0
0.54885	0.72644	0.09426	0.00286	0.68528	0.16387	0.91151	0.79859	0.92695	5.39617e-05	0.54885	0
0.5551	0.72771	0.0023	0.01441	0.72427	0.15906	0.86643	0.80013	0.75541	2.49315e-05	0.5551	0
0.2158	0.7241	0.82929	0.04338	0.33059	0.14956	0.97432	0.7951	0.35472	1.33833e-05	0.2158	0
0.38828	0.73915	0.63303	0.00853	0.43728	0.15326	0.96965	0.81503	0.36302	1.25426e-05	0.38828	0
0.2995	0.74589	0.69994	0.04732	0.3721	0.17481	0.96038	0.82344	0.22352	0.00158	0.2995	0.0081
0.21603	0.7419	0.65195	0.00382	0.34152	0.17761	0.93547	0.81847	0.08019	0.00284	0.21603	0.02241
0.4638	0.7419	0.34796	0.00382	0.57083	0.17761	0.90987	0.81847	0.71919	0.00426	0.4638	0.02241
0.52158	0.74543	0.27229	0.01546	0.63294	0.20007	0.90837	0.82269	0.93185	0.0062	0.52158	0
0.46097	0.73763	0.18599	0.02332	0.58952	0.17824	0.89661	0.81323	0.95383	0.00314	0.46097	0
0.4885	0.7333	0.19661	0.01777	0.61623	0.16689	0.90075	0.80768	0.95753	0.00151	0.4885	0
0.50205	0.73273	0.09198	0.11289	0.63639	0.16864	0.89092	0.8069	0.96185	0.00122	0.50205	0
0.50096	0.72742	0.0889	0.14581	0.63885	0.1676	0.89996	0.80001	0.96256	0.00114	0.50096	0
0.5551	0.72295	0.0023	0.12471	0.72427	0.16206	0.86643	0.79412	0.86912	0.00119	0.5551	0
0.16072	0.72433	0.01769	0.03924	0.37542	0.18589	0.81223	0.79673	0.33893	0.00156	0.16072	0.00308
0.18408	0.73277	0.65803	0.03529	0.21555	0.17582	0.9572	0.80716	0.19819	0.00103	0.18408	0.00552
0.84798	0.73277	0.16049	0.03529	0.70084	0.17582	0.89513	0.80716	0.15624	0.000851471	0.84798	0.00552
0.53441	0.72614	0.01629	0.0759	0.79151	0.17428	0.83398	0.79875	0.07199	0.000546214	0.53441	0
0.21603	0.72589	0.65195	0.09978	0.34152	0.18553	0.93547	0.79876	0.04702	0.000753366	0.21603	0.01414
0.13818	0.73202	0.52173	0.03417	0.30972	0.1826	0.90676	0.80638	0.03945	0.000909673	0.13818	0
0.47938	0.72536	0.30457	0.10557	0.60439	0.18366	0.91072	0.79826	0.83385	0.00166	0.47938	0.00693
0.49049	0.73079	0.27391	0.04598	0.62847	0.17978	0.91	0.80487	0.95064	0.00154	0.49049	0
0.48373	0.73139	0.25119	0.03484	0.6235	0.1629	0.91136	0.80532	0.94817	0.000957503	0.48373	0
0.51439	0.72793	0.23671	0.02277	0.63965	0.16569	0.91214	0.80078	0.96039	0.000645608	0.51439	0
0.52124	0.72525	0.18501	0.05469	0.65252	0.17075	0.90798	0.79738	0.96549	0.000394276	0.52124	0.01218
0.50096	0.72525	0.0889	0.05469	0.63885	0.17075	0.89996	0.79738	0.96241	0.000426843	0.50096	0.01218
0.51227	0.72244	0.01032	0.06995	0.67126	0.18076	0.88721	0.79429	0.94941	0.0009599	0.51227	0
0.38281	0.71694	0.02561	0.09927	0.58757	0.16868	0.83169	0.78709	0.8517	0.00132	0.38281	0
0.38281	0.73342	0.02561	0.00836	0.58757	0.16478	0.83169	0.80785	0.71041	0.00102	0.38281	0
0.2723	0.74066	0.00263	0.00403	0.43413	0.17861	0.80468	0.81713	0.05488	0.000791879	0.2723	0.03799
0.53441	0.74221	0.01629	0.00683	0.79151	0.18126	0.83398	0.81912	0.053	0.000692844	0.53441	0.02641
0.54399	0.75624	0.15654	0.0398	0.54765	0.17978	0.92932	0.83674	0.09108	0.000660426	0.54399	0.02607
0.54399	0.75021	0.15654	0.02155	0.54765	0.1781	0.92932	0.82921	0.12281	0.00103	0.54399	0.02089
0.42017	0.73972	0.26712	0.00261	0.55032	0.19219	0.89564	0.81592	0.75989	0.00504	0.42017	0.0051
0.40274	0.72191	0.19472	0.0624	0.5355	0.20025	0.88541	0.79504	0.88006	0.01545	0.40274	0
0.42135	0.72191	0.0895	0.0624	0.51623	0.20025	0.86759	0.79504	0.89338	0.01841	0.42135	0
0.51439	0.72131	0.23671	0.16056	0.63965	0.19525	0.91214	0.79439	0.94767	0.01915	0.51439	0
0.52124	0.72512	0.18501	0.10246	0.65252	0.18312	0.90798	0.79839	0.96255	0.01113	0.52124	0
0.48417	0.72473	0.07801	0.03948	0.63348	0.18009	0.89435	0.79751	0.9564	0.00483	0.48417	0
0.47197	0.73898	0.03046	0.00131	0.62737	0.155	0.88263	0.81476	0.95364	0.00138	0.47197	0
0.48199	0.73194	0.04338	0.05501	0.6452	0.16335	0.83796	0.8058	0.95727	0.000446973	0.48199	0
0.48199	0.73098	0.04338	0.06076	0.6452	0.17069	0.83796	0.80474	0.83517	0.000685419	0.48199	0
0.28853	0.74426	0.00776	0.02394	0.43617	0.20585	0.82765	0.82168	0.57667	0.0065	0.28853	0.0547
0.10294	0.76085	0.03517	0.00020593	0.25742	0.27252	0.80703	0.84106	0.21212	0.02734	0.10294	0.14161
0.2723	0.74857	0.00263	0.01535	0.43413	0.19859	0.80468	0.82725	0.07201	0.00681	0.2723	0.04099
0.39668	0.74044	0.000443498	0.00808	0.39442	0.1468	0.86819	0.81667	0.07944	0.000137584	0.39668	0.00478
0.33478	0.74044	0.000649367	0.00808	0.45691	0.1468	0.83262	0.81667	0.4786	2.29711e-05	0.33478	0.00478
0.43495	0.73578	0.02986	0.02	0.53161	0.15047	0.86118	0.81059	0.79246	2.5364e-05	0.43495	0.00119
0.59518	0.74323	0.00172	0.07384	0.62872	0.15433	0.85448	0.82043	0.81478	2.77165e-05	0.59518	0.0121
0.52495	0.75318	0.00109	0.16025	0.57989	0.15348	0.87068	0.83353	0.78374	0.000250613	0.52495	0.02525
0.63736	0.77433	0.00239	0.14691	0.64661	0.21292	0.88071	0.85921	0.8018	0.08163	0.63736	0.04199
0.61513	0.73594	0.0314	0.01868	0.68735	0.2934	0.85465	0.81235	0.73861	0.13003	0.61513	0.08366
0.25149	0.74584	0.0033	0.06802	0.40367	0.18101	0.84079	0.82366	0.27385	0.00573	0.25149	0
0.32274	0.74982	0.12203	0.11061	0.44833	0.18358	0.87215	0.82837	0.59149	0.00291	0.32274	0.00633
0.40085	0.74558	0.08938	0.06188	0.52113	0.18728	0.87527	0.82293	0.84083	0.00579	0.40085	0.00436
0.42135	0.74996	0.0895	0.09861	0.51623	0.17804	0.86759	0.82799	0.89307	0.00742	0.42135	0
0.44912	0.73317	0.19121	0.000582107	0.58128	0.17833	0.89362	0.8079	0.93593	0.00618	0.44912	0
0.50939	0.75707	0.1645	0.31612	0.61664	0.17943	0.89805	0.83685	0.94994	0.00446	0.50939	0.00925
0.45789	0.75586	0.09957	0.26769	0.59976	0.19303	0.89015	0.8353	0.94711	0.00627	0.45789	0.00877
0.49406	0.75628	0.04051	0.20766	0.63156	0.20309	0.88619	0.83559	0.9487	0.01229	0.49406	0.0109
0.49406	0.76634	0.04051	0.32709	0.63156	0.2028	0.88619	0.84714	0.94706	0.01692	0.49406	0.01432
0.45176	0.76505	0.03439	0.33165	0.63046	0.20253	0.83718	0.84568	0.78419	0.01664	0.45176	0.01062
0.29746	0.77147	0.01949	0.35075	0.43033	0.1963	0.82098	0.85305	0.62167	0.0176	0.29746	0
0.1584	0.77055	0.06281	0.23775	0.27645	0.20801	0.81101	0.85169	0.26258	0.02329	0.1584	0.00641
0.33478	0.76744	0.000649367	0.29505	0.45691	0.20679	0.83262	0.84789	0.47926	0.02685	0.33478	0.01312
0.50668	0.77088	0.01338	0.31904	0.55655	0.2106	0.83041	0.85187	0.80358	0.02759	0.50668	0.0098
0.4637	0.77088	0.00178	0.31904	0.48759	0.2106	0.84561	0.85187	0.84029	0.02694	0.4637	0.0098
0.47407	0.7648	0.00676	0.2666	0.46017	0.21272	0.86318	0.84492	0.80701	0.02476	0.47407	0.0129
0.49679	0.75699	0.02202	0.07385	0.5389	0.19404	0.88672	0.83604	0.86868	0.01753	0.49679	0
0.60437	0.75414	0.000374888	0.04406	0.65655	0.19816	0.87216	0.83257	0.83982	0.01791	0.60437	0
0.25149	0.73971	0.0033	0.00267	0.40367	0.18212	0.84079	0.81572	0.40572	0.01244	0.25149	0
0.34655	0.7505	0.18942	0.02638	0.47089	0.18187	0.87824	0.82856	0.58974	0.00904	0.34655	0
0.40085	0.75788	0.08938	0.09455	0.52113	0.18926	0.87527	0.83749	0.84849	0.00745	0.40085	0
0.46365	0.75282	0.17478	0.1062	0.5734	0.17666	0.89101	0.83161	0.91877	0.0047	0.46365	0.01519
0.4461	0.75966	0.17135	0.18562	0.58957	0.17059	0.89437	0.84053	0.93407	0.0023	0.4461	0
0.49026	0.75002	0.12576	0.1219	0.58979	0.17076	0.89516	0.82861	0.93627	0.0024	0.49026	0
0.46918	0.7473	0.03017	0.15253	0.6084	0.17123	0.87774	0.82539	0.93779	0.0021	0.46918	0
0.46918	0.7473	0.03017	0.15253	0.6084	0.17123	0.87774	0.82539	0.9327	0.00188	0.46918	0
0.49093	0.74952	3.8186e-05	0.05807	0.63858	0.19174	0.86435	0.82826	0.84345	0.00208	0.49093	0.00563
0.26837	0.74159	0.06625	0.000826893	0.4474	0.20047	0.81328	0.81831	0.58162	0.00238	0.26837	0.00219
0.33701	0.74375	0.52324	0.0076	0.4161	0.19217	0.90721	0.8211	0.49095	0.00201	0.33701	0.01816
0.67289	0.7514	0.46255	0.02011	0.73988	0.19486	0.93439	0.83003	0.82942	0.0031	0.67289	0
0.5484	0.74521	0.29621	0.00239	0.62779	0.18623	0.90616	0.82248	0.93965	0.00274	0.5484	0
0.71825	0.74373	0.20544	0.0078	0.78941	0.15548	0.92177	0.82069	0.88554	0.00124	0.71825	0
0.694	0.73765	0.11583	0.01824	0.80942	0.15716	0.90887	0.81305	0.8664	0.000529192	0.694	0
0.62724	0.74201	0.05816	0.00771	0.73003	0.15301	0.89857	0.81881	0.85918	0.000569641	0.62724	0
0.62724	0.74411	0.05816	0.00143	0.73003	0.16436	0.89857	0.82163	0.85473	0.000543429	0.62724	0
0.56139	0.74013	0.00708	0.000327261	0.69712	0.14843	0.85433	0.81628	0.73584	0.000186627	0.56139	0
0.11084	0.7449	0.18431	0.00743	0.327	0.15344	0.86843	0.82271	0.12492	8.1375e-05	0.11084	0.000243072
0.13019	0.74507	0.00020238	0.04734	0.3312	0.15245	0.83052	0.8229	0.14364	0.000122063	0.13019	0
0.23181	0.74507	0.000176272	0.04734	0.39277	0.15245	0.83648	0.8229	0.47104	0.000136521	0.23181	0
0.20688	0.75093	0.03316	0.07908	0.31669	0.1494	0.81622	0.83065	0.31699	0.000170078	0.20688	0
0.20658	0.74227	0.01087	0.000520848	0.32402	0.15408	0.83145	0.81915	0.34461	0.000120417	0.20658	0
0.19069	0.7408	0.01659	0.0237	0.31098	0.16082	0.82775	0.81723	0.30221	0.000171251	0.19069	0
0.25494	0.74383	0.00272	0.0254	0.37047	0.18143	0.82452	0.82105	0.24113	0.00104	0.25494	0
0.39713	0.75125	0.00783	0.05946	0.44152	0.18707	0.85461	0.82985	0.66463	0.00305	0.39713	0.00494
0.43666	0.75236	0.00604	0.09031	0.48257	0.1927	0.86019	0.83103	0.82446	0.00443	0.43666	0
0.50589	0.75315	0.000203956	0.10771	0.54267	0.19164	0.85784	0.83191	0.85967	0.00516	0.50589	0
0.46946	0.75634	7.19439e-07	0.13857	0.54038	0.22266	0.85786	0.83603	0.8696	0.00504	0.46946	0.03405
0.60437	0.75293	0.000374888	0.13571	0.65655	0.18471	0.87216	0.83193	0.89479	0.00352	0.60437	0
0.59137	0.74994	0.04585	0.07584	0.66767	0.19185	0.84857	0.82832	0.75037	0.00325	0.59137	0
0.34655	0.75429	0.18942	0.16962	0.47089	0.19158	0.87824	0.83326	0.50258	0.00495	0.34655	0
0.42241	0.7572	0.05937	0.22883	0.54675	0.19284	0.87513	0.83665	0.72275	0.00591	0.42241	0
0.42652	0.75692	0.0726	0.14138	0.54555	0.18735	0.87717	0.83628	0.76615	0.00629	0.42652	0.02461
0.46506	0.75692	0.04918	0.14138	0.57986	0.18735	0.8735	0.83628	0.76794	0.00637	0.46506	0.02461
0.46105	0.75378	0.02313	0.1137	0.58404	0.19565	0.87399	0.83256	0.76994	0.00659	0.46105	0.00302
0.46105	0.7461	0.02313	0.06661	0.58404	0.19565	0.87399	0.82363	0.78426	0.00582	0.46105	2.1581e-05
0.46468	0.74844	6.24545e-05	0.02649	0.5914	0.19551	0.86283	0.82637	0.72272	0.00649	0.46468	0
0.25083	0.75043	0.05054	0.01084	0.42939	0.19811	0.82072	0.82875	0.56499	0.00701	0.25083	0.01191
0.26837	0.75078	0.06625	0.04881	0.4474	0.19495	0.81328	0.82933	0.4241	0.00453	0.26837	0.02201
0.28033	0.74678	0.53503	0.04803	0.36151	0.18553	0.90661	0.82439	0.29438	0.00351	0.28033	0.0168
0.33701	0.73804	0.52324	0.00547	0.4161	0.17654	0.90721	0.81376	0.65202	0.00195	0.33701	0.02167
0.67289	0.74293	0.46255	0.02089	0.73988	0.19683	0.93439	0.8199	0.94608	0.00219	0.67289	0.02905
0.72127	0.74537	0.38808	0.000765013	0.7974	0.1976	0.93659	0.82287	0.99125	0.00223	0.72127	0.0101
0.65801	0.74634	0.31406	0.0112	0.77161	0.18149	0.92382	0.8241	0.9921	0.0013	0.65801	0.00547
0.67438	0.7492	0.25838	0.02651	0.79124	0.17789	0.92572	0.82764	0.99003	0.00116	0.67438	0
0.66537	0.74847	0.24361	0.05932	0.79014	0.17561	0.93219	0.82674	0.9868	0.00116	0.66537	0
0.66537	0.74167	0.24361	0.00279	0.79014	0.18039	0.93219	0.8183	0.98641	0.0011	0.66537	0
0.73111	0.74246	0.07063	0.00295	0.88375	0.18226	0.91262	0.81926	0.87544	0.00146	0.73111	0
0.13675	0.74246	0.14012	0.00295	0.33116	0.18226	0.8731	0.81926	0.16321	0.00176	0.13675	0
0.13019	0.74411	0.00020238	0.01604	0.3312	0.18491	0.83052	0.8213	0.19154	0.00184	0.13019	0.00659
0.2438	0.7474	0.01927	0.02195	0.35214	0.17195	0.82318	0.82562	0.44688	0.000964208	0.2438	0
0.1899	0.74436	0.02021	0.00223	0.32635	0.18208	0.82343	0.82176	0.42133	0.00103	0.1899	0.00201
0.36939	0.73705	0.10647	0.00392	0.4997	0.18077	0.8812	0.81255	0.48895	0.0017	0.36939	0
0.56521	0.75051	0.04225	0.08353	0.68808	0.23172	0.8938	0.82935	0.79114	0.00482	0.56521	0.05887
0.61604	0.75354	0.00747	0.00426	0.74937	0.24283	0.89081	0.83288	0.83822	0.0068	0.61604	0.06631
0.43549	0.75005	0.03674	0.000109035	0.60459	0.20887	0.82613	0.82877	0.66628	0.00349	0.43549	0.02351
0.38279	0.75567	0.01112	0.04446	0.45072	0.22342	0.85531	0.83569	0.55525	0.00295	0.38279	0.05473
0.53554	0.75579	0.01852	0.06979	0.59215	0.21076	0.86974	0.8359	0.86617	0.00226	0.53554	0.02787
0.5049	0.75971	0.000259063	0.03608	0.59458	0.22188	0.85674	0.84058	0.90669	0.00249	0.5049	0.02959
0.46946	0.74272	7.19439e-07	0.00349	0.54038	0.21214	0.85786	0.8199	0.87606	0.00166	0.46946	0.01424
0.46808	0.73638	0.00715	0.0329	0.53056	0.19027	0.8672	0.8118	0.86368	0.0015	0.46808	0.0116
0.56833	0.73614	0.01048	0.000210478	0.63021	0.18115	0.85705	0.81142	0.88365	0.0019	0.56833	0
0.37643	0.73005	0.01608	0.09723	0.51634	0.16975	0.84716	0.80364	0.74452	0.000890715	0.37643	0
0.37643	0.73005	0.01608	0.09723	0.51634	0.16975	0.84716	0.80364	0.55308	0.000568805	0.37643	0
0.34316	0.73662	0.000967036	0.03756	0.397	0.17072	0.83561	0.81191	0.43722	0.000269053	0.34316	0
0.51333	0.73437	0.01464	0.07737	0.53726	0.18219	0.86583	0.80919	0.7005	0.000402243	0.51333	0
0.50004	0.7282	0.03828	0.20098	0.57728	0.19999	0.87083	0.80173	0.7009	0.00187	0.50004	2.05217e-06
0.28033	0.72561	0.53503	0.14	0.36151	0.18453	0.90661	0.79895	0.4457	0.006	0.28033	0
0.68921	0.72974	0.44801	0.03651	0.72446	0.15678	0.92958	0.80326	0.87684	0.00257	0.68921	0
0.69468	0.73337	0.40224	0.13436	0.78385	0.16403	0.93875	0.80758	0.98561	0.000398322	0.69468	0
0.67674	0.72872	0.37749	0.19172	0.77624	0.165	0.93436	0.80146	0.99296	0.000171145	0.67674	0.01898
0.6856	0.73087	0.2676	0.09755	0.78975	0.15644	0.92426	0.80439	0.9919	0.000243911	0.6856	0
0.65833	0.7208	0.22321	0.12168	0.7624	0.15729	0.92193	0.7912	0.98696	0.000150507	0.65833	0
0.65833	0.72258	0.22321	0.18059	0.7624	0.15825	0.92193	0.79315	0.98543	8.3869e-05	0.65833	0
0.68256	0.72528	0.18093	0.09491	0.77462	0.1587	0.91733	0.79669	0.98476	0.000101824	0.68256	0.000630305
0.73111	0.72282	0.07063	0.09531	0.88375	0.17193	0.91262	0.79378	0.97675	0.000195762	0.73111	0
0.68954	0.72518	0.02958	0.09532	0.79077	0.16734	0.84513	0.79692	0.78318	0.00023246	0.68954	0
0.13675	0.72006	0.14012	0.18115	0.33116	0.15924	0.8731	0.79029	0.16892	0.000336596	0.13675	0
0.12102	0.72006	0.02786	0.18115	0.33534	0.15924	0.84471	0.79029	0.21513	0.000423642	0.12102	0
0.22323	0.71782	0.00154	0.26142	0.34457	0.15582	0.83771	0.78719	0.46907	0.000401568	0.22323	0.00147
0.24097	0.71839	0.02474	0.2029	0.34339	0.15602	0.82305	0.78785	0.48936	0.000216477	0.24097	0
0.23482	0.72416	0.43068	0.0941	0.3549	0.15898	0.88891	0.79536	0.35116	0.000106905	0.23482	0
0.6085	0.71924	0.32768	0.30245	0.70817	0.15518	0.93683	0.78868	0.78471	9.31213e-05	0.6085	0
0.70815	0.72594	0.27532	0.19903	0.81433	0.1629	0.93334	0.79812	0.9112	0.000131683	0.70815	0
0.67587	0.72569	0.17465	0.18568	0.80558	0.16356	0.92564	0.79762	0.96933	9.74301e-05	0.67587	0
0.61604	0.72812	0.00747	0.12741	0.74937	0.1661	0.89081	0.80087	0.96236	0.000135975	0.61604	0.01311
0.43549	0.73218	0.03674	0.10789	0.60459	0.16682	0.82613	0.80601	0.80012	0.000160236	0.43549	0.01027
0.28051	0.72401	0.07283	0.23193	0.41287	0.18132	0.85038	0.79551	0.35044	0.000757186	0.28051	0.01768
0.51455	0.71878	0.04295	0.22183	0.57921	0.18743	0.87587	0.78904	0.83598	0.02132	0.51455	0.00571
0.5049	0.73004	0.000259063	0.08027	0.59458	0.34043	0.85674	0.80623	0.93063	0.08247	0.5049	0.1691
0.49006	0.74554	0.00748	0.00986	0.57724	0.23397	0.85152	0.8235	0.90979	0.0186	0.49006	0.0492
0.46962	0.74315	0.00852	0.000192922	0.52795	0.27284	0.87046	0.82064	0.87961	0.0059	0.46962	0.05653
0.55145	0.74315	0.02806	0.000192922	0.59945	0.27284	0.85393	0.82064	0.90679	0.00538	0.55145	0.05653
0.55145	0.73566	0.02806	0.0098	0.59945	0.20729	0.85393	0.81103	0.83383	0.00121	0.55145	0.02329
0.22726	0.73678	0.00943	0.04581	0.41627	0.17326	0.83754	0.81216	0.40789	0.000249699	0.22726	0.0045
0.40931	0.72792	0.00785	0.08573	0.46284	0.17428	0.84711	0.80089	0.58205	0.000501569	0.40931	0
0.52404	0.75731	0.000249464	0.10064	0.57935	0.17096	0.85454	0.83763	0.79247	0.00135	0.52404	0
0.38091	0.76475	0.01501	0.09048	0.47669	0.20469	0.86108	0.84664	0.75353	0.02048	0.38091	0.03268
0.50004	0.72336	0.03828	0.11397	0.57728	0.27878	0.87083	0.79752	0.76304	0.09808	0.50004	0.07404
0.53465	0.73249	0.000323617	0.07378	0.59967	0.18745	0.86732	0.80693	0.75058	0.0044	0.53465	0
0.54563	0.73756	0.00495	0.00797	0.59455	0.17929	0.8577	0.81321	0.78494	0.00116	0.54563	0.01711
0.494	0.73258	0.05406	0.12507	0.56169	0.18614	0.83961	0.80708	0.70368	0.00147	0.494	0.00474
0.48148	0.73261	0.62905	0.04645	0.58357	0.20252	0.93633	0.80731	0.74914	0.00188	0.48148	0.02669
0.68598	0.73261	0.47452	0.04645	0.74752	0.20252	0.93734	0.80731	0.97022	0.00173	0.68598	0.02669
0.66674	0.72876	0.47459	0.07052	0.74112	0.1908	0.9361	0.80215	0.9899	0.000584326	0.66674	0.02133
0.67161	0.73076	0.51999	0.06233	0.76397	0.17629	0.9586	0.80432	0.99013	0.000110518	0.67161	0.00814
0.70259	0.72403	0.36723	0.12352	0.87552	0.1631	0.96079	0.79525	0.99237	3.92687e-05	0.70259	0.01387
0.70259	0.73017	0.36723	0.01777	0.87552	0.16675	0.96079	0.80348	0.99098	8.52271e-05	0.70259	0
0.75991	0.73743	0.28238	0.00855	0.87014	0.1706	0.94022	0.81298	0.98826	0.000203357	0.75991	0.000382117
0.68256	0.73042	0.18093	0.00273	0.77462	0.17297	0.91733	0.80406	0.98271	0.000334805	0.68256	0
0.68659	0.73338	0.13751	0.000483902	0.82459	0.18227	0.91875	0.80802	0.98569	0.000686251	0.68659	0.01873
0.72915	0.73347	0.01411	0.03591	0.856	0.18267	0.89286	0.80814	0.95761	0.00101	0.72915	0
0.39826	0.74575	0.02331	0.04926	0.55519	0.17811	0.82839	0.82323	0.6632	0.00155	0.39826	0
0.12818	0.75231	0.13812	0.06404	0.33248	0.18214	0.8757	0.8313	0.15254	0.00165	0.12818	0
0.13097	0.74334	0.01623	0.000121612	0.33925	0.18684	0.8433	0.8203	0.21102	0.00263	0.13097	0
0.24167	0.74495	0.03765	0.00301	0.35814	0.19406	0.82529	0.82217	0.52229	0.00488	0.24167	0
0.24167	0.74495	0.03765	0.00301	0.35814	0.19406	0.82529	0.82217	0.47386	0.00542	0.24167	0
0.58953	0.75085	0.37853	0.0056	0.68018	0.191	0.9364	0.82923	0.78614	0.00533	0.58953	0.01448
0.66402	0.73732	0.22686	0.04178	0.79213	0.19125	0.92712	0.81303	0.96213	0.00416	0.66402	0.01968
0.62841	0.74772	0.17019	0.01075	0.74478	0.18715	0.91563	0.82566	0.98062	0.0031	0.62841	0.00596
0.67587	0.75944	0.17465	0.0667	0.80558	0.18984	0.92564	0.8399	0.98058	0.00324	0.67587	0.01223
0.67653	0.74841	0.15368	0.03978	0.8114	0.20679	0.92349	0.82695	0.97689	0.00226	0.67653	0.01549
0.75408	0.74378	0.06603	0.00322	0.8555	0.20968	0.91361	0.82099	0.95975	0.00437	0.75408	0.02253
0.66178	0.75955	0.01392	0.04457	0.82395	0.19532	0.84914	0.8399	0.88493	0.00554	0.66178	0.012
0.66178	0.74756	0.01392	0.00247	0.82395	0.21079	0.84914	0.82541	0.76112	0.00726	0.66178	0.03131
0.51455	0.74001	0.04295	0.02766	0.57921	0.20065	0.87587	0.81633	0.65947	0.00597	0.51455	0.01204
0.54131	0.74462	0.01278	0.00223	0.5885	0.19831	0.87059	0.82201	0.76307	0.00365	0.54131	0.03041
0.49268	0.73663	0.000198954	0.03755	0.55788	0.21284	0.85652	0.81236	0.74725	0.00247	0.49268	0.01824
0.4462	0.72826	0.00121	0.12509	0.53442	0.22505	0.86184	0.80235	0.7202	0.00349	0.4462	0.041
0.4462	0.73297	0.00121	0.06783	0.53442	0.18293	0.86184	0.80763	0.71227	0.0024	0.4462	0.01287
0.41647	0.74223	0.01867	0.04405	0.5291	0.20801	0.847	0.81924	0.60591	0.00169	0.41647	0.02718
0.30024	0.73388	0.12352	0.08343	0.39918	0.21154	0.86125	0.80899	0.37852	0.00204	0.30024	0.01895
0.43098	0.73388	0.01813	0.08343	0.5033	0.21154	0.86678	0.80899	0.73108	0.0021	0.43098	0.01895
0.52404	0.74279	0.000249464	0.00647	0.57935	0.20931	0.85454	0.81991	0.80789	0.00169	0.52404	0.03427
0.38091	0.73075	0.01501	0.09767	0.47669	0.19357	0.86108	0.80479	0.63399	0.00070497	0.38091	0.0215
0.24635	0.73934	0.1835	0.01081	0.34896	0.17951	0.85721	0.81551	0.43672	0.000268475	0.24635	0.00574
0.33526	0.72808	0.09626	0.02631	0.44293	0.17403	0.8604	0.80084	0.63572	0.000171683	0.33526	0
0.44282	0.72963	0.06579	0.02308	0.54295	0.17376	0.87842	0.80302	0.82378	0.000307343	0.44282	0
0.57824	0.72905	0.0064	0.01643	0.6325	0.15603	0.87526	0.80192	0.87308	0.000154242	0.57824	0
0.53076	0.71745	0.02872	0.21609	0.6108	0.15519	0.85149	0.78656	0.81344	6.65325e-05	0.53076	0
0.53076	0.71242	0.02872	0.10545	0.6108	0.1541	0.85149	0.77989	0.57976	8.82506e-05	0.53076	0
0.5415	0.71931	0.6058	0.05289	0.6198	0.16336	0.93346	0.78941	0.81317	0.000143441	0.5415	0
0.66583	0.71774	0.51016	0.04549	0.7442	0.16165	0.94027	0.78764	0.98312	0.00022746	0.66583	0
0.64559	0.72424	0.54898	0.01574	0.74474	0.1608	0.95132	0.7962	0.98859	0.000545203	0.64559	0
0.73595	0.71418	0.45847	0.08089	0.83785	0.17716	0.96351	0.78424	0.99051	0.00189	0.73595	0
0.73595	0.71418	0.45847	0.08089	0.83785	0.17716	0.96351	0.78424	0.99181	0.00688	0.73595	0
0.75991	0.72303	0.28238	0.13762	0.87014	0.21135	0.94022	0.79666	0.99018	0.01906	0.75991	0.03086
0.75991	0.74612	0.28238	0.00516	0.87014	0.20183	0.94022	0.82317	0.98843	0.02707	0.75991	0.00456
0.66766	0.74146	0.21763	0.01204	0.79734	0.20027	0.92801	0.81785	0.98295	0.02214	0.66766	0.01724
0.72687	0.73648	0.15971	6.08262e-05	0.85797	0.16866	0.93015	0.81183	0.98621	0.00512	0.72687	0
0.74668	0.73333	0.00922	0.07644	0.85584	0.19023	0.88683	0.80804	0.96735	0.00235	0.74668	0.00303
0.38285	0.74405	0.01901	0.01145	0.55353	0.18216	0.82806	0.82111	0.73857	0.00284	0.38285	0.0048
0.11772	0.73335	0.1783	0.0792	0.31166	0.18378	0.87183	0.80807	0.11168	0.00223	0.11772	0.00725
0.12124	0.72841	0.11919	0.15772	0.33301	0.18429	0.86594	0.80211	0.20707	0.00308	0.12124	0
0.10344	0.72802	0.05331	0.0415	0.31947	0.1787	0.85038	0.80155	0.16438	0.00269	0.10344	0
0.38698	0.72755	0.52119	0.05564	0.49667	0.17021	0.93003	0.80073	0.59521	0.00155	0.38698	0
0.63265	0.72193	0.27342	0.1195	0.75343	0.16371	0.92561	0.79353	0.92949	0.000855266	0.63265	0
0.60241	0.72484	0.30716	0.08462	0.69836	0.16938	0.92134	0.79702	0.97715	0.000478505	0.60241	0.00364
0.62841	0.72645	0.17019	0.03533	0.74478	0.15981	0.91563	0.799	0.97817	0.000361576	0.62841	0
0.50382	0.72656	0.18178	0.02704	0.64693	0.15786	0.9043	0.79887	0.96834	0.000225515	0.50382	0
0.55156	0.71867	0.20282	0.08698	0.64547	0.1679	0.91307	0.78895	0.9612	0.000200066	0.55156	0.000272836
0.55156	0.71867	0.20282	0.08698	0.64547	0.1679	0.91307	0.78895	0.96446	0.00032801	0.55156	0.000272836
0.66714	0.72193	0.09451	0.06051	0.78077	0.18421	0.915	0.79391	0.982	0.00188	0.66714	0.01159
0.70762	0.72148	0.0024	0.10868	0.85355	0.19868	0.88221	0.79441	0.92847	0.0073	0.70762	0
0.2932	0.72597	0.01524	0.16113	0.48667	0.19652	0.8206	0.79988	0.50643	0.01202	0.2932	0.02282
0.47527	0.72759	0.06308	0.08278	0.54419	0.18451	0.87432	0.80149	0.69647	0.00815	0.47527	0.00709
0.43098	0.73564	0.01813	0.000679913	0.5033	0.17077	0.86678	0.81078	0.78493	0.00339	0.43098	0.00301
0.33301	0.73395	0.08624	0.00118	0.43367	0.16322	0.85942	0.80855	0.66816	0.00128	0.33301	0
0.31511	0.73258	0.19748	0.00561	0.42243	0.16341	0.87267	0.80675	0.60849	0.000491055	0.31511	0
0.38348	0.73989	0.25573	0.04592	0.48057	0.1617	0.87931	0.816	0.67525	0.00033242	0.38348	0
0.41696	0.73969	0.06336	0.029	0.52088	0.1674	0.86948	0.81583	0.78042	0.00107	0.41696	0.00178
0.4058	0.74007	0.16584	0.00985	0.5062	0.19284	0.88019	0.8163	0.80313	0.00487	0.4058	0
0.4058	0.74178	0.16584	4.65863e-05	0.5062	0.20713	0.88019	0.81838	0.82289	0.00931	0.4058	0.00819
0.53076	0.73479	0.02872	0.0109	0.6108	0.19923	0.85149	0.81009	0.81809	0.01079	0.53076	0
0.50469	0.74008	0.64929	0.01967	0.6127	0.16937	0.94958	0.81619	0.7868	0.0053	0.50469	0
0.68654	0.74008	0.39407	0.01967	0.79848	0.16937	0.93999	0.81619	0.97534	0.00275	0.68654	0
0.70125	0.73501	0.41214	0.04211	0.81042	0.16201	0.95053	0.80985	0.98705	0.000841164	0.70125	0
0.72917	0.737	0.45302	0.05796	0.81898	0.15184	0.96384	0.81229	0.98661	0.000449584	0.72917	0
0.75682	0.74041	0.3792	0.04713	0.89288	0.15266	0.96255	0.81662	0.98909	0.000521529	0.75682	0
0.77206	0.73207	0.28102	0.00608	0.89594	0.17284	0.94797	0.80626	0.98844	0.00316	0.77206	0
0.77206	0.7547	0.28102	0.05466	0.89594	0.17872	0.94797	0.83397	0.98669	0.02896	0.77206	0.00398
0.67249	0.72328	0.22681	0.08843	0.8096	0.18616	0.92706	0.7946	0.98162	0.25833	0.67249	0.009
0.66843	0.72879	0.19797	0.00977	0.78728	0.16004	0.92108	0.80132	0.98398	0.11178	0.66843	0
0.69303	0.73375	0.01312	0.000300914	0.82574	0.15114	0.8826	0.8078	0.9798	0.02285	0.69303	0
0.44496	0.73375	0.05792	0.000300914	0.58861	0.15114	0.81105	0.8078	0.79463	9.34851e-05	0.44496	0
0.10017	0.72828	0.34148	0.05833	0.32061	0.15421	0.88564	0.80057	0.15556	3.75549e-05	0.10017	0
0.15434	0.71946	0.17609	0.08772	0.35964	0.16176	0.87589	0.78915	0.31607	0.000557184	0.15434	0.00579
0.18131	0.72059	0.05972	0.17576	0.37264	0.19966	0.86016	0.79287	0.30777	0.00306	0.18131	0
0.47862	0.72507	0.45769	0.14384	0.57598	0.18741	0.93662	0.79805	0.66729	0.00311	0.47862	0
0.63407	0.72105	0.29635	0.16914	0.74271	0.1854	0.92682	0.79309	0.94128	0.00224	0.63407	0.00548
0.60241	0.71994	0.30716	0.15315	0.69836	0.18006	0.92134	0.79188	0.97642	0.00239	0.60241	0.000461795
0.62387	0.72026	0.28467	0.06055	0.74694	0.17747	0.93289	0.79219	0.98102	0.00215	0.62387	0
0.64121	0.72019	0.22228	0.0537	0.78648	0.17928	0.9326	0.7921	0.98299	0.00218	0.64121	0.00401
0.61146	0.7325	0.14015	0.00593	0.74527	0.17106	0.91435	0.80699	0.97962	0.0022	0.61146	0.02058
0.61146	0.73487	0.14015	0.00819	0.74527	0.15632	0.91435	0.80967	0.97461	0.00096728	0.61146	0
0.59616	0.73489	0.13424	0.00424	0.74048	0.16304	0.91297	0.80968	0.97848	0.000349712	0.59616	0
0.7206	0.73489	0.00689	0.00424	0.84531	0.16304	0.88959	0.80968	0.93476	0.000291215	0.7206	0
0.29355	0.73746	0.01722	0.04649	0.48174	0.15715	0.81126	0.81289	0.5683	0.000367113	0.29355	0
0.47527	0.73383	0.06308	0.01156	0.54419	0.1641	0.87432	0.80833	0.77347	0.000413852	0.47527	0.00116
0.49592	0.73461	0.06058	0.01303	0.57239	0.18853	0.88506	0.80965	0.89387	0.00251	0.49592	0
0.47881	0.74582	0.22774	0.10675	0.53397	0.1961	0.89441	0.82304	0.85767	0.00981	0.47881	0
0.57725	0.7453	0.09982	0.13574	0.63596	0.20507	0.89319	0.82241	0.88273	0.01703	0.57725	0
0.56614	0.74565	0.09312	0.10014	0.63325	0.20285	0.88387	0.82256	0.909	0.02689	0.56614	0
0.53061	0.73622	0.02146	0.000141301	0.6025	0.20843	0.87233	0.8119	0.92024	0.01366	0.53061	0
0.53061	0.75257	0.02146	0.06992	0.6025	0.23234	0.87233	0.83118	0.90542	0.01649	0.53061	0.03742
0.54817	0.74581	0.04048	0.03154	0.621	0.22236	0.88398	0.82319	0.89505	0.01849	0.54817	0.02425
0.59437	0.74152	0.03118	0.02971	0.6456	0.19495	0.8552	0.81799	0.91408	0.01756	0.59437	0.01367
0.59437	0.74152	0.03118	0.02971	0.6456	0.19495	0.8552	0.81799	0.74387	0.01808	0.59437	0.01367
0.40734	0.74664	0.62055	0.06888	0.52342	0.19741	0.93557	0.82405	0.60649	0.01512	0.40734	0
0.6767	0.74745	0.39933	2.40741e-05	0.7764	0.19549	0.93815	0.82527	0.92827	0.01169	0.6767	0.00498
0.70125	0.74931	0.41214	0.00384	0.81042	0.21546	0.95053	0.82766	0.98686	0.01137	0.70125	0.06048
0.72917	0.74596	0.45302	0.000205248	0.81898	0.23944	0.96384	0.82375	0.98524	0.01604	0.72917	0.03981
0.79068	0.73994	0.36556	0.000137562	0.87966	0.19204	0.95692	0.81622	0.98703	0.00702	0.79068	0.00177
0.79068	0.73024	0.36556	0.02162	0.87966	0.17749	0.95692	0.80394	0.98663	0.00202	0.79068	0
0.71604	0.7312	0.22488	0.03563	0.86024	0.16991	0.93298	0.805	0.98595	0.0021	0.71604	0
0.62276	0.73427	0.16081	0.01363	0.72364	0.20075	0.90574	0.80925	0.98012	0.000771951	0.62276	0.00935
0.67296	0.73018	0.12982	0.0126	0.79274	0.18996	0.90537	0.80394	0.98379	0.000439382	0.67296	0.0052
0.66362	0.72392	0.00498	0.0546	0.79007	0.19314	0.85017	0.79631	0.97001	0.00122	0.66362	0.00256
0.44496	0.72392	0.05792	0.0546	0.58861	0.19314	0.81105	0.79631	0.73876	0.00256	0.44496	0.00256
0.12475	0.73544	0.20296	0.02136	0.31262	0.18007	0.87172	0.81062	0.10735	0.0038	0.12475	0.00492
0.13011	0.73559	0.0641	0.02393	0.33225	0.18168	0.85933	0.81078	0.16692	0.00304	0.13011	0.0079
0.33779	0.73008	0.49694	0.000381048	0.47065	0.19732	0.93682	0.80395	0.48614	0.00105	0.33779	0
0.63407	0.73336	0.29635	0.00228	0.74271	0.18598	0.92682	0.80792	0.90756	0.000660196	0.63407	0
0.63046	0.73746	0.26723	0.00544	0.7234	0.17332	0.929	0.813	0.97858	0.000418306	0.63046	0
0.70248	0.72948	0.21724	0.000269421	0.79607	0.17216	0.92724	0.80282	0.97876	0.000167318	0.70248	0
0.6653	0.73035	0.10929	9.08224e-06	0.78397	0.1541	0.90857	0.80367	0.98001	4.8032e-05	0.6653	0
0.6653	0.73005	0.10929	0.01441	0.78397	0.15151	0.90857	0.80309	0.97358	1.38441e-05	0.6653	0
0.5306	0.73383	0.10007	0.17542	0.64959	0.19337	0.89113	0.8088	0.95111	0.00219	0.5306	0.00932
0.55942	0.74434	0.10502	0.02619	0.6928	0.17297	0.90643	0.82128	0.96699	0.0041	0.55942	0
0.64975	0.74448	0.000978906	0.0107	0.78996	0.19436	0.86315	0.82151	0.92362	0.00574	0.64975	0
0.29355	0.74448	0.01722	0.0107	0.48174	0.19436	0.81126	0.82151	0.50821	0.00592	0.29355	0
0.51829	0.74255	0.06755	0.0016	0.56872	0.18847	0.87787	0.81926	0.77122	0.00399	0.51829	0.02176
0.49827	0.74548	0.11778	0.0057	0.57662	0.19139	0.88641	0.82285	0.92089	0.00306	0.49827	0
0.5332	0.75673	0.14139	0.04054	0.59416	0.18894	0.88832	0.83633	0.93252	0.00303	0.5332	0
0.56249	0.742	0.19778	0.00139	0.63398	0.19839	0.90295	0.81867	0.94573	0.00323	0.56249	0.00278
0.57637	0.74927	0.12449	2.62331e-06	0.64882	0.19326	0.88872	0.82734	0.95017	0.00332	0.57637	0
0.57637	0.73186	0.12449	0.14235	0.64882	0.15624	0.88872	0.80551	0.94291	0.00116	0.57637	0
0.47279	0.72208	0.05236	0.22324	0.54258	0.16249	0.87225	0.7927	0.90912	0.000371543	0.47279	0
0.47279	0.72055	0.05236	0.26082	0.54258	0.16146	0.87225	0.79068	0.89931	0.000149573	0.47279	0
0.47424	0.72055	0.01875	0.26082	0.56005	0.16146	0.86795	0.79068	0.90858	9.57648e-05	0.47424	0
0.54395	0.72664	0.06208	0.11971	0.61356	0.16047	0.83829	0.79876	0.85562	0.000148926	0.54395	0
0.20801	0.72717	0.66806	0.09174	0.35788	0.16066	0.92316	0.79953	0.25627	0.000250928	0.20801	0
0.6767	0.72868	0.39933	0.0625	0.7764	0.18115	0.93815	0.80214	0.8552	0.000557301	0.6767	0.01485
0.6714	0.7351	0.36263	0.000207445	0.78877	0.1614	0.93538	0.80991	0.98745	0.00038913	0.6714	0
0.65737	0.73088	0.298	0.01425	0.76611	0.15529	0.92825	0.80426	0.98777	0.000130405	0.65737	0
0.65737	0.72375	0.298	0.01832	0.76611	0.15012	0.92825	0.79453	0.98758	4.33634e-05	0.65737	0
0.69266	0.72279	0.3424	0.09209	0.7506	0.15861	0.93143	0.79342	0.98861	3.87473e-05	0.69266	0
0.65678	0.72213	0.34462	0.05424	0.77312	0.1684	0.93569	0.79295	0.9907	0.0003635	0.65678	0
0.69979	0.72805	0.22687	0.05007	0.80567	0.18544	0.92747	0.80172	0.98851	0.00182	0.69979	0
0.66932	0.72805	0.033	0.05007	0.81316	0.18544	0.89159	0.80172	0.98692	0.00196	0.66932	0
0.66362	0.73671	0.00498	0.01038	0.79007	0.17129	0.85017	0.81211	0.89802	0.0016	0.66362	0.0061
0.24241	0.74133	0.09657	0.01597	0.40558	0.17566	0.79239	0.81792	0.44252	0.000907102	0.24241	0.0115
0.1674	0.73945	0.00337	0.00544	0.32186	0.18323	0.85299	0.81568	0.10236	0.000659319	0.1674	0.01876
0.1674	0.74474	0.00337	0.02477	0.32186	0.18662	0.85299	0.82231	0.14884	0.000725726	0.1674	0.02581
0.16036	0.74825	0.03441	0.06772	0.37308	0.18827	0.82111	0.82661	0.15396	0.00126	0.16036	0.01189
0.33779	0.72968	0.49694	0.00552	0.47065	0.19754	0.93682	0.80376	0.38879	0.0059	0.33779	0
0.59599	0.72742	0.23524	0.01832	0.725	0.20372	0.92504	0.80159	0.86545	0.01912	0.59599	0
0.58231	0.73146	0.15382	0.07208	0.70047	0.20117	0.90863	0.80628	0.96786	0.02093	0.58231	0
0.55498	0.73146	0.09755	0.07208	0.65082	0.20117	0.8917	0.80628	0.96185	0.0225	0.55498	0
0.55498	0.7263	0.09755	0.10378	0.65082	0.19165	0.8917	0.80019	0.95567	0.01935	0.55498	0
0.51521	0.72339	0.08184	0.0784	0.63146	0.17988	0.88273	0.79647	0.92755	0.01351	0.51521	0
0.48349	0.73296	0.16869	0.00361	0.58657	0.16001	0.89669	0.80721	0.90654	0.00352	0.48349	0
0.64789	0.72362	0.03891	0.08195	0.77029	0.16212	0.89797	0.79495	0.96235	0.000861596	0.64789	0
0.64975	0.72589	0.000978906	0.02212	0.78996	0.17524	0.86315	0.79814	0.87036	0.00113	0.64975	0.00895
0.37986	0.73399	0.13804	0.02667	0.48462	0.21509	0.85893	0.80917	0.60685	0.01022	0.37986	0.03808
0.4828	0.75692	0.04425	0.00116	0.5447	0.26574	0.87124	0.836	0.8757	0.03593	0.4828	0.13119
0.52248	0.75271	0.1078	0.05009	0.57191	0.18771	0.88384	0.83218	0.92782	0.00771	0.52248	0.02499
0.55954	0.73051	0.12298	0.0025	0.63974	0.15015	0.88697	0.80374	0.9449	0.000168356	0.55954	0
0.55954	0.73562	0.12298	0.0062	0.63974	0.15024	0.88697	0.81038	0.94879	5.52269e-05	0.55954	0
0.54761	0.73562	0.04752	0.0062	0.63894	0.15024	0.86908	0.81038	0.94737	4.47498e-05	0.54761	0
0.51575	0.74295	0.00478	0.05191	0.58388	0.15233	0.86342	0.82003	0.92961	3.39777e-05	0.51575	0.00727
0.51575	0.74666	0.00478	0.08392	0.58388	0.15354	0.86342	0.82493	0.92227	0.000209016	0.51575	0
0.48741	0.77025	0.000530558	0.12196	0.58142	0.20278	0.85864	0.8543	0.91926	0.08364	0.48741	0.01469
0.52606	0.74793	0.05305	1.86543e-06	0.60414	0.33719	0.83414	0.82647	0.83999	0.20311	0.52606	0.14849
0.20801	0.74314	0.66806	0.05726	0.35788	0.18068	0.92316	0.82027	0.16506	0.01679	0.20801	0.00778
0.52524	0.75381	0.55185	0.14628	0.63992	0.18326	0.94689	0.83346	0.67481	0.00281	0.52524	0.00718
0.68908	0.74988	0.35332	0.09586	0.78595	0.18962	0.94183	0.82825	0.80373	0.00618	0.68908	0
0.68908	0.74996	0.35332	0.09861	0.78595	0.17804	0.94183	0.82799	0.83691	0.00731	0.68908	0
0.67167	0.75385	0.21665	0.26479	0.81101	0.18414	0.92224	0.83295	0.90872	0.00481	0.67167	0.02119
0.66387	0.75385	0.31415	0.26479	0.75049	0.18414	0.9252	0.83295	0.92775	0.00405	0.66387	0.02119
0.64997	0.757	0.15185	0.30542	0.78609	0.19067	0.91865	0.83662	0.88087	0.0053	0.64997	0
0.55471	0.75248	0.000853333	0.27198	0.72954	0.19352	0.86526	0.83116	0.94595	0.00736	0.55471	0.01157
0.66932	0.76651	0.033	0.4115	0.81316	0.20167	0.89159	0.84767	0.89093	0.0116	0.66932	0
0.40887	0.76604	0.07841	0.28266	0.59729	0.20612	0.812	0.84643	0.67291	0.01996	0.40887	0.01834
0.13214	0.76498	0.00857	0.32445	0.30522	0.20941	0.83855	0.8452	0.12543	0.02456	0.13214	0
0.16954	0.76286	0.06079	0.25552	0.34369	0.20725	0.82103	0.84257	0.22689	0.02779	0.16954	0.00281
0.16954	0.76166	0.06079	0.18682	0.34369	0.2124	0.82103	0.84125	0.22099	0.02804	0.16954	0.01184
0.45003	0.76076	0.26121	0.21632	0.59857	0.20958	0.91319	0.84012	0.64567	0.02788	0.45003	0.0153
0.57866	0.75037	0.08805	0.03993	0.69989	0.20173	0.89371	0.82826	0.78445	0.02162	0.57866	0.00656
0.57866	0.75037	0.08805	0.03993	0.69989	0.20173	0.89371	0.82826	0.80306	0.01646	0.57866	0.00656
0.57563	0.747	0.05771	0.03443	0.67065	0.17329	0.88545	0.8248	0.82342	0.00551	0.57563	0
0.44321	0.73854	0.15887	0.00108	0.57967	0.17682	0.89825	0.81438	0.75698	0.00412	0.44321	0
0.53095	0.73706	0.04977	0.00496	0.6727	0.17938	0.88974	0.81254	0.88769	0.00397	0.53095	0
0.64789	0.74347	0.03891	0.01831	0.77029	0.18058	0.89797	0.82034	0.93809	0.00532	0.64789	0
0.51091	0.75457	0.01447	0.13792	0.65202	0.18641	0.83854	0.83358	0.70668	0.00683	0.51091	0.00512
0.27619	0.75155	0.54322	0.15048	0.39634	0.18208	0.91548	0.83016	0.36281	0.00557	0.27619	0.0204
0.47851	0.75966	0.3702	0.18562	0.61868	0.17059	0.93806	0.84053	0.71295	0.00356	0.47851	0
0.32871	0.7498	0.27261	0.02959	0.48385	0.17403	0.91327	0.82828	0.64773	0.00228	0.32871	0.00194
0.48536	0.75028	0.21016	0.07722	0.63614	0.16901	0.92756	0.82877	0.77633	0.00311	0.48536	0
0.48935	0.75168	0.09156	0.11615	0.6548	0.18939	0.91264	0.83096	0.78404	0.0069	0.48935	0.00628
0.33982	0.75168	0.00456	0.11615	0.51698	0.18939	0.85648	0.83096	0.56548	0.01492	0.33982	0.00628
0.27358	0.7531	0.20606	0.06438	0.41144	0.20518	0.85344	0.83299	0.32969	0.01746	0.27358	0.01767
0.47507	0.75638	0.02341	0.11936	0.54209	0.21784	0.86311	0.83684	0.71228	0.02129	0.47507	0.0368
0.45741	0.74788	0.04229	0.02808	0.54209	0.18616	0.86922	0.82646	0.88292	0.00623	0.45741	0.0019
0.55954	0.74	0.12298	0.00295	0.63974	0.19658	0.88697	0.81641	0.93933	0.00113	0.55954	0
0.59087	0.7367	0.08841	0.00517	0.66723	0.19231	0.8863	0.81223	0.9425	0.00194	0.59087	0.01544
0.52878	0.72874	0.00485	0.11114	0.634	0.19992	0.86166	0.80246	0.93749	0.00379	0.52878	0.01757
0.52878	0.73604	0.00485	0.02368	0.634	0.20552	0.86166	0.81158	0.9278	0.00484	0.52878	0.03027
0.48982	0.739	0.01479	0.00283	0.55985	0.20225	0.84073	0.8152	0.91982	0.00438	0.48982	0.03507
0.50666	0.74214	0.02341	0.000451092	0.55196	0.17017	0.8342	0.81905	0.8958	0.00136	0.50666	0.00666
0.48022	0.746	0.06262	0.0264	0.52595	0.18235	0.82404	0.82401	0.70575	0.00181	0.48022	0.01654
0.24478	0.7397	0.38101	0.00243	0.41274	0.18959	0.90425	0.81595	0.28317	0.00302	0.24478	0.00393
0.36806	0.7397	0.24564	0.00243	0.50995	0.18959	0.89821	0.81595	0.53558	0.00318	0.36806	0.00393
0.32798	0.74105	0.12808	1.54006e-07	0.51734	0.18877	0.87639	0.81763	0.56558	0.00264	0.32798	0.01387
0.21002	0.74703	0.000279152	0.02983	0.41282	0.17483	0.82451	0.82516	0.458	0.00101	0.21002	0
0.55471	0.74847	0.000853333	0.09124	0.72954	0.16189	0.86526	0.82728	0.68812	0.00020828	0.55471	0.00539
0.26822	0.74064	0.06181	0.00571	0.4257	0.17847	0.80571	0.81705	0.4366	0.000583207	0.26822	0
0.29567	0.75144	0.51799	0.04862	0.4391	0.18992	0.92026	0.83027	0.49994	0.00167	0.29567	0.01158
0.51254	0.75092	0.24082	0.04599	0.6712	0.17426	0.91711	0.82973	0.72223	0.00149	0.51254	0.0017
0.22218	0.75817	0.1759	0.14544	0.39212	0.18777	0.88051	0.83943	0.20287	0.00126	0.22218	0.0315
0.30124	0.76074	0.03951	0.07216	0.48217	0.24558	0.87006	0.84269	0.36398	0.00188	0.30124	0.02996
0.17709	0.76871	0.00213	0.13762	0.37666	0.23744	0.83241	0.85144	0.30022	0.00291	0.17709	0.03639
0.53095	0.75131	0.04977	0.2043	0.6727	0.18027	0.88974	0.8302	0.66802	0.00172	0.53095	0
0.46442	0.74421	0.00673	0.1337	0.60529	0.17951	0.83816	0.82137	0.63926	0.00181	0.46442	0
0.23915	0.74691	0.52473	0.10404	0.37225	0.1861	0.90949	0.82481	0.28198	0.00207	0.23915	0
0.4652	0.75376	0.43768	0.15236	0.58754	0.18764	0.93724	0.83302	0.75407	0.00267	0.4652	0
0.47851	0.75376	0.3702	0.15236	0.61868	0.18764	0.93806	0.83302	0.90173	0.00285	0.47851	0
0.42768	0.74657	0.12007	0.13053	0.56582	0.19326	0.90596	0.82425	0.87174	0.00381	0.42768	0.01734
0.48714	0.75523	0.16689	0.14698	0.61372	0.19803	0.92212	0.83426	0.91953	0.00727	0.48714	0.00543
0.4784	0.75864	0.15281	0.02289	0.63052	0.20635	0.9234	0.83841	0.93702	0.00954	0.4784	0.00969
0.54746	0.74768	0.10307	0.00176	0.69286	0.23406	0.9192	0.82563	0.90907	0.01023	0.54746	0.05303
0.50629	0.75097	0.00684	0.08384	0.6813	0.20915	0.88387	0.82989	0.83096	0.00409	0.50629	0.02101
0.50629	0.74621	0.00684	0.02829	0.6813	0.19932	0.88387	0.82392	0.59406	0.00347	0.50629	0
0.24987	0.73748	0.28792	0.00818	0.3814	0.19064	0.86163	0.81316	0.31484	0.00323	0.24987	0.01626
0.45741	0.7397	0.04229	0.00187	0.54209	0.18538	0.86922	0.81595	0.79653	0.00151	0.45741	0.00822
0.50377	0.73668	0.01729	0.01175	0.56185	0.17897	0.86056	0.81211	0.91919	0.00107	0.50377	0
0.47406	0.74436	3.71519e-05	0.08199	0.53709	0.17184	0.852	0.82174	0.91384	0.000880695	0.47406	0
0.47406	0.75141	3.71519e-05	0.08384	0.53709	0.18288	0.852	0.83034	0.9068	0.0015	0.47406	0
0.45017	0.75439	0.00799	0.21396	0.51908	0.17558	0.8357	0.83386	0.87757	0.00173	0.45017	0.01268
0.49905	0.74702	0.0315	0.00278	0.55586	0.17714	0.83977	0.82493	0.81999	0.00135	0.49905	0
0.44655	0.74466	0.02851	0.0028	0.50072	0.18804	0.83625	0.82195	0.66787	0.00195	0.44655	0
0.28024	0.74466	0.06002	0.0028	0.47887	0.18804	0.87026	0.82195	0.56331	0.00237	0.28024	0
0.51254	0.74211	0.24082	0.000421564	0.6712	0.18037	0.91711	0.81872	0.88852	0.00274	0.51254	0.01385
0.43292	0.74521	0.14507	0.02069	0.62621	0.18729	0.90423	0.82281	0.82465	0.0022	0.43292	0.01263
0.44782	0.75146	0.10707	0.00309	0.65245	0.22603	0.89961	0.83089	0.81234	0.01632	0.44782	0.07822
0.6686	0.74707	0.01616	0.00282	0.87653	0.22471	0.88439	0.82561	0.84174	0.10663	0.6686	0.04201
0.67944	0.74959	0.02628	0.031	0.87949	0.1814	0.84801	0.82849	0.66461	0.03374	0.67944	0
0.43478	0.75201	0.50541	0.06735	0.54722	0.18805	0.93836	0.83158	0.6246	0.00246	0.43478	0
0.4652	0.7561	0.43768	0.04303	0.58754	0.18626	0.93724	0.8367	0.88323	0.00173	0.4652	0.0286
0.45236	0.74915	0.34493	0.11226	0.59018	0.18186	0.93594	0.82769	0.92517	0.00131	0.45236	0.00915
0.5278	0.74632	0.34772	0.00407	0.66175	0.18562	0.94977	0.82413	0.94431	0.00137	0.5278	0
0.52151	0.75683	0.25841	0.04823	0.65059	0.18529	0.93876	0.83724	0.95171	0.00145	0.52151	0
0.48908	0.74048	0.15819	7.09205e-05	0.64609	0.20555	0.92352	0.81702	0.95346	0.00156	0.48908	0.01414
0.49986	0.73797	0.10993	0.01982	0.65059	0.18805	0.92141	0.81374	0.94468	0.00158	0.49986	0
0.49986	0.74685	0.10993	0.00374	0.65059	0.17902	0.92141	0.82452	0.84841	0.00172	0.49986	0
0.06404	0.74232	0.0093	0.00039025	0.27436	0.16669	0.82913	0.81909	0.36895	0.000820646	0.06404	0.00154
0.24987	0.74232	0.28792	0.00039025	0.3814	0.16669	0.86163	0.81909	0.20117	0.000438512	0.24987	0.00154
0.42994	0.73833	0.10371	0.00673	0.52403	0.16699	0.87436	0.81406	0.61866	0.000200721	0.42994	0
0.4551	0.73571	0.013	0.05073	0.56613	0.17627	0.86563	0.81082	0.74277	0.000280201	0.4551	0
0.4551	0.72616	0.013	0.1894	0.56613	0.18338	0.86563	0.79884	0.74976	0.000695208	0.4551	0.00538
0.48612	0.7344	0.00423	0.12087	0.57661	0.16977	0.86213	0.80917	0.74458	0.00147	0.48612	0
0.41638	0.72951	0.02726	0.18449	0.53835	0.17299	0.84131	0.80284	0.66447	0.000579169	0.41638	0.01031
0.35413	0.72212	0.00167	0.21026	0.51569	0.18605	0.84951	0.79356	0.62128	0.00032493	0.35413	0.01739
0.26194	0.73313	0.00013443	0.06411	0.43057	0.1881	0.84811	0.80775	0.57771	0.000520753	0.26194	0.01419
0.30983	0.72486	0.00155	0.19175	0.46713	0.16838	0.85608	0.79651	0.60837	0.000232524	0.30983	0.00826
0.33529	0.72153	0.03954	0.2885	0.49637	0.17508	0.83531	0.79262	0.61571	0.000189068	0.33529	0.00632
0.43478	0.71609	0.50541	0.47721	0.54722	0.17915	0.93836	0.78585	0.68106	0.000227302	0.43478	0.00834
0.47834	0.72847	0.36896	0.1266	0.6097	0.17789	0.93746	0.8017	0.90451	0.000339421	0.47834	0.00646
0.50171	0.73467	0.32103	0.03185	0.62864	0.18017	0.93317	0.80965	0.93931	0.000545118	0.50171	0.00876
0.48229	0.73467	0.28428	0.03185	0.5998	0.18017	0.92831	0.80965	0.93966	0.000599047	0.48229	0.00876
0.47963	0.7265	0.21247	0.18869	0.6289	0.18824	0.92117	0.79943	0.95299	0.000498081	0.47963	0.00965
0.55213	0.72103	0.24283	0.21179	0.69404	0.17108	0.9383	0.7918	0.96364	0.000358152	0.55213	0.00646
0.49986	0.71818	0.10993	0.15519	0.65059	0.16957	0.92141	0.78822	0.95046	0.000303022	0.49986	0
0.54959	0.7243	0.02566	0.05743	0.70377	0.1661	0.89425	0.79588	0.94919	0.000183595	0.54959	0
0.54959	0.71842	0.02566	0.10504	0.70377	0.16803	0.89425	0.78843	0.77581	0.000201231	0.54959	0.00807
0.31909	0.72379	0.02276	0.15174	0.46993	0.17027	0.85576	0.79552	0.41768	0.000260512	0.31909	0.000463716
0.36313	0.72003	0.50437	0.15695	0.513	0.15796	0.93183	0.78988	0.63788	0.000127115	0.36313	0.000360344
0.48891	0.71787	0.43433	0.33559	0.59669	0.1678	0.93878	0.78741	0.88637	0.000155806	0.48891	0.02271
0.49659	0.7236	0.34649	0.19308	0.64809	0.17947	0.94637	0.7955	0.89216	0.000470635	0.49659	0.02199
0.51567	0.72543	0.2247	0.15245	0.6499	0.186	0.92675	0.79806	0.9228	0.000948764	0.51567	0.03606
0.51507	0.72586	0.31757	0.09662	0.67092	0.20097	0.94303	0.7988	0.95741	0.00127	0.51507	0.02335
0.55213	0.73114	0.24283	0.11118	0.69404	0.18557	0.9383	0.80519	0.96694	0.00269	0.55213	0.01619
0.51682	0.71618	0.15063	0.29167	0.6824	0.18137	0.91998	0.78565	0.95996	0.01522	0.51682	0.00555
0.53132	0.72878	0.04142	0.16509	0.69055	0.16534	0.89817	0.80153	0.96275	0.00394	0.53132	0
0.53132	0.73392	0.04142	0.06427	0.69055	0.16173	0.89817	0.80822	0.89112	0.00106	0.53132	0
0.26155	0.73392	0.09651	0.06427	0.39145	0.16173	0.88802	0.80822	0.35393	0.00104	0.26155	0
0.34613	0.72486	0.00385	0.08208	0.4582	0.15428	0.8595	0.7961	0.48243	0.000261797	0.34613	0
0.22189	0.7258	0.1539	0.05089	0.35058	0.15628	0.85405	0.7974	0.35633	8.28787e-05	0.22189	0
0.31909	0.72792	0.02276	0.08573	0.46993	0.17428	0.85576	0.80089	0.61785	0.000300023	0.31909	0
0.37524	0.73543	0.000267442	0.03987	0.54401	0.17285	0.85145	0.81046	0.75795	0.000642573	0.37524	0
0.41231	0.735	0.00369	0.17747	0.58697	0.18439	0.84966	0.81003	0.79715	0.00295	0.41231	0.00945
0.34199	0.72673	0.04038	0.10044	0.55068	0.19945	0.81935	0.79989	0.68044	0.02505	0.34199	0.0017
0.33582	0.73299	0.5235	0.07255	0.48576	0.20862	0.92753	0.80783	0.46545	0.07221	0.33582	0.0264
0.3988	0.7359	0.2742	0.09747	0.55872	0.19568	0.92957	0.81131	0.7014	0.01982	0.3988	0.02007
0.29978	0.7284	0.08901	0.26247	0.4357	0.20702	0.88889	0.80214	0.67857	0.00234	0.29978	0.00793
0.38731	0.73428	0.07469	0.03385	0.52747	0.19361	0.90213	0.80923	0.83684	0.00143	0.38731	0.00465
0.51507	0.73726	0.31757	0.08885	0.67092	0.18935	0.94303	0.81288	0.94173	0.00154	0.51507	0
0.50357	0.73513	0.2586	0.11904	0.66064	0.19471	0.93681	0.81033	0.9497	0.00172	0.50357	0.0201
0.47655	0.73513	0.15419	0.11904	0.66645	0.19471	0.92398	0.81033	0.94586	0.00156	0.47655	0.0201
0.47655	0.73077	0.15419	0.17883	0.66645	0.17563	0.92398	0.8045	0.94546	0.000497268	0.47655	0
0.47638	0.73428	0.00767	0.0845	0.66439	0.16714	0.8786	0.80883	0.8399	0.000113602	0.47638	0.00652
0.28287	0.73086	0.13542	0.02413	0.4089	0.16153	0.9026	0.80424	0.45574	4.42728e-05	0.28287	0.02121
0.57017	0.72735	0.01738	0.06836	0.63342	0.16796	0.90255	0.79982	0.79332	6.18195e-05	0.57017	0
0.40808	0.73553	0.00176	0.09289	0.5159	0.17105	0.84453	0.81052	0.63611	0.000111456	0.40808	0.01534
0.22189	0.73513	0.1539	0.03281	0.35058	0.17532	0.85405	0.81003	0.34451	0.000251934	0.22189	0.000790289
0.54584	0.73205	0.01536	0.1215	0.69274	0.17958	0.83567	0.80629	0.67888	0.000678288	0.54584	0
0.57839	0.74013	0.06107	0.000418986	0.74162	0.18414	0.82683	0.81643	0.77655	0.0011	0.57839	0
0.51155	0.7421	0.06982	0.02491	0.7107	0.17138	0.82199	0.81874	0.78712	0.00105	0.51155	0
0.38787	0.73772	0.14915	0.01661	0.54232	0.17005	0.78427	0.8133	0.66432	0.000681195	0.38787	0
0.18082	0.73984	0.54772	0.00636	0.32682	0.17902	0.8927	0.81603	0.10744	0.00119	0.18082	0
0.27761	0.74672	0.1207	0.00878	0.40757	0.19343	0.88838	0.8244	0.34354	0.0032	0.27761	0
0.36642	0.74273	0.02562	0.0031	0.5014	0.18888	0.87104	0.81951	0.7141	0.00388	0.36642	0
0.38731	0.74273	0.07469	0.0031	0.52747	0.18888	0.90213	0.81951	0.85803	0.00373	0.38731	0
0.42978	0.73697	0.0717	0.00536	0.57658	0.17631	0.90073	0.81244	0.89345	0.00244	0.42978	0
0.42486	0.73986	0.04477	0.00442	0.56585	0.17771	0.89147	0.81604	0.8821	0.0015	0.42486	0.00159
0.42486	0.74062	0.04477	0.00105	0.56585	0.18605	0.89147	0.81708	0.88716	0.00183	0.42486	0.01674
0.42684	0.749	0.0287	0.00463	0.59494	0.2081	0.88197	0.82777	0.88171	0.00353	0.42684	0.02186
0.41618	0.7486	0.000205096	1.53446e-05	0.59082	0.20899	0.85917	0.827	0.68246	0.00277	0.41618	0.01266
0.24088	0.74355	0.08318	0.00181	0.37366	0.20988	0.88001	0.82078	0.37957	0.00253	0.24088	0.01255
0.48094	0.74345	0.00241	0.01245	0.54392	0.19647	0.87147	0.82057	0.75093	0.00274	0.48094	0
0.21922	0.74084	0.03955	0.0141	0.38769	0.20114	0.86675	0.81736	0.33173	0.0033	0.21922	0.0146
0.35121	0.73963	0.003	0.06692	0.44054	0.20084	0.84951	0.81593	0.45354	0.00312	0.35121	0.02189
0.36642	0.73675	0.02562	0.01151	0.5014	0.2094	0.87104	0.81249	0.59707	0.0023	0.36642	0.03958
0.34733	0.73488	0.00405	0.09863	0.50281	0.23376	0.85997	0.81046	0.75465	0.00402	0.34733	0.03763
0.30387	0.73297	0.000540897	0.06783	0.47449	0.18293	0.85099	0.80763	0.72979	0.00278	0.30387	0.01287
0.30387	0.73373	0.000540897	0.10983	0.47449	0.17863	0.85099	0.80846	0.73921	0.00185	0.30387	0
0.37478	0.73324	0.00118	0.09184	0.52856	0.17713	0.85679	0.80786	0.73053	0.00198	0.37478	0
0.38503	0.73324	0.00185	0.09184	0.54718	0.17713	0.84469	0.80786	0.59808	0.002	0.38503	0
0.48667	0.738	0.1146	0.01758	0.53566	0.17531	0.89421	0.81373	0.7104	0.00124	0.48667	0.01053
0.64694	0.72907	0.12008	0.05619	0.68734	0.1753	0.91874	0.80234	0.83615	0.000507963	0.64694	0
0.64694	0.74325	0.12008	0.000277972	0.68734	0.17448	0.91874	0.82035	0.84477	0.000307242	0.64694	0
0.65507	0.7315	0.09118	0.01983	0.74543	0.1738	0.92662	0.80531	0.84484	0.000190551	0.65507	0.00453
0.72783	0.73003	0.08516	0.08753	0.77058	0.17292	0.92864	0.80347	0.83946	0.000209452	0.72783	0
0.52013	0.71923	0.000423091	0.27216	0.63845	0.16586	0.87484	0.78938	0.71281	0.000171841	0.52013	0
0.21287	0.72785	0.39507	0.14747	0.33392	0.16326	0.90804	0.80049	0.2376	0.000169541	0.21287	0
0.56789	0.72967	0.07796	0.0123	0.61339	0.16153	0.91573	0.80292	0.70089	0.000217367	0.56789	0
0.6309	0.72595	0.03614	0.01566	0.66737	0.15365	0.90968	0.7982	0.74342	0.00025592	0.6309	0
0.24074	0.71602	0.16346	0.03265	0.36566	0.15501	0.89261	0.78551	0.34807	0.000264748	0.24074	0
0.42033	0.71943	0.01967	0.02193	0.50717	0.15868	0.88329	0.79008	0.68179	0.00076761	0.42033	0
0.36601	0.71406	0.00088776	0.10551	0.4693	0.19044	0.85339	0.78474	0.60647	0.0032	0.36601	0
0.18712	0.71406	0.03196	0.10551	0.3589	0.19044	0.86333	0.78474	0.19169	0.00569	0.18712	0
0.27314	0.73228	0.04408	0.03788	0.44408	0.19875	0.87523	0.8073	0.41104	0.01291	0.27314	0.02167
0.27314	0.73219	0.04408	0.0143	0.44408	0.1737	0.87523	0.80665	0.45726	0.00666	0.27314	0.00619
0.33359	0.74261	0.0878	0.000161244	0.51825	0.16831	0.89362	0.81933	0.52306	0.00505	0.33359	0
0.24788	0.72757	0.03842	0.11283	0.45114	0.19001	0.86548	0.80079	0.34777	0.00316	0.24788	0
0.31845	0.74004	0.36005	0.02867	0.39244	0.20011	0.89775	0.81632	0.549	0.00534	0.31845	0.00476
0.63989	0.72942	0.20627	0.15035	0.66229	0.19435	0.92733	0.80348	0.82968	0.00453	0.63989	0
0.64454	0.72315	0.1124	0.27866	0.69379	0.18498	0.91893	0.79579	0.94654	0.00626	0.64454	0
0.64454	0.72246	0.1124	0.17672	0.69379	0.16568	0.91893	0.79493	0.96781	0.00542	0.64454	0
0.61396	0.73624	0.11936	0.05044	0.68076	0.16754	0.92622	0.81147	0.96538	0.00342	0.61396	0
0.63807	0.72267	0.11031	0.13636	0.71702	0.17281	0.93368	0.79472	0.96581	0.00143	0.63807	0
0.72783	0.73145	0.08516	0.04719	0.77058	0.16338	0.92864	0.80534	0.96109	0.00057838	0.72783	0
0.52013	0.72796	0.000423091	0.05457	0.63845	0.16384	0.87484	0.80082	0.84302	0.000327186	0.52013	0
0.44404	0.7214	0.00613	0.06657	0.50634	0.15978	0.85852	0.79244	0.48511	0.000268899	0.44404	0.00424
0.44404	0.7214	0.00613	0.06657	0.50634	0.15978	0.85852	0.79244	0.53271	0.00022611	0.44404	0.00424
0.45819	0.72274	6.31146e-06	0.09516	0.53457	0.16661	0.86899	0.79399	0.52735	0.000172192	0.45819	0
0.44249	0.72843	0.01546	0.04869	0.52277	0.16987	0.85505	0.80145	0.47769	0.000366931	0.44249	0
0.41206	0.71219	0.00262	0.16673	0.4632	0.18226	0.87962	0.78205	0.36586	0.0015	0.41206	0
0.34149	0.72091	0.01172	0.12099	0.40963	0.18749	0.91276	0.79326	0.25008	0.00485	0.34149	0.01222
0.6309	0.72273	0.03614	0.07469	0.66737	0.19736	0.90968	0.79612	0.69085	0.01151	0.6309	0.00345
0.65767	0.73338	0.01778	0.03694	0.66892	0.18193	0.89721	0.80836	0.69562	0.0102	0.65767	0
0.55619	0.73764	0.00868	0.00256	0.61365	0.17649	0.87785	0.81327	0.68332	0.00439	0.55619	0
0.46044	0.73523	0.000525204	0.00655	0.53909	0.14802	0.85732	0.81	0.69551	0.000987774	0.46044	0
0.30556	0.72856	0.00212	0.0247	0.40632	0.15831	0.83789	0.80134	0.46839	0.000203377	0.30556	0
0.25476	0.73384	0.000954093	0.00203	0.35876	0.16338	0.85331	0.80827	0.24574	0.00019659	0.25476	0
0.29453	0.73897	1.2777e-05	0.01268	0.36487	0.16111	0.84548	0.81484	0.33285	0.000468307	0.29453	0.00594
0.33856	0.74301	0.28185	0.08309	0.44769	0.16825	0.88786	0.81999	0.52608	0.0016	0.33856	0
0.59762	0.74302	0.18166	0.02534	0.68049	0.19722	0.90945	0.81989	0.70654	0.00515	0.59762	0
0.25596	0.73016	0.07253	0.00347	0.3861	0.19716	0.85253	0.80457	0.4109	0.00911	0.25596	0
0.37124	0.73016	0.01162	0.00347	0.48101	0.19716	0.86235	0.80457	0.51871	0.00749	0.37124	0
0.31851	0.74973	0.00264	0.11356	0.45707	0.1636	0.83656	0.82793	0.46277	0.00284	0.31851	0
0.34247	0.74141	0.54246	0.14216	0.40922	0.15483	0.91422	0.81789	0.59612	0.000613312	0.34247	0
0.60226	0.74484	0.2047	0.12068	0.6494	0.15257	0.9263	0.82233	0.89018	0.00030588	0.60226	0.01261
0.60226	0.74253	0.2047	0.08981	0.6494	0.16427	0.9263	0.81943	0.96691	0.00159	0.60226	0.00682
0.65822	0.75811	0.15453	0.25923	0.67112	0.18149	0.91972	0.83787	0.9722	0.02695	0.65822	0.01868
0.56641	0.73186	0.24139	0.00686	0.60665	0.22629	0.92396	0.80643	0.96318	0.22111	0.56641	0.0361
0.57313	0.73186	0.19013	0.00686	0.63059	0.22629	0.92676	0.80643	0.96099	0.15074	0.57313	0.0361
0.63807	0.7319	0.11031	0.04872	0.71702	0.15578	0.93368	0.8054	0.96484	0.03554	0.63807	0.01225
0.66365	0.72462	0.12548	0.0872	0.74467	0.1628	0.93772	0.79594	0.96683	0.000130692	0.66365	0
0.67045	0.71303	0.06247	0.15331	0.72154	0.18345	0.91442	0.78212	0.96003	0.00076894	0.67045	0
0.55044	0.7294	0.00141	0.08238	0.65882	0.17023	0.86798	0.80292	0.76074	0.000860836	0.55044	0
0.39179	0.71284	0.03355	0.22312	0.46127	0.17583	0.8177	0.78191	0.31873	0.000676849	0.39179	0
0.39179	0.71486	0.03355	0.17319	0.46127	0.18074	0.8177	0.78513	0.40738	0.00104	0.39179	0
0.35243	0.72401	7.69861e-05	0.06707	0.40883	0.17315	0.84344	0.79646	0.34261	0.00118	0.35243	0.000706045
0.24312	0.71723	0.00303	0.20296	0.31853	0.18881	0.84794	0.78857	0.22239	0.00185	0.24312	0
0.20095	0.72746	0.00101	0.00532	0.28496	0.17427	0.84498	0.80097	0.16019	0.00245	0.20095	0.01102
0.2286	0.73258	0.00359	1.92165e-05	0.30088	0.16744	0.85259	0.80691	0.15954	0.000980922	0.2286	0
0.33394	0.73054	0.000834351	0.00216	0.37772	0.1626	0.87111	0.80421	0.24953	0.000407591	0.33394	0
0.38564	0.73054	0.03254	0.00216	0.42189	0.1626	0.87753	0.80421	0.46648	0.000335278	0.38564	0
0.43996	0.73233	0.00254	0.02365	0.49468	0.16269	0.86057	0.80645	0.65207	0.000356382	0.43996	0
0.40215	0.73204	0.27462	0.0147	0.51581	0.1585	0.87761	0.80602	0.63007	0.000305965	0.40215	0
0.59659	0.72313	0.05951	0.00151	0.68668	0.17763	0.88133	0.79497	0.87455	0.00169	0.59659	0
0.59762	0.73167	0.18166	0.0129	0.68049	0.19295	0.90945	0.80637	0.92505	0.0087	0.59762	0
0.65936	0.73047	0.12358	0.00198	0.71774	0.1901	0.90184	0.80507	0.85496	0.01702	0.65936	0.00527
0.62106	0.73938	0.11006	0.07551	0.71365	0.19334	0.9016	0.81539	0.8472	0.02795	0.62106	2.84937e-05
0.67246	0.74167	0.0865	0.04625	0.75529	0.19483	0.89818	0.81799	0.84041	0.02953	0.67246	0.000453845
0.67246	0.73735	0.0865	0.000269288	0.75529	0.20249	0.89818	0.81314	0.83117	0.03659	0.67246	0
0.71443	0.74216	0.00678	0.03781	0.76624	0.19922	0.88058	0.81854	0.83198	0.04065	0.71443	0
0.46987	0.74244	0.01646	0.02143	0.58155	0.19622	0.84452	0.81883	0.69373	0.03993	0.46987	0
0.55258	0.74244	0.35804	0.02143	0.59187	0.19622	0.93085	0.81883	0.82166	0.0404	0.55258	0
0.63687	0.74401	0.29319	0.02701	0.64796	0.19398	0.93012	0.82061	0.96941	0.03797	0.63687	0
0.63687	0.73746	0.29319	0.0117	0.64796	0.19796	0.93012	0.81324	0.97502	0.03854	0.63687	0
0.62942	0.75651	0.28979	0.021	0.66841	0.24306	0.94136	0.8353	0.97352	0.04268	0.62942	0.04841
0.65598	0.74842	0.32211	0.000224976	0.69929	0.28237	0.94776	0.82633	0.97023	0.05329	0.65598	0.102
0.57313	0.73624	0.19013	0.000546896	0.63059	0.21123	0.92676	0.81194	0.96245	0.02431	0.57313	0.01214
0.64248	0.73092	0.19793	0.01061	0.69649	0.19905	0.93754	0.8054	0.96464	0.01457	0.64248	0
0.69052	0.72676	0.21403	0.06162	0.7424	0.20123	0.95178	0.8007	0.96588	0.0161	0.69052	0
0.66411	0.72888	0.13012	0.109	0.74206	0.17996	0.93623	0.80221	0.97327	0.00719	0.66411	0.00781
0.64228	0.73393	0.01049	0.04124	0.74398	0.18899	0.90119	0.8088	0.88325	0.00504	0.64228	0.00157
0.25057	0.7271	0.16299	0.1457	0.36418	0.19234	0.77949	0.80075	0.13783	0.0065	0.25057	0
0.28135	0.73182	0.00259	0.05455	0.35202	0.18659	0.8335	0.80652	0.16139	0.01022	0.28135	0
0.19122	0.73182	0.00080948	0.05455	0.2669	0.18659	0.83125	0.80652	0.11356	0.01186	0.19122	0
0.21107	0.72856	0.000364092	0.05078	0.28938	0.18585	0.83159	0.80268	0.08041	0.01044	0.21107	0
0.2356	0.72639	0.0037	0.02604	0.30562	0.1794	0.85039	0.79924	0.06797	0.00317	0.2356	0.01034
0.20304	0.72869	0.000842383	0.00891	0.26476	0.18682	0.84555	0.80242	0.07644	0.00244	0.20304	0
0.33394	0.73406	0.000834351	0.00408	0.37772	0.20016	0.87111	0.80905	0.22576	0.00134	0.33394	0.00605
0.36182	0.74065	0.00439	0.02024	0.41265	0.18384	0.89808	0.81711	0.24875	0.000405303	0.36182	0.00159
0.32184	0.72779	0.00972	4.65625e-06	0.37037	0.17082	0.85085	0.8006	0.30598	8.13872e-05	0.32184	0
0.36576	0.72642	0.02814	0.00818	0.44954	0.15322	0.87717	0.79839	0.51602	1.76234e-05	0.36576	0
0.44096	0.73156	0.08054	0.05819	0.55315	0.17956	0.86911	0.80578	0.72793	0.0017	0.44096	0
0.59659	0.74434	0.05951	0.02619	0.68668	0.17297	0.88133	0.82128	0.87726	0.00292	0.59659	0
0.53116	0.73738	2.03996e-07	0.00841	0.60061	0.16214	0.85274	0.81279	0.84466	0.00191	0.53116	0
0.42442	0.72662	0.0016	0.06982	0.48617	0.16127	0.8436	0.79909	0.83793	0.00122	0.42442	0
0.3693	0.72662	0.06182	0.06982	0.43878	0.16127	0.85783	0.79909	0.75557	0.000840982	0.3693	0
0.3693	0.72743	0.06182	0.10576	0.43878	0.15926	0.85783	0.79984	0.76519	0.000600482	0.3693	0
0.47608	0.72585	0.10271	0.12453	0.54908	0.1611	0.87815	0.79785	0.88979	0.000594274	0.47608	0
0.62539	0.72591	0.07785	0.06769	0.69665	0.17222	0.89266	0.79823	0.93974	0.00113	0.62539	0
0.46987	0.74927	0.01646	2.62331e-06	0.58155	0.19326	0.84452	0.82734	0.81234	0.00316	0.46987	0
0.34084	0.73841	0.53364	0.02379	0.40465	0.19033	0.91411	0.81429	0.44023	0.0025	0.34084	0.00437
0.61619	0.73616	0.34367	0.04274	0.64714	0.17421	0.93855	0.81138	0.83749	0.00135	0.61619	0
0.61619	0.72865	0.34367	0.06615	0.64714	0.16329	0.93855	0.80159	0.95857	0.000681053	0.61619	0
0.56421	0.73003	0.24443	0.07815	0.60799	0.15847	0.92389	0.80313	0.96925	0.000220515	0.56421	0
0.59726	0.73003	0.33133	0.07815	0.6441	0.15847	0.93413	0.80313	0.97329	8.43298e-05	0.59726	0
0.65598	0.72612	0.32211	0.1091	0.69929	0.15814	0.94776	0.79804	0.97171	6.48066e-05	0.65598	0
0.63659	0.72961	0.31252	0.02697	0.71267	0.15536	0.94684	0.80256	0.96757	0.000100761	0.63659	0
0.6431	0.72503	0.18744	0.018	0.72018	0.15107	0.93655	0.79633	0.96536	5.89779e-05	0.6431	0
0.63346	0.7293	0.16387	0.01967	0.73596	0.14728	0.93451	0.80176	0.96448	1.39047e-05	0.63346	0
0.63225	0.72425	0.13648	0.07308	0.72922	0.14797	0.93408	0.79499	0.96983	3.5934e-06	0.63225	0
0.69624	0.72861	0.02635	0.02049	0.76846	0.14954	0.9005	0.8009	0.88891	5.14556e-06	0.69624	0.0039
0.16166	0.7261	0.00323	0.03928	0.27218	0.15603	0.81206	0.79774	0.05171	0.00012279	0.16166	0.00894
0.26249	0.72079	0.0037	0.08069	0.32235	0.18554	0.85484	0.7923	0.07395	0.000750221	0.26249	0.01161
0.31857	0.72079	0.00562	0.08069	0.37582	0.18554	0.8667	0.7923	0.08048	0.00106	0.31857	0.01161
0.3251	0.73287	0.00401	0.00282	0.36322	0.18144	0.86807	0.8075	0.07296	0.00144	0.3251	0.00882
0.20304	0.74332	0.000842383	0.00419	0.26476	0.16455	0.84555	0.82025	0.04716	0.00093785	0.20304	0.00418
0.20569	0.74084	0.00355	0.0232	0.27705	0.16787	0.82841	0.81727	0.07285	0.000497224	0.20569	0
0.29413	0.73328	0.01355	0.02079	0.33923	0.17213	0.89329	0.8077	0.14276	0.000397489	0.29413	0
0.44096	0.74825	0.08054	0.06772	0.55315	0.18827	0.86911	0.82661	0.71494	0.00125	0.44096	0.01189
0.32273	0.73237	0.00598	0.00314	0.42696	0.1966	0.84599	0.8071	0.59419	0.00512	0.32273	0
0.29923	0.73722	0.10703	0.00738	0.36465	0.19873	0.86387	0.81294	0.604	0.01323	0.29923	0
0.51674	0.72376	0.13216	0.06011	0.55979	0.19897	0.8872	0.79721	0.83976	0.01705	0.51674	0
0.51674	0.7235	0.13216	0.07056	0.55979	0.19851	0.8872	0.7972	0.88892	0.0249	0.51674	0
0.57441	0.7235	0.02408	0.07056	0.63747	0.19851	0.87367	0.7972	0.90658	0.02705	0.57441	0
0.49022	0.73795	0.00252	0.000332763	0.58079	0.19036	0.86981	0.81374	0.91927	0.02622	0.49022	0
0.62539	0.72437	0.07785	0.15157	0.69665	0.19252	0.89266	0.79742	0.94537	0.00881	0.62539	0
0.65436	0.72497	0.0022	0.17883	0.76938	0.18821	0.88387	0.79807	0.91365	0.00418	0.65436	0
0.32866	0.73174	0.00149	0.05927	0.47255	0.18454	0.84599	0.80615	0.60576	0.00342	0.32866	0
0.29669	0.73092	0.55029	0.03268	0.40297	0.17156	0.90919	0.80512	0.37826	0.0042	0.29669	0
0.29669	0.73286	0.55029	0.00383	0.40297	0.15788	0.90919	0.80708	0.62125	0.00688	0.29669	0
0.60291	0.73091	0.36052	0.000130959	0.63807	0.15472	0.93931	0.80439	0.91657	0.00172	0.60291	0
0.58659	0.73181	0.26515	0.0031	0.62313	0.15482	0.93619	0.80554	0.97368	0.000153607	0.58659	0
0.59726	0.7416	0.33133	0.03829	0.6441	0.15844	0.93413	0.8182	0.97545	0.000131177	0.59726	0
0.67665	0.74942	0.34305	0.08155	0.71048	0.16284	0.94776	0.82849	0.96923	7.12981e-05	0.67665	0.00559
0.67501	0.74347	0.26201	0.10805	0.73479	0.1574	0.94628	0.82078	0.96429	3.84805e-05	0.67501	0.02149
0.64201	0.74347	0.26175	0.10805	0.72037	0.1574	0.9403	0.82078	0.96598	0.000172051	0.64201	0.02149
0.6268	0.76123	0.21055	0.13001	0.7229	0.19607	0.93522	0.84316	0.96145	0.08297	0.6268	0.00387
0.64366	0.74688	0.1027	0.00341	0.73592	0.41084	0.92185	0.82546	0.96799	0.31117	0.64366	0.21324
0.69624	0.74267	0.02635	0.05616	0.76846	0.1884	0.9005	0.81971	0.90242	0.03883	0.69624	0.02576
0.3157	0.74368	0.00802	0.03987	0.33971	0.19547	0.85819	0.82069	0.05111	0.00664	0.3157	0
0.33892	0.75118	0.00486	0.12304	0.38312	0.19146	0.86894	0.82927	0.07503	0.01253	0.33892	0
0.3251	0.74508	0.00401	0.03746	0.36322	0.18095	0.86807	0.8221	0.07398	0.01015	0.3251	0
0.25253	0.75194	0.01092	0.19975	0.29895	0.17839	0.88056	0.83063	0.05731	0.00501	0.25253	0
0.17297	0.75194	0.00361	0.19975	0.25397	0.17839	0.81895	0.83063	0.03604	0.00385	0.17297	0
0.29189	0.7613	0.00391	0.39718	0.33147	0.18693	0.87754	0.84188	0.09947	0.00462	0.29189	0
0.2913	0.76604	0.000329548	0.43289	0.43568	0.19037	0.845	0.8474	0.33238	0.00672	0.2913	0.01469
0.33491	0.77001	0.03092	0.28478	0.49927	0.20108	0.83363	0.85175	0.38096	0.01149	0.33491	0.00804
0.33398	0.76801	0.34704	0.36479	0.45286	0.20845	0.87641	0.84882	0.45972	0.02127	0.33398	0
0.4578	0.77013	0.00601	0.34311	0.54457	0.21116	0.86116	0.85078	0.66797	0.03014	0.4578	0.01393
0.19427	0.76831	0.21154	0.26976	0.30415	0.20911	0.86203	0.84883	0.3242	0.02975	0.19427	0.0063
0.46341	0.76076	0.38987	0.2216	0.49356	0.21217	0.90493	0.84025	0.58246	0.02683	0.46341	0
0.46341	0.75548	0.38987	0.02725	0.49356	0.21351	0.90493	0.8341	0.81313	0.0267	0.46341	0.02529
0.61132	0.74494	0.23013	0.01073	0.70906	0.18829	0.91009	0.82196	0.93864	0.01341	0.61132	0.01258
0.59995	0.73322	0.15679	0.01597	0.70639	0.16338	0.89448	0.80757	0.95327	0.00407	0.59995	0
0.49022	0.73322	0.00252	0.01597	0.58079	0.16338	0.86981	0.80757	0.92508	0.000983522	0.49022	0
0.50622	0.74318	0.06392	0.07458	0.56386	0.16896	0.88287	0.82026	0.87974	0.000946629	0.50622	0
0.63515	0.73316	0.06483	0.000260414	0.70525	0.1867	0.89995	0.80787	0.93125	0.00386	0.63515	0
0.57509	0.73697	0.01441	0.00183	0.69342	0.18328	0.85043	0.81252	0.81025	0.00806	0.57509	0.0043
0.2963	0.73745	0.41506	0.01839	0.37734	0.19345	0.90067	0.81319	0.41761	0.01011	0.2963	0.0014
0.59607	0.74969	0.24156	0.03699	0.64097	0.2011	0.93059	0.82775	0.87621	0.01104	0.59607	0.05247
0.58659	0.76717	0.26515	0.07945	0.62313	0.22222	0.93619	0.84867	0.96745	0.00996	0.58659	0.0795
0.60888	0.76489	0.30626	0.14509	0.64884	0.19362	0.93652	0.84675	0.90292	0.00776	0.60888	0.02701
0.72913	0.7766	0.2821	0.16417	0.75969	0.21776	0.94861	0.86007	0.84276	0.02266	0.72913	0.05846
0.71854	0.79011	0.26688	0.34431	0.75764	0.25001	0.95876	0.87429	0.81041	0.06274	0.71854	0.05137
0.61421	0.78492	0.15953	0.18105	0.68407	0.29097	0.92496	0.86695	0.81263	0.11522	0.61421	0.10084
0.55485	0.78492	0.09086	0.18105	0.62098	0.29097	0.90878	0.86695	0.91949	0.13204	0.55485	0.10084
0.64366	0.78018	0.1027	0.10762	0.73592	0.3078	0.92185	0.86113	0.9656	0.13689	0.64366	0.12999
0.6303	0.75303	0.000381426	0.06993	0.7333	0.21557	0.87547	0.83259	0.86211	0.04693	0.6303	0.02277
0.3157	0.74282	0.00802	0.02059	0.33971	0.19454	0.85819	0.82003	0.04943	0.00772	0.3157	0.01417
0.33892	0.73897	0.00486	0.02095	0.38312	0.20952	0.86894	0.81518	0.0833	0.00498	0.33892	0.02718
0.34939	0.72898	0.00374	0.08271	0.37811	0.23242	0.86398	0.80348	0.10011	0.01179	0.34939	0.07473
0.2654	0.73047	0.01614	0.06106	0.30457	0.22573	0.87944	0.8052	0.07059	0.01344	0.2654	0.04858
0.13414	0.74047	0.0051	0.01181	0.23581	0.22599	0.80567	0.81709	0.02813	0.0116	0.13414	0.04313
0.24046	0.73679	0.00456	0.00973	0.30988	0.1997	0.87399	0.81241	0.05243	0.0052	0.24046	0.01588
0.36269	0.73461	0.26531	0.03357	0.49108	0.22281	0.89084	0.81007	0.5901	0.00876	0.36269	0.06119
0.52884	0.73269	0.12852	0.01515	0.63828	0.22559	0.89698	0.80783	0.80459	0.01299	0.52884	0.06104
0.57516	0.73269	0.10472	0.01515	0.67347	0.22559	0.89177	0.80783	0.83585	0.01312	0.57516	0.06104
0.33491	0.75352	0.03092	0.00648	0.49927	0.20952	0.83363	0.83256	0.61858	0.00999	0.33491	0.04073
0.39822	0.74884	0.08597	0.07358	0.50301	0.1753	0.85367	0.82718	0.53642	0.0031	0.39822	0.0172
0.27128	0.74847	0.03781	0.09124	0.37119	0.16189	0.84829	0.82728	0.45305	0.000394106	0.27128	0.00539
0.19435	0.74522	0.28647	0.04359	0.29304	0.17764	0.86547	0.82298	0.18922	0.000369324	0.19435	0.00623
0.19435	0.75676	0.28647	0.20281	0.29304	0.17228	0.86547	0.83773	0.27241	0.00128	0.19435	0
0.56488	0.75683	0.27058	0.2919	0.60315	0.15128	0.90864	0.83825	0.81215	0.00507	0.56488	0
0.61556	0.76285	0.12682	0.39594	0.72013	0.15512	0.89744	0.84617	0.95915	0.02166	0.61556	0.00662
0.59995	0.7716	0.15679	0.52555	0.70639	0.16833	0.89448	0.8572	0.96329	0.0572	0.59995	0.00993
0.53198	0.76938	0.0074	0.05781	0.65468	0.25932	0.86456	0.85358	0.89864	0.01723	0.53198	0
0.32741	0.74847	0.053	0.07052	0.42093	0.1587	0.85486	0.82736	0.66692	0.000448088	0.32741	0
0.48545	0.74218	0.05434	0.05348	0.58381	0.16032	0.87625	0.81907	0.87616	0.000455691	0.48545	0
0.60006	0.7408	0.01288	0.01379	0.70858	0.16938	0.85274	0.81731	0.83572	0.00158	0.60006	0.00616
0.59607	0.7408	0.24156	0.01379	0.64097	0.16938	0.93059	0.81731	0.80414	0.00268	0.59607	0.00616
0.58665	0.74233	0.07712	0.05124	0.64576	0.17213	0.91293	0.81929	0.91548	0.00823	0.58665	0.00287
0.34115	0.745	0.00644	0.02444	0.4299	0.18357	0.86606	0.82277	0.66221	0.00425	0.34115	0
0.25956	0.74656	5.34571e-05	0.04001	0.3713	0.19499	0.83401	0.82412	0.47046	0.00544	0.25956	0
0.19926	0.75016	0.000661453	0.052	0.337	0.20753	0.82305	0.82832	0.36231	0.00961	0.19926	0.02019
0.21005	0.75384	0.03007	0.03075	0.3408	0.22217	0.84976	0.83299	0.33469	0.00789	0.21005	0.03577
0.55485	0.7517	0.09086	0.10166	0.62098	0.20215	0.90878	0.83093	0.84455	0.00349	0.55485	0.0149
0.64574	0.76232	0.11954	0.07683	0.72985	0.21657	0.91711	0.84312	0.95888	0.00836	0.64574	0.02155
0.52581	0.74508	0.00248	1.83857e-05	0.67554	0.23658	0.8569	0.82266	0.7867	0.01012	0.52581	0.04463
0.26541	0.73442	0.000318623	6.69957e-05	0.33017	0.17461	0.83064	0.80913	0.05195	0.00239	0.26541	0
0.33594	0.736	0.00468	0.00107	0.3696	0.17361	0.86641	0.81119	0.08955	0.000735702	0.33594	0
0.30365	0.75567	0.0128	0.19884	0.33549	0.17947	0.86943	0.83578	0.09398	0.00137	0.30365	0
0.22417	0.75552	0.00142	0.06114	0.25031	0.18536	0.85317	0.83518	0.04065	0.00271	0.22417	0
0.20704	0.75398	7.50679e-05	0.03735	0.28306	0.18762	0.8482	0.8333	0.03134	0.00277	0.20704	0
0.32866	0.75809	0.19056	0.24903	0.44756	0.17304	0.88177	0.8386	0.45621	0.00203	0.32866	0.02406
0.43467	0.75464	0.08277	0.28527	0.51804	0.17585	0.89029	0.83414	0.78732	0.00191	0.43467	0.0284
0.42658	0.75464	0.01274	0.28527	0.52007	0.17585	0.87754	0.83414	0.87404	0.00216	0.42658	0.0284
0.57516	0.75777	0.10472	0.19521	0.67347	0.17878	0.89177	0.83774	0.95124	0.00295	0.57516	0.00406
0.56264	0.76875	0.03942	0.27322	0.68186	0.18516	0.88799	0.85112	0.92427	0.00619	0.56264	0.02516
0.56264	0.79648	0.03942	0.22983	0.68186	0.30857	0.88799	0.88297	0.86613	0.10119	0.56264	0.14819
0.58447	0.74722	0.00331	0.00105	0.69021	0.24469	0.85499	0.82587	0.82909	0.1949	0.58447	0.05702
0.32691	0.74803	0.04761	0.00575	0.51547	0.28141	0.80267	0.82694	0.59917	0.14013	0.32691	0.07491
0.09211	0.74631	0.60617	0.00209	0.24887	0.25813	0.89051	0.82474	0.02549	0.06847	0.09211	0.03503
0.10665	0.74778	0.60057	0.000306727	0.24807	0.19706	0.89472	0.8261	0.01534	0.01194	0.10665	0
0.0784	0.74387	0.62242	0.0037	0.22843	0.19122	0.89412	0.82105	0.00613	0.0017	0.0784	0
0.04653	0.745	0.59898	0.01146	0.22079	0.18799	0.88707	0.82246	0.00295	0.00141	0.04653	0
0.30857	0.74477	0.15194	0.00123	0.45087	0.18813	0.85515	0.82225	0.34757	0.00126	0.30857	0.02081
0.28172	0.7422	0.02182	0.008	0.37791	0.18664	0.8405	0.81892	0.35033	0.00154	0.28172	0
0.28172	0.74367	0.02182	0.00175	0.37791	0.17047	0.8405	0.82063	0.38017	0.00146	0.28172	0
0.21328	0.74367	0.30586	0.00175	0.31765	0.17047	0.87187	0.82063	0.37183	0.00105	0.21328	0
0.54799	0.73299	0.19591	0.02289	0.60638	0.1632	0.89314	0.80718	0.8383	0.000356859	0.54799	0
0.61556	0.74201	0.12682	0.00508	0.72013	0.16383	0.89744	0.81879	0.96169	0.000154132	0.61556	0.00249
0.63097	0.73417	0.09991	0.08505	0.70728	0.17393	0.8921	0.80881	0.95636	0.00020883	0.63097	0
0.48802	0.72584	0.000431447	0.17931	0.58745	0.18365	0.85279	0.79831	0.83191	0.000504657	0.48802	0.02003
0.25345	0.70545	0.17192	0.14435	0.38813	0.20042	0.86708	0.77302	0.56892	0.00142	0.25345	0.03915
0.52625	0.71366	0.05414	0.13365	0.64247	0.19207	0.87828	0.7829	0.86971	0.000700241	0.52625	0.04745
0.5176	0.72389	0.0318	0.14769	0.64623	0.17633	0.83725	0.79558	0.80153	0.00030632	0.5176	0.00119
0.40987	0.72453	0.40887	0.05287	0.47301	0.17969	0.91371	0.79687	0.58992	0.000584516	0.40987	0
0.57649	0.72368	0.27393	0.13656	0.63157	0.17677	0.93301	0.79566	0.85963	0.000368544	0.57649	0.01699
0.51054	0.72692	0.14937	0.0891	0.58742	0.16841	0.91452	0.79936	0.8706	0.000141545	0.51054	0.0086
0.40791	0.7298	0.10889	0.15426	0.48654	0.1736	0.88661	0.80304	0.78582	0.000155963	0.40791	0.01982
0.41819	0.73499	0.07057	0.05067	0.50312	0.18996	0.88254	0.81002	0.67898	0.00138	0.41819	0.0177
0.21005	0.73401	0.03007	0.05966	0.3408	0.2077	0.84976	0.80905	0.41535	0.00884	0.21005	0.03141
0.53775	0.73401	0.12896	0.05966	0.61111	0.2077	0.89951	0.80905	0.84569	0.01044	0.53775	0.03141
0.62005	0.73682	0.01463	0.04193	0.71267	0.19487	0.87733	0.81241	0.86566	0.00481	0.62005	0.00872
0.26089	0.73209	0.02318	0.03621	0.42787	0.20138	0.82364	0.80669	0.50587	0.00148	0.26089	0.03084
0.40919	0.73353	0.35972	0.05028	0.55817	0.19443	0.90399	0.80839	0.70564	0.000720188	0.40919	0.01434
0.51428	0.73195	0.22136	0.06162	0.61157	0.18455	0.90766	0.80621	0.92038	0.000433521	0.51428	0.03131
0.42658	0.72237	0.01274	0.1182	0.52007	0.18544	0.87754	0.79414	0.90959	0.000780238	0.42658	0.01218
0.45993	0.72832	0.01274	0.00873	0.56678	0.16952	0.87763	0.80159	0.94531	0.00213	0.45993	0
0.45993	0.72321	0.01274	0.20021	0.56678	0.17256	0.87763	0.79487	0.95164	0.00074548	0.45993	0.00919
0.41852	0.72233	5.8881e-05	0.16195	0.54905	0.18269	0.85338	0.79391	0.94536	0.000337085	0.41852	0.01727
0.47953	0.71022	0.000344002	0.19922	0.60574	0.20097	0.85571	0.77945	0.95516	0.000974107	0.47953	0.03916
0.47206	0.70961	0.0175	0.10063	0.61465	0.19884	0.84568	0.77942	0.8379	0.0022	0.47206	0.07029
0.17461	0.71943	0.01591	0.04909	0.38486	0.19094	0.81304	0.7915	0.31432	0.00285	0.17461	0.07828
0.12491	0.72757	0.56865	0.0151	0.28173	0.16751	0.91176	0.80079	0.07605	0.00135	0.12491	0.02302
0.10665	0.72734	0.60057	0.11458	0.24807	0.17565	0.89472	0.8001	0.03256	0.000331951	0.10665	0.01704
0.09326	0.72891	0.50265	0.06993	0.24602	0.17114	0.89333	0.80194	0.016	9.64398e-05	0.09326	0
0.05661	0.73204	0.62677	0.0565	0.2299	0.16893	0.89883	0.80591	0.00902	5.87839e-05	0.05661	0.01272
0.40352	0.73204	0.0388	0.0565	0.52814	0.16893	0.85148	0.80591	0.55605	5.08533e-05	0.40352	0.01272
0.39054	0.72837	0.00163	0.07939	0.44503	0.16442	0.84349	0.80099	0.69569	4.20618e-05	0.39054	0
0.54799	0.72482	0.19591	0.20386	0.60638	0.16292	0.89314	0.79628	0.87972	4.23569e-05	0.54799	0
0.62227	0.7271	0.15343	0.16748	0.72266	0.1705	0.90284	0.79939	0.9469	7.86022e-05	0.62227	0.01369
0.60137	0.73511	0.01634	0.02859	0.68818	0.16098	0.86973	0.80981	0.91217	0.000163692	0.60137	0
0.3481	0.72767	0.02853	0.07016	0.45041	0.15965	0.85161	0.80018	0.75717	0.000283091	0.3481	0.00252
0.38649	0.73544	0.13845	0.06635	0.50528	0.16543	0.87755	0.81033	0.77087	0.000303576	0.38649	0.01349
0.60595	0.73073	0.000582547	0.02323	0.69313	0.16925	0.86149	0.80418	0.89903	0.000390666	0.60595	0.01324
0.331	0.72792	0.06922	0.10111	0.46505	0.18537	0.81351	0.80101	0.69074	0.000796135	0.331	0.00395
0.33879	0.734	0.34341	0.10462	0.44595	0.19757	0.90252	0.80899	0.54827	0.00201	0.33879	0
0.54644	0.74465	0.26678	0.01552	0.58056	0.1905	0.91616	0.82199	0.76225	0.00193	0.54644	0
0.58282	0.73325	0.16227	0.14403	0.64203	0.19497	0.92204	0.80798	0.91092	0.00164	0.58282	0.01451
0.41819	0.72693	0.07057	0.19889	0.50312	0.1939	0.88254	0.80015	0.88083	0.00151	0.41819	0.00623
0.4337	0.72693	0.12283	0.19889	0.55835	0.1939	0.8848	0.80015	0.79582	0.00133	0.4337	0.00623
0.47891	0.73167	0.07269	0.09605	0.59083	0.16499	0.88081	0.80553	0.74279	0.000487401	0.47891	0.01298
0.35366	0.73356	0.0093	0.0267	0.50982	0.16002	0.83428	0.80784	0.55785	0.000220572	0.35366	0
0.41578	0.73117	0.4488	0.06133	0.52426	0.16477	0.91112	0.80472	0.69949	8.24906e-05	0.41578	0.00223
0.51428	0.73334	0.22136	0.01775	0.61157	0.16925	0.90766	0.80763	0.93887	6.62779e-05	0.51428	0
0.49336	0.74221	0.09531	0.000623181	0.59902	0.1677	0.89547	0.81913	0.95469	8.83557e-05	0.49336	0
0.49336	0.73526	0.09531	0.03778	0.59902	0.16641	0.89547	0.81006	0.95692	8.56192e-05	0.49336	0
0.48809	0.73087	0.06628	0.0598	0.60767	0.15805	0.89764	0.80419	0.95868	0.00017123	0.48809	0
0.47004	0.74162	0.03441	1.49095e-05	0.57591	0.16387	0.87742	0.81818	0.95225	0.000368621	0.47004	0
0.45763	0.73868	0.000149989	0.000922908	0.58012	0.1507	0.85583	0.8144	0.9529	0.000207104	0.45763	0
0.53012	0.73704	0.00217	0.01314	0.64873	0.15663	0.85462	0.8123	0.92259	0.000108348	0.53012	0
0.32461	0.73493	0.09406	0.015	0.48836	0.17628	0.79765	0.80976	0.59828	0.000403549	0.32461	0.00564
0.15527	0.74302	0.75913	0.00675	0.2861	0.19074	0.91245	0.81998	0.11122	0.00175	0.15527	0.00287
0.12491	0.73692	0.56865	0.01544	0.28173	0.18794	0.91176	0.81247	0.11133	0.0029	0.12491	0
0.1304	0.73692	0.55263	0.01544	0.27541	0.18794	0.8994	0.81247	0.07367	0.00294	0.1304	0
0.11528	0.73946	0.57746	0.00268	0.2625	0.1759	0.89968	0.81549	0.04597	0.00196	0.11528	0
0.11352	0.74164	0.53073	0.00543	0.24848	0.17628	0.89301	0.81827	0.03968	0.00122	0.11352	0.01299
0.11352	0.74367	0.53073	0.0066	0.24848	0.21107	0.89301	0.82098	0.03014	0.00347	0.11352	0.02286
0.39054	0.74128	0.00163	0.06156	0.44503	0.25939	0.84349	0.81817	0.64983	0.01017	0.39054	0.04832
0.43172	0.75152	0.01686	0.00226	0.46623	0.21687	0.85536	0.83057	0.82651	0.00341	0.43172	0.00341
0.50319	0.73943	0.02609	0.01927	0.55413	0.19412	0.86606	0.81563	0.91105	0.000900327	0.50319	0
0.42929	0.75516	0.00177	0.00342	0.51883	0.18855	0.84845	0.83546	0.89227	0.000817352	0.42929	0
0.44531	0.73993	0.09105	0.02565	0.52948	0.19207	0.87553	0.81624	0.85416	0.00138	0.44531	0
0.54503	0.74099	0.00492	0.000602775	0.63717	0.19912	0.86985	0.81758	0.91259	0.00234	0.54503	0.04202
0.60595	0.73956	0.000582547	0.00686	0.69313	0.218	0.86149	0.81603	0.89306	0.00222	0.60595	0.02529
0.331	0.73771	0.06922	0.05773	0.46505	0.22989	0.81351	0.81383	0.56946	0.00404	0.331	0.01633
0.58282	0.73376	0.16227	0.13823	0.64203	0.18918	0.92204	0.80869	0.7241	0.00328	0.58282	0.00159
0.5695	0.74159	0.0364	0.03583	0.6527	0.18055	0.89993	0.81812	0.76615	0.00248	0.5695	0
0.30568	0.74159	0.00269	0.03583	0.46386	0.18055	0.8404	0.81812	0.54749	0.00243	0.30568	0
0.41578	0.74293	0.4488	0.03489	0.52426	0.18522	0.91112	0.81974	0.60239	0.00252	0.41578	0
0.44505	0.73955	0.06245	0.00489	0.56815	0.17755	0.88843	0.81561	0.88666	0.00133	0.44505	0.00417
0.44505	0.7385	0.06245	0.05223	0.56815	0.17951	0.88843	0.81436	0.93134	0.000457017	0.44505	0.00692
0.45147	0.73237	0.01351	0.04807	0.55789	0.17442	0.87068	0.80647	0.92849	0.000221368	0.45147	0
0.44761	0.74204	0.13331	0.000846201	0.57429	0.17445	0.89304	0.81885	0.92999	0.000208183	0.44761	0
0.49517	0.73232	0.1401	0.0522	0.59368	0.17359	0.8947	0.80643	0.94153	0.000216194	0.49517	0
0.52143	0.72422	0.07102	0.15023	0.64294	0.17424	0.88534	0.79631	0.95985	0.000328006	0.52143	0
0.48776	0.72681	0.01366	0.01636	0.61721	0.16343	0.83756	0.79953	0.91924	0.000355141	0.48776	0
0.32461	0.71903	0.09406	0.02046	0.48836	0.15229	0.79765	0.78958	0.63478	0.00031803	0.32461	0
0.15527	0.72145	0.75913	0.00522	0.2861	0.15303	0.91245	0.79255	0.10946	0.000298075	0.15527	0
0.23901	0.71783	0.54831	0.02274	0.32924	0.15239	0.91447	0.78784	0.21968	0.000452939	0.23901	0
0.20264	0.71498	0.36804	0.04239	0.32112	0.17656	0.89909	0.78511	0.19244	0.00247	0.20264	0
0.17871	0.73041	0.49813	0.03819	0.29895	0.1981	0.89844	0.80499	0.15513	0.00727	0.17871	0.01447
0.17871	0.73041	0.49813	0.03819	0.29895	0.1981	0.89844	0.80499	0.16506	0.00737	0.17871	0.01447
0.16827	0.74771	0.46761	0.00965	0.2892	0.16993	0.90055	0.82542	0.10708	0.00467	0.16827	0.00408
0.12289	0.72775	0.4087	0.04158	0.27484	0.18179	0.89005	0.80092	0.04584	0.00198	0.12289	0
0.33337	0.72646	0.24793	0.0503	0.47064	0.18442	0.87086	0.7994	0.48108	0.00269	0.33337	0
0.44941	0.74065	0.14055	0.00192	0.55262	0.18801	0.88118	0.81694	0.70238	0.00772	0.44941	0.00528
0.50444	0.73551	0.0983	0.00712	0.59549	0.18693	0.88697	0.81083	0.75943	0.00713	0.50444	0.00802
[truncated: 70,953 more rows]

## Sheet: abu-airport-4
target1	background1	target2	background2	target3	background3	target4	background4	target5	background5	target6	background6
0.62379	0.17692	0.49681	0.03409	0.58895	0.10493	0.47652	0.07244	0.31584	0.02699	0.61644	0
0.22043	0.27825	0.000774387	0.06034	0.42503	0.11804	0.39036	0.07648	0.2815	0.04358	0.44123	0
0.69165	0.22737	0.43185	0.03237	0.67313	0.1415	0.56649	0.11823	0.6471	0.055	0.72343	0.02024
0.18874	0.13349	0.00311	0.083	0.3991	0.13182	0.33656	0.11077	0.67343	0.05165	0.33775	0.0097
0.66171	0.20204	0.68803	0.05792	0.58791	0.13811	0.3618	0.1142	0.61915	0.04208	0.45387	0.02728
0.78586	0.21705	1	0.00643	0.79098	0.12934	0.72392	0.1008	0.70281	0.03917	0.79439	0.00781
0.64507	0.19925	0.68548	0.01478	0.6566	0.12697	0.50787	0.09826	0.56453	0.04063	0.57685	0
0.72737	0.25855	0.79833	0.03402	0.70613	0.14295	0.55434	0.10338	0.57514	0.04629	0.69688	0.01991
0.70266	0.13836	0.81855	0.00933	0.73198	0.11626	0.64732	0.09619	0.30068	0.04573	0.72972	0.01357
0.72762	0.16118	0.5757	0.000755215	0.79558	0.09257	0.68639	0.05291	0.3065	0.03677	0.86851	0
0.46837	0.16118	0.08787	0.000755215	0.65341	0.09257	0.58619	0.05291	0.26089	0.03888	0.73804	0
0.62737	0.2145	0.68803	0.02419	0.51259	0.11235	0.28191	0.07378	0.37014	0.03814	0.34336	0
0.75007	0.15869	0.77152	0.00188	0.6981	0.09771	0.50314	0.05755	0.436	0.03792	0.57601	0
0.83372	0.15759	0.8226	0.02334	0.8473	0.0858	0.77977	0.04185	0.58209	0.03679	0.80553	0
0.94875	0.1609	0.83545	0.01036	0.93249	0.08836	0.88942	0.05518	0.60291	0.03459	0.8806	0
1	0.12734	0.79999	0.01115	1	0.08935	1	0.05586	0.92569	0.03955	1	0
0.96907	0.16217	0.71127	0.00016368	0.94509	0.11402	0.99943	0.07872	0.96538	0.03868	0.96396	0
0.84369	0.18471	0.62016	0.000502376	0.81051	0.12698	0.93344	0.08711	0.9103	0.03819	0.84412	0
0.69839	0.26211	0.33461	0.01017	0.63595	0.14019	0.79644	0.09798	0.9192	0.0417	0.6832	0.00254
0.47577	0.26671	0.11114	0.00416	0.44278	0.14204	0.56647	0.10453	0.47109	0.05412	0.51263	0
0.29702	0.13523	0.00891	0.000735175	0.33855	0.12535	0.39412	0.09133	0.41475	0.08309	0.36391	0
0.29702	0.13129	0.00891	0.01199	0.33855	0.08597	0.39412	0.03144	0.3479	0.07309	0.36391	0
0.14751	0.193	0.01575	0.04788	0.27282	0.10063	0.23563	0.0507	0.25803	0.0683	0.21131	0
0.2623	0.14011	0.000802773	0.03273	0.28619	0.07923	0.18923	0.03004	0.15947	0.06554	0.35127	0
0.8482	0.11617	0.43302	0.000760569	0.61162	0.07081	0.54436	0.01738	0.46364	0.0576	0.53477	0
0.69375	0.09528	0.40411	0.00267	0.61246	0.07808	0.71249	0.03729	0.57246	0.05978	0.59796	0
0.66374	0.13727	0.44241	0.01563	0.55973	0.06901	0.66735	0.02867	0.68147	0.04022	0.51833	0
0.64305	0.13674	0.47383	0.04118	0.54151	0.07503	0.65348	0.03059	0.69859	0.03965	0.50536	0
0.63568	0.15063	0.57336	0.0334	0.59198	0.07589	0.70977	0.02756	0.98108	0.04797	0.56232	0
0.71452	0.18178	0.27159	0.02045	0.73647	0.09934	0.85313	0.05921	1	0.04555	0.77056	0
0.33587	0.2506	0.01531	0.04332	0.37749	0.12753	0.45248	0.09262	0.87348	0.04691	0.40337	0
0.20963	0.2506	0.05093	0.04332	0.25305	0.12753	0.24024	0.09262	0.80462	0.04798	0.20084	0
0.13108	0.18897	0.10977	0.00748	0.19006	0.13474	0.149	0.09964	0.33017	0.0616	0.08977	0.00921
0.50991	0.15157	0.33029	0.00619	0.39848	0.09693	0.22928	0.05126	0.14646	0.06042	0.29353	0
0.48873	0.20526	0.27996	0.00237	0.53839	0.10178	0.45968	0.06717	0.22877	0.05349	0.57164	0
0.23854	0.20643	0.01138	0.00869	0.36924	0.13063	0.25543	0.10569	0.17611	0.0561	0.32043	0.01319
0.41094	0.27084	0.20707	0.00203	0.33743	0.1215	0.25615	0.08451	0.16173	0.06027	0.38223	0
0.66794	0.27046	0.444	0.00802	0.56206	0.12551	0.34733	0.08559	0.34118	0.06387	0.52241	0
0.31974	0.20888	0.00531	0.000653139	0.55926	0.13432	0.54799	0.10008	0.39921	0.07306	0.62856	0
0.47366	0.23019	0.45849	0.00324	0.2818	0.15571	0.15863	0.11898	0.14013	0.08248	0.13323	0
0.55913	0.15941	0.35839	0.01414	0.45644	0.1388	0.33219	0.10758	0.1778	0.09157	0.42099	0.00339
0.34023	0.12565	0.02917	0.06782	0.40314	0.12067	0.34626	0.09282	0.25296	0.07996	0.38871	0
0.2234	0.0936	0.00116	0.02362	0.30029	0.09277	0.22238	0.06864	0.20303	0.04721	0.25644	0
0.2234	0.22304	0.00116	0.01151	0.30029	0.11905	0.22238	0.08136	0.15494	0.03703	0.25644	0
0.52161	0.25134	0.30114	0.01751	0.33623	0.12421	0.21931	0.08784	0.23164	0.05051	0.21028	0
0.55722	0.22388	0.59387	0.00131	0.45836	0.12345	0.44903	0.07752	0.3275	0.06292	0.43269	0
0.3865	0.11389	0.25122	0.01802	0.45519	0.12079	0.50741	0.10056	0.31259	0.05394	0.45549	0.00643
0.23308	0.2249	0.04586	0.00953	0.35001	0.13524	0.32921	0.10036	0.26917	0.04153	0.29149	0.02231
0.16056	0.22069	0.03608	0.01435	0.23831	0.12032	0.17969	0.07816	0.16197	0.03748	0.14518	0
0.72967	0.30389	0.49657	1.64054e-05	0.71629	0.14785	0.67462	0.10492	0.42025	0.04179	0.78567	0
0.24232	0.18631	0.06453	0.04511	0.32824	0.1411	0.23881	0.11475	0.19684	0.04871	0.30401	0.01108
0.27422	0.24496	0.00802	0.00723	0.30062	0.1484	0.25628	0.11435	0.25207	0.05449	0.27475	0.01886
0.82395	0.22567	0.72795	0.00609	0.66176	0.17149	0.62011	0.14155	0.46509	0.06072	0.63403	0
0.71827	0.26733	0.60188	0.000902239	0.66409	0.14146	0.81616	0.0987	0.56162	0.05493	0.72499	0
0.55215	0.24722	0.38333	0.0145	0.55234	0.15778	0.69586	0.12942	0.53121	0.06619	0.61471	0.00774
0.2555	0.25005	0.07956	0.000137478	0.42263	0.16179	0.48203	0.12935	0.46201	0.07546	0.45643	0
0.40022	0.21676	0.1554	0.00781	0.38185	0.17978	0.31133	0.17224	0.19441	0.09187	0.39061	0.02986
0.39215	0.18545	0.18135	0.0273	0.28779	0.16513	0.19981	0.15334	0.17073	0.092	0.22372	0.02884
0.40995	0.16329	0.01602	0.13642	0.21687	0.18171	0.14481	0.17118	0.15335	0.06715	0.17544	0.03125
0.15952	0.14645	0.00283	0.31634	0.23406	0.17719	0.20184	0.16816	0.18744	0.05196	0.1587	0.04449
	0.1885		0.02376		0.13549		0.10421		0.03071		0
	0.1989		0.000121761		0.12204		0.08576		0.02769		0.00355
	0.1955		0.01591		0.13092		0.09373		0.02756		0
	0.21005		0.00605		0.11455		0.07832		0.02892		0
	0.22239		0.00366		0.11745		0.07685		0.02835		0
	0.1656		0.01219		0.13011		0.09459		0.02632		0
	0.18473		0.00016018		0.12105		0.08952		0.02241		0.01618
	0.18915		0.00535		0.11813		0.08321		0.0211		0
	0.19013		0.00175		0.122		0.09008		0.02201		0
	0.18584		0.00624		0.12504		0.09509		0.02261		0.01342
	0.20548		0.02255		0.13561		0.10167		0.02199		0
	0.20229		0.00841		0.15738		0.13147		0.02416		0.03382
	0.25241		0.02089		0.16264		0.12537		0.02665		0.02631
	0.21411		0.00108		0.15787		0.12419		0.02921		0.01983
	0.24319		0.00442		0.16238		0.1266		0.02888		0.00689
	0.21043		0.01621		0.14934		0.11702		0.02844		0.00711
	0.21794		4.98809e-05		0.15792		0.12437		0.02891		0.02219
	0.25795		0.01915		0.15737		0.12735		0.02757		0.02371
	0.23133		0.0192		0.17572		0.1532		0.02915		0.03519
	0.22606		0.00434		0.15477		0.12611		0.02718		0.01356
	0.20513		0.00808		0.15689		0.13584		0.02291		0.03514
	0.20927		0.0023		0.15786		0.133		0.026		0.03827
	0.22385		0.0092		0.15481		0.12114		0.02906		0.02659
	0.22864		0.000651857		0.14982		0.11876		0.02694		0.02863
	0.21552		0.00711		0.13202		0.10032		0.01767		0.01128
	0.2473		0.0869		0.11734		0.08242		0.01801		0
	0.20076		0.00312		0.13485		0.10869		0.02461		0.00508
	0.17927		0.00307		0.13834		0.11107		0.02911		0.00648
	0.18217		0.00158		0.11444		0.08495		0.02815		0
	0.14522		0.0054		0.11794		0.09856		0.02701		0.00937
	0.19215		0.0602		0.08255		0.05234		0.02224		0
	0.19396		0.03716		0.08952		0.06329		0.02321		0
	0.20264		0.10118		0.09029		0.06219		0.02792		0
	0.20264		0.10118		0.09029		0.06219		0.02885		0
	0.21754		0.09844		0.10535		0.07876		0.03286		0
	0.16461		0.11567		0.11121		0.09299		0.03064		0
	0.24989		0.20794		0.11204		0.08486		0.02594		0
	0.3031		0.13222		0.15784		0.13898		0.03792		0.01795
	0.34057		0.04107		0.20243		0.1756		0.08757		0.05294
	0.32505		0.000516403		0.25084		0.22477		0.16782		0.1596
	0.19732		0.00806		0.1168		0.078		0.04143		0
	0.23025		0.00191		0.14433		0.1086		0.04861		0
	0.29981		0.00718		0.17743		0.1477		0.05688		0.03171
	0.2612		0.00275		0.14895		0.12591		0.0576		0.04302
	0.19013		0.01219		0.14756		0.12597		0.04614		0.0235
	0.23145		0.000759179		0.13859		0.10971		0.03827		0
	0.21956		0.0012		0.13266		0.10008		0.03398		0
	0.22895		0.000408553		0.1411		0.10563		0.04138		0
	0.18398		0.00218		0.11857		0.08639		0.04641		0
	0.24121		0.00978		0.14373		0.11189		0.03892		0.01411
	0.19197		0.01067		0.124		0.08566		0.04447		0
	0.21518		0.00797		0.116		0.07404		0.04528		0
	0.17595		0.000453911		0.09983		0.06677		0.03879		0
	0.22954		0.02183		0.10254		0.06203		0.03698		0
	0.16088		0.00023154		0.10162		0.06208		0.03631		0
	0.2217		0.05214		0.10669		0.06792		0.03224		0
	0.18661		0.000171392		0.10021		0.06245		0.03428		0
	0.25225		0.10503		0.10437		0.05454		0.04273		0
	0.30315		0.02228		0.15645		0.11001		0.05423		0
	0.32571		0.02239		0.15682		0.11289		0.07446		0.00654
	0.26477		0.00917		0.15227		0.10525		0.11205		0
	0.17836		0.00192		0.12945		0.08304		0.10983		0
	0.13489		0.01906		0.14898		0.13559		0.09849		0.00419
	0.07409		0.00115		0.10225		0.05957		0.08274		0
	0.14478		0.02592		0.06278		0		0.0652		0
	0.04275		3.40895e-05		0.07885		0.0427		0.06424		0
	0.11405		0.00876		0.09237		0.05451		0.03988		0
	0.20819		0.02686		0.09465		0.0636		0.03117		0
	0.23331		0.00538		0.12463		0.08405		0.03607		0
	0.15021		0.00505		0.10288		0.07356		0.03619		0
	0.22298		0.00192		0.12885		0.08853		0.03961		0
	0.22557		0.00198		0.1341		0.10041		0.03879		0
	0.26168		0.0193		0.14563		0.10257		0.05012		0.01007
	0.1734		3.08423e-05		0.12571		0.09118		0.05134		0
	0.2057		0.000306017		0.11858		0.08339		0.04783		0
	0.25953		0.00224		0.13634		0.10636		0.05196		0.02209
	0.25289		0.00189		0.13362		0.10021		0.05626		0.01037
	0.25341		0.02408		0.13177		0.09201		0.05769		0
	0.23968		0.01623		0.11816		0.07254		0.06192		0
	0.23968		0.01623		0.11816		0.07254		0.0685		0
	0.20867		0.000168683		0.14006		0.09822		0.08208		0
	0.12801		0.01713		0.13284		0.10618		0.08423		0
	0.13979		0.03726		0.11107		0.07693		0.06032		0
	0.19592		0.00335		0.11078		0.07185		0.04638		0
	0.24535		1.3898e-06		0.13355		0.09442		0.04952		0.00912
	0.27602		0.00772		0.14759		0.10631		0.054		0.01677
	0.24967		0.000685036		0.14913		0.11884		0.05198		0.02589
	0.23562		0.00451		0.12814		0.08051		0.04579		0
	0.23706		0.000135185		0.13132		0.09461		0.04452		0.02845
	0.21721		0.01398		0.14586		0.11426		0.03939		0.01323
	0.17343		0.08762		0.12815		0.10062		0.03564		0.00658
	0.25587		0.00307		0.14991		0.11068		0.03476		0
	0.22502		0.00599		0.12713		0.09292		0.03918		0
	0.28804		0.06942		0.12878		0.07842		0.04159		0
	0.29191		0.01047		0.15943		0.12222		0.06163		0.01501
	0.28271		9.8057e-06		0.16611		0.13589		0.07352		0.00762
	0.25128		0.02642		0.19321		0.18725		0.09019		0.06531
	0.13786		0.12494		0.16487		0.15163		0.08375		0.02395
	0.24277		0.000125681		0.17232		0.14967		0.04923		0.06189
	0.17574		0.02927		0.15901		0.13331		0.03873		0.0224
	0.27068		0.000974877		0.15872		0.12326		0.02306		0.02635
	0.24962		0.000229689		0.14205		0.10305		0.02654		0.00538
	0.24962		0.000229689		0.14205		0.10305		0.02982		0.00538
	0.18867		0.05623		0.14145		0.11154		0.03359		0.00707
	0.18702		0.0405		0.134		0.10312		0.03615		0.00115
	0.21418		0.04489		0.1405		0.10178		0.03461		0.00682
	0.20938		0.00632		0.14131		0.11156		0.02962		0.02597
	0.24003		0.00305		0.12679		0.08548		0.0256		0
	0.18471		0.02158		0.13201		0.0945		0.02247		0
	0.23102		0.01238		0.14791		0.11336		0.02313		0.01434
	0.24491		0.00181		0.14111		0.10616		0.02024		0.0026
	0.23452		0.00343		0.13891		0.10684		0.0237		0.019
	0.22551		0.000456462		0.1421		0.10954		0.02381		0.00896
	0.22431		0.03887		0.1435		0.11536		0.02304		0.02259
	0.20525		0.00083998		0.12836		0.09457		0.02389		0
	0.24855		0.00638		0.14423		0.10609		0.02752		0
	0.25345		0.02247		0.17468		0.13954		0.03274		0.01207
	0.23817		0.000430339		0.15817		0.12696		0.03255		0.00888
	0.19917		0.01698		0.16305		0.13135		0.03713		0.01596
	0.21792		0.00677		0.17875		0.14995		0.04248		0.03411
	0.2207		0.00665		0.16232		0.1231		0.03415		0.00197
	0.26872		6.73562e-05		0.17236		0.13694		0.03476		0.03347
	0.24565		0.01232		0.1722		0.14545		0.03917		0.06314
	0.24965		0.000729911		0.17052		0.14344		0.03299		0.04073
	0.1849		3.59717e-06		0.13991		0.11891		0.01981		0.02169
	0.22804		0.0054		0.14499		0.11285		0.01576		0
	0.22281		3.5221e-05		0.13051		0.09721		0.02201		0.000246646
	0.21489		0.02289		0.13609		0.11042		0.02565		0.02475
	0.22697		0.00577		0.14011		0.10749		0.0282		0
	0.19963		0.00017624		0.14336		0.11571		0.03176		0.023
	0.16301		0.00649		0.13071		0.10767		0.02852		0.00676
	0.16531		0.00126		0.09836		0.06744		0.02693		0
	0.18486		0.01008		0.11872		0.09221		0.02867		0
	0.21805		0.13856		0.09861		0.07425		0.0288		0
	0.18123		0.04649		0.09519		0.06482		0.02975		0
	0.22403		0.11459		0.10029		0.0678		0.02762		0
	0.2406		0.16846		0.08611		0.05878		0.02561		0
	0.38169		0.13629		0.16158		0.13827		0.03715		0.0467
	0.32739		0.0064		0.21586		0.20094		0.078		0.0781
	0.31866		2.03507e-05		0.21093		0.18174		0.16745		0.08544
	0.24788		0.000651037		0.14673		0.1034		0.0624		0
	0.28835		0.000247403		0.16496		0.13357		0.07029		0.03823
	0.34052		0.01075		0.18558		0.15352		0.08552		0
	0.29659		0.00379		0.16289		0.13242		0.09859		0.02036
	0.29659		0.00379		0.16289		0.13242		0.09265		0.02036
	0.14121		0.04108		0.13462		0.11948		0.07992		0.02767
	0.18438		0.01652		0.15159		0.14001		0.06163		0.0334
	0.23173		0.00586		0.1538		0.12573		0.06146		0
	0.2261		0.00214		0.14467		0.11789		0.07211		0.01283
	0.18616		3.44162e-05		0.1092		0.06913		0.07065		0
	0.1432		0.00173		0.0932		0.05145		0.06681		0
	0.14263		0.00118		0.10296		0.06981		0.06119		0
	0.16992		0.01007		0.08034		0.03644		0.05349		0
	0.1963		0.01536		0.10219		0.06076		0.05052		0
	0.17462		0.00553		0.10746		0.06633		0.05244		0
	0.22785		0.09721		0.10782		0.06316		0.05225		0
	0.22792		0.06256		0.09807		0.04065		0.06225		0
	0.20227		0.01014		0.1307		0.07602		0.08024		0
	0.39664		0.03285		0.1788		0.12331		0.09737		0
	0.32285		0.00762		0.20189		0.20038		0.13348		0.05873
	0.21005		0.01484		0.16508		0.1512		0.17316		0.0193
	0.16846		0.0294		0.16058		0.15321		0.16231		0.02929
	0.1334		0.00677		0.13998		0.10913		0.125		0
	0.14878		0.000209298		0.12053		0.07796		0.1031		0
	0.14878		0.000209298		0.12053		0.07796		0.09916		0
	0.18262		0.01319		0.11363		0.06563		0.10358		0
	0.05781		4.74577e-06		0.08058		0.02797		0.08552		0
	0.10735		0.00463		0.08368		0.03884		0.07286		0
	0.15815		0.00387		0.11116		0.07561		0.05791		0
	0.18217		0.00233		0.1174		0.0763		0.05304		0
	0.21931		0.00587		0.15431		0.11682		0.04925		0.000623756
	0.22797		0.00753		0.14307		0.11101		0.04648		0
	0.27214		0.000541447		0.1641		0.1262		0.0563		0
	0.25028		0.00735		0.14844		0.10883		0.06462		0.00555
	0.21113		0.00497		0.15871		0.13984		0.07909		0.0019
	0.26976		7.07492e-05		0.15737		0.13182		0.09916		0.01415
	0.22644		0.0237		0.1539		0.13334		0.1092		0.01112
	0.21761		0.04238		0.15856		0.14525		0.10238		0.0338
	0.20326		0.0111		0.1408		0.10474		0.08445		0
	0.16882		0.05126		0.15148		0.13331		0.07026		0.02388
	0.20958		0.01636		0.14874		0.11652		0.06125		0.00303
	0.21875		0.00103		0.15623		0.13105		0.06226		0.02096
	0.19511		0.0029		0.13557		0.10396		0.06273		0
	0.19336		0.000393554		0.12519		0.08939		0.06475		0
	0.16728		0.01912		0.13095		0.11001		0.06502		0.02886
	0.16421		0.05453		0.12715		0.0935		0.05719		0
	0.22457		2.08923e-06		0.15277		0.12527		0.05355		0.02494
	0.27781		2.92346e-05		0.1755		0.14771		0.05456		0.03984
	0.15391		0.06418		0.13958		0.1164		0.0601		0.00744
	0.23906		0.00321		0.15051		0.11859		0.05473		0.00635
	0.19216		0.01606		0.14307		0.11849		0.04801		0
	0.2626		0.02142		0.15971		0.12517		0.0502		0.01662
	0.2055		0.0164		0.1366		0.10221		0.05666		0
	0.14693		0.02879		0.13355		0.10582		0.056		0.00457
	0.19177		0.00144		0.13404		0.10254		0.05205		0
	0.25826		0.01543		0.1742		0.14657		0.04768		0.04068
	0.29926		7.05872e-05		0.17341		0.14226		0.05551		0.02752
	0.26598		0.06418		0.17699		0.15975		0.05701		0.04542
	0.24496		0.01004		0.17532		0.15025		0.04715		0.02256
	0.22601		0.03491		0.17813		0.15612		0.04912		0.03024
	0.15678		0.08814		0.16126		0.1376		0.03837		0.01351
	0.24053		0.00212		0.15756		0.12398		0.03963		0.02647
	0.2112		0.00298		0.15351		0.12129		0.04277		0
	0.18307		0.0453		0.15832		0.13072		0.04796		0.01029
	0.22262		0.000387954		0.14714		0.11877		0.05444		0.01883
	0.19901		0.00914		0.15217		0.11715		0.05535		0
	0.18384		0.02266		0.15885		0.13255		0.04852		0.0124
	0.241		0.0053		0.15526		0.11712		0.04073		0
	0.21653		0.00165		0.14676		0.11061		0.0344		0.00205
	0.21131		0.0024		0.15462		0.12141		0.03422		0.01197
	0.24342		0.00141		0.14668		0.11035		0.03106		0
	0.2266		8.87535e-05		0.13917		0.09967		0.0311		0
	0.21523		0.01133		0.13731		0.10254		0.02723		0
	0.19407		0.000139849		0.14719		0.11255		0.02671		0
	0.24881		0.00575		0.16154		0.12705		0.03182		0.014
	0.24881		0.00575		0.16154		0.12705		0.03462		0.014
	0.23589		0.01201		0.16676		0.13588		0.03768		0.01766
	0.26703		0.04011		0.16921		0.13169		0.03579		0.00979
	0.25581		6.80022e-05		0.16292		0.13131		0.0407		0.00146
	0.23288		0.02393		0.1711		0.14204		0.04736		0.02738
	0.17041		0.02759		0.14938		0.11843		0.04068		0
	0.22683		0.02609		0.1562		0.12538		0.03687		0.01013
	0.25706		0.02438		0.17633		0.14619		0.03914		0.03412
	0.24682		0.00486		0.17183		0.1474		0.03848		0.06018
	0.23098		0.000407306		0.17253		0.15258		0.03169		0.06089
	0.26316		3.63462e-05		0.14897		0.1169		0.02795		0.01025
	0.2544		0.02265		0.16033		0.13371		0.03458		0.02382
	0.19169		0.03839		0.15804		0.1357		0.04249		0.02845
	0.23222		0.00579		0.15711		0.1279		0.038		0.00516
	0.18217		0.01918		0.12959		0.10366		0.04148		0.00597
	0.22606		0.00346		0.1243		0.09348		0.04279		0
	0.19011		0.00412		0.09796		0.0685		0.04117		0
	0.15836		0.0097		0.08907		0.06804		0.03626		0
	0.13203		0.02882		0.0909		0.07091		0.03169		0
	0.19061		0.12297		0.08859		0.06869		0.02932		0
	0.18143		0.14376		0.08419		0.05506		0.02891		0
	0.25935		0.14773		0.10639		0.08446		0.03009		0.00385
	0.29551		0.03862		0.17472		0.16394		0.03898		0.03194
	0.17526		0.00191		0.17113		0.16906		0.07397		0.06247
	0.29226		0.01045		0.19287		0.16109		0.14231		0.08928
	0.22633		0.02718		0.14553		0.10974		0.07607		0
	0.23753		0.00446		0.14224		0.10632		0.08314		0.00137
	0.21134		0.02547		0.13109		0.09793		0.08783		0.01107
	0.20386		0.03137		0.12826		0.09551		0.08192		0.02432
	0.15898		0.04234		0.13695		0.10931		0.063		0
	0.22496		0.00232		0.15901		0.13248		0.0547		0.0099
	0.27577		0.000428557		0.16046		0.12878		0.05151		0.00546
	0.22598		0.00177		0.12956		0.09012		0.06458		0
	0.20687		0.000169371		0.11766		0.08506		0.07372		0
	0.20085		0.00422		0.11713		0.08039		0.06794		0
	0.19678		0.07882		0.07477		0.01694		0.05976		0
	0.23508		0.03907		0.10226		0.04704		0.05839		0
	0.21219		0.00549		0.13614		0.0978		0.06067		0
	0.2616		0.06355		0.12919		0.08178		0.06703		0
	0.29861		0.08969		0.13344		0.06799		0.08459		0
	0.27986		0.026		0.13171		0.07227		0.09597		0
	0.17355		2.16895e-05		0.13882		0.1053		0.10397		0
	0.14185		0.0107		0.12697		0.08012		0.10824		0
	0.3285		0.01133		0.17426		0.13937		0.11184		0.00789
	0.26342		1.95954e-06		0.1628		0.13406		0.13505		0.04188
	0.1622		0.01228		0.15218		0.14094		0.16557		0.01596
	0.20915		0.00261		0.12491		0.07217		0.15229		0
	0.19815		0.00511		0.10161		0.03987		0.11689		0
	0.18616		0.03936		0.12395		0.07808		0.10016		0
	0.21219		0.01949		0.12673		0.07764		0.10238		0
	0.15931		0.0109		0.12061		0.07907		0.11228		0
	0.17138		0.02216		0.09955		0.04662		0.10288		0
	0.1849		0.00178		0.10332		0.04728		0.09451		0
	0.16497		0.00977		0.10078		0.05378		0.07625		0
	0.16807		0.01287		0.11028		0.07489		0.06565		0
	0.21778		0.01633		0.14784		0.11528		0.05459		0
	0.26536		0.01329		0.15066		0.11029		0.05418		0
	0.27427		0.03189		0.15375		0.11255		0.06773		0
	0.26533		0.01329		0.15104		0.10875		0.08589		0
	0.24318		0.0057		0.15498		0.12555		0.11076		0.01906
	0.20738		8.15909e-06		0.14599		0.11778		0.13215		0.01419
	0.18038		0.00383		0.13102		0.09505		0.12141		0
	0.20001		0.000422783		0.15263		0.13416		0.10857		0.03565
	0.18438		0.01365		0.13695		0.09877		0.08416		0
	0.19925		0.00129		0.12974		0.10173		0.06842		0.0332
	0.15697		0.02757		0.13498		0.10685		0.05723		0.0016
	0.15697		0.02757		0.13498		0.10685		0.05484		0.0016
	0.25372		2.31911e-06		0.1599		0.13448		0.05225		0.0324
	0.27751		0.04265		0.15621		0.12165		0.0545		0
	0.24563		0.00421		0.14056		0.10607		0.06443		0
	0.21792		0.00297		0.14949		0.12281		0.06477		0.02978
	0.23516		0.00677		0.16408		0.12773		0.05993		0.00135
	0.26906		0.01553		0.16114		0.13059		0.06147		0
	0.24889		0.000340421		0.15225		0.12403		0.0716		0.01678
	0.23058		0.07738		0.16216		0.14982		0.0745		0.04633
	0.26024		0.02475		0.15699		0.13048		0.07216		0.0394
	0.23022		0.000629034		0.15401		0.13262		0.06543		0.03357
	0.22409		0.000296102		0.1387		0.10239		0.06659		0
	0.18348		0.0438		0.14712		0.12798		0.0661		0.03499
	0.25193		0.01007		0.16981		0.14746		0.05826		0.03851
	0.27237		0.00332		0.17577		0.14761		0.05141		0.03187
	0.29425		0.00217		0.17695		0.1534		0.06644		0.03399
	0.28162		0.00159		0.16155		0.1382		0.07418		0.04868
	0.16957		0.13493		0.1648		0.15602		0.06411		0.0352
	0.22563		0.04327		0.17047		0.14763		0.06258		0.0235
	0.21089		0.02093		0.1527		0.12203		0.05802		0.01149
	0.24235		0.000469048		0.16975		0.14621		0.05903		0.04187
	0.21242		0.01		0.17006		0.14375		0.05455		0.01466
	0.21898		0.000974724		0.14876		0.11143		0.05565		0
	0.21898		0.000974724		0.14876		0.11143		0.05724		0
	0.19208		0.000252647		0.15396		0.12359		0.05525		0
	0.14109		0.01575		0.15541		0.13612		0.04569		0.01826
	0.2196		0.00868		0.15259		0.11906		0.04039		0
	0.23418		0.01247		0.15476		0.125		0.03896		0
	0.2117		0.0024		0.14933		0.11988		0.04094		0.00987
	0.18708		1.28151e-06		0.14441		0.11799		0.03937		0.00962
	0.18551		0.06266		0.15189		0.11626		0.03772		0
	0.20395		0.02092		0.1483		0.11527		0.03297		0.00563
	0.23172		0.000121517		0.16252		0.1272		0.03434		0.00795
	0.17371		0.00128		0.14653		0.11669		0.03898		0
	0.25349		0.0181		0.17432		0.13959		0.04386		0.02681
	0.16977		0.00105		0.16685		0.14594		0.0445		0.01774
	0.25962		0.00836		0.16075		0.12353		0.04006		0
	0.21154		0.00135		0.16612		0.141		0.04706		0.00121
	0.19866		0.00394		0.15774		0.12944		0.04918		0.00619
	0.19941		0.00185		0.14596		0.11084		0.04867		0
	0.22382		0.00725		0.15477		0.11733		0.04461		0.01416
	0.20963		0.01755		0.14096		0.10484		0.04431		0
	0.27615		0.03466		0.17985		0.15026		0.04555		0.02995
	0.32194		0.00358		0.20911		0.19456		0.04058		0.07509
	0.22657		0.00189		0.19682		0.2027		0.04087		0.07615
	0.26798		0.00308		0.193		0.18182		0.04013		0.0655
	0.23304		0.03823		0.1922		0.19051		0.04566		0.088
	0.22322		0.01653		0.15233		0.13123		0.0432		0.03147
	0.22053		0.06598		0.18466		0.17167		0.04209		0.04853
	0.21907		0.00643		0.1475		0.11916		0.04193		0.000389073
	0.26		0.000221893		0.16234		0.14031		0.05074		0.02294
	0.18941		0.02682		0.1522		0.13622		0.04816		0.01354
	0.19346		0.01199		0.13507		0.1077		0.03804		0
	0.14322		0.000513536		0.113		0.10013		0.03206		0.01313
	0.15015		0.02618		0.11005		0.09567		0.02965		0.00527
	0.24894		0.13155		0.15294		0.13332		0.03147		0.04713
	0.2323		0.01563		0.12147		0.10214		0.03018		0.0037
	0.25872		0.00758		0.15328		0.1491		0.03692		0.06217
	0.21432		0.0051		0.14407		0.13243		0.07628		0
	0.23128		0.0112		0.1349		0.11045		0.08051		0.02667
	0.22385		3.01873e-05		0.13829		0.10778		0.08116		0.01881
	0.21937		0.00247		0.13504		0.1067		0.07835		0.01662
	0.18026		0.00983		0.11374		0.0826		0.07199		0.0034
	0.12931		0.08499		0.128		0.10319		0.059		0
	0.22876		0.000123725		0.14003		0.11094		0.05211		0
	0.22918		0.00251		0.1474		0.12038		0.04698		0.00644
	0.21616		0.01694		0.12959		0.09383		0.0497		0
	0.19488		0.01915		0.13692		0.1083		0.05319		0
	0.20143		0.00802		0.13707		0.10598		0.05041		0.00072924
	0.2137		0.02173		0.11618		0.0777		0.05515		0
	0.18066		0.01356		0.1257		0.08588		0.05528		0
	0.22966		0.00519		0.14338		0.10183		0.05933		0
	0.25624		0.03434		0.1377		0.0925		0.06209		0
	0.29117		0.04665		0.13284		0.08353		0.07604		0
	0.29117		0.04665		0.13284		0.08353		0.0825		0
	0.13969		0.00692		0.10089		0.04908		0.09152		0
	0.19595		0.00718		0.13752		0.10784		0.08181		0.01094
	0.27208		0.000214552		0.17412		0.14929		0.06735		0.05083
	0.27865		0.00407		0.16455		0.14317		0.07474		0.03073
	0.21153		0.000687829		0.12922		0.09466		0.10138		0
	0.27157		0.06678		0.11347		0.06307		0.09874		0
	0.21302		0.02461		0.09236		0.03165		0.0863		0
	0.1024		0.00405		0.10288		0.06391		0.07502		0
	0.21072		0.00071042		0.1307		0.09418		0.05302		0
	0.23052		0.02044		0.12781		0.09039		0.0494		0.01387
	0.2276		0.03815		0.13933		0.10022		0.04603		0
	0.17726		0.00354		0.10823		0.06753		0.04725		0
	0.26061		0.04298		0.13101		0.09697		0.04194		0.00581
	0.24479		0.01871		0.13697		0.09694		0.04708		0
	0.19199		0.00803		0.13993		0.11212		0.04567		0.01086
	0.23208		0.00377		0.15946		0.12939		0.04082		0.02758
	0.26746		0.0641		0.13931		0.10106		0.04011		0
	0.2593		0.01708		0.13245		0.09327		0.04975		0
	0.23719		0.01662		0.14046		0.10703		0.07603		0
	0.24427		0.00323		0.14346		0.10476		0.09946		0.00916
	0.29082		0.01057		0.15181		0.1084		0.094		0
	0.22741		0.00506		0.13847		0.10669		0.09872		0.02638
	0.17789		0.00934		0.14492		0.12629		0.09206		0.03304
	0.25807		0.0175		0.16664		0.14453		0.07618		0.02976
	0.23991		0.03518		0.16244		0.14256		0.07436		0.03089
	0.21852		0.05289		0.15965		0.13554		0.0694		0.01853
	0.24951		0.02891		0.15262		0.12348		0.05907		0.03874
	0.26325		0.0053		0.15333		0.12603		0.05713		0.03262
	0.21932		0.00125		0.13497		0.10042		0.0602		0
	0.20241		0.00494		0.1316		0.10343		0.05412		0
	0.26711		0.02807		0.1453		0.10346		0.04611		0
	0.26548		0.00336		0.15908		0.12802		0.05233		0.02831
	0.30554		0.00893		0.17918		0.15608		0.06332		0.05889
	0.24908		0.0127		0.15319		0.13707		0.06654		0.03839
	0.18814		0.0458		0.14506		0.12107		0.06393		0.01342
	0.21637		0.04246		0.13888		0.09774		0.05761		0
	0.334		0.00621		0.17577		0.138		0.06391		0.01744
	0.30229		0.0027		0.15793		0.13579		0.07215		0.04019
	0.19401		0.02585		0.15702		0.13859		0.07212		0.011
	0.32624		0.0066		0.18379		0.15764		0.06908		0.01515
	0.37947		0.00312		0.1787		0.153		0.1057		0.0608
	0.1854		0.00658		0.13118		0.10654		0.12456		0.00588
	0.17416		0.03839		0.15882		0.14347		0.10422		0.02587
	0.20952		0.03896		0.16816		0.15056		0.08751		0.04316
	0.20952		0.03896		0.16816		0.15056		0.08814		0.04316
	0.21052		0.05006		0.16086		0.14854		0.08459		0.05284
	0.23185		0.00217		0.16973		0.14976		0.06524		0.02162
	0.28478		0.00252		0.18808		0.1698		0.06573		0.0793
	0.25313		0.01982		0.1674		0.13938		0.06305		0.02016
	0.15993		0.08387		0.15529		0.13339		0.05762		0.01295
	0.22734		0.00581		0.17421		0.15161		0.04562		0.03656
	0.23141		0.00431		0.16991		0.13923		0.045		0.01486
	0.28423		0.04315		0.17174		0.14049		0.04704		0.01489
	0.2509		0.00578		0.15503		0.11996		0.04869		0.00956
	0.24487		0.000192584		0.16188		0.12853		0.04676		0.01269
	0.25647		0.000416032		0.16678		0.12603		0.04326		0.01631
	0.23114		0.00765		0.16034		0.12398		0.03932		0
	0.21568		4.59337e-05		0.13848		0.10772		0.03916		0
	0.25959		0.00351		0.13907		0.10199		0.03693		0
	0.26157		0.00207		0.16931		0.13491		0.04278		0.01658
	0.23442		0.01191		0.16545		0.13792		0.04911		0.02046
	0.28388		0.02561		0.18075		0.15016		0.04929		0.02131
	0.26448		0.00153		0.15098		0.11593		0.05579		0
	0.27488		0.000177028		0.17144		0.14209		0.05918		0.03543
	0.20094		0.02222		0.13854		0.10474		0.0702		0
	0.23064		4.01702e-05		0.1444		0.10512		0.06838		0
	0.23809		0.02153		0.15824		0.12463		0.06351		0.00391
	0.25143		0.00815		0.16296		0.12385		0.06157		0
	0.22947		0.00188		0.17131		0.15258		0.0477		0.05638
	0.22947		0.00188		0.17131		0.15258		0.04384		0.05638
	0.25218		0.01473		0.1706		0.14281		0.03189		0.0173
	0.36678		0.02937		0.18253		0.15379		0.03513		0.05791
	0.255		0.0109		0.1746		0.15669		0.05333		0.04532
	0.25831		0.04088		0.17376		0.15849		0.0623		0.04485
	0.1745		0.06415		0.15162		0.13686		0.05463		0.02564
	0.25422		0.00293		0.16479		0.13888		0.05478		0.02199
	0.21556		0.02999		0.13718		0.11504		0.05018		0.01624
	0.20092		0.00561		0.11694		0.08549		0.04287		0
	0.24895		0.00753		0.1387		0.11851		0.04275		0.04097
	0.22011		0.01244		0.13709		0.11802		0.03679		0.00948
	0.24111		0.04371		0.13459		0.11964		0.03673		0.03794
	0.27215		0.06066		0.1364		0.1177		0.03439		0.014
	0.29745		0.04041		0.14847		0.13652		0.03608		0.00899
	0.26307		0.000369016		0.17299		0.1431		0.06996		0
	0.18154		0.02732		0.13544		0.10929		0.08548		0
	0.19258		0.05779		0.14581		0.12433		0.08627		0.00126
	0.22379		0.01743		0.15562		0.13495		0.07461		0.03055
	0.19295		0.0611		0.14833		0.12728		0.06782		0.02902
	0.1824		0.03189		0.14031		0.11092		0.05824		0
	0.19256		0.04206		0.12892		0.09437		0.04989		0
	0.16846		0.0103		0.12883		0.1014		0.04424		0
	0.21999		0.00124		0.13026		0.08989		0.04184		0
	0.19402		0.00045031		0.14031		0.10632		0.04429		0
	0.28865		0.06549		0.1487		0.11318		0.05081		0.02508
	0.23112		4.52003e-06		0.1359		0.09228		0.06459		0
	0.2026		0.000697991		0.13952		0.09926		0.06663		0
	0.2026		0.000697991		0.13952		0.09926		0.06505		0
	0.24455		0.03626		0.15547		0.12408		0.06105		0
	0.27195		0.01581		0.1368		0.09204		0.07021		0
	0.2685		0.02137		0.12675		0.07571		0.07888		0
	0.1982		0.02981		0.11547		0.06954		0.08982		0
	0.16801		0.02003		0.13801		0.11741		0.07507		0.02309
	0.24938		0.00492		0.16574		0.14553		0.0611		0.05405
	0.28078		0.00506		0.16371		0.13904		0.0631		0.02595
	0.22116		0.0031		0.13121		0.10298		0.08629		0.01469
	0.16402		0.00611		0.10319		0.06081		0.0812		0
	0.2384		0.03238		0.1153		0.07568		0.07025		0
	0.17529		0.0113		0.11788		0.08182		0.06505		0
	0.21699		0.00251		0.14844		0.11471		0.04864		0.01815
	0.22941		0.00538		0.14304		0.11012		0.04344		0
	0.22459		0.000385433		0.13866		0.10574		0.04034		0.00303
	0.19451		0.00266		0.14333		0.11304		0.038		0.0066
	0.25652		0.000369457		0.15061		0.12277		0.03747		0.05318
	0.26056		0.00126		0.14712		0.11017		0.04131		0.01053
	0.23854		0.000206178		0.15586		0.12413		0.04255		0
	0.26717		0.07093		0.16069		0.12857		0.0453		0.000861962
	0.26717		0.07093		0.16069		0.12857		0.04699		0.000861962
	0.28564		0.07388		0.12883		0.08021		0.05444		0
	0.25206		0.00422		0.13861		0.09782		0.06661		0
	0.32019		0.00179		0.1626		0.12176		0.07663		0
	0.2916		0.00804		0.18222		0.15811		0.09003		0.01021
	0.26598		0.03618		0.17958		0.16968		0.11298		0.05124
	0.23158		0.03207		0.16686		0.15475		0.11696		0.0384
	0.33338		0.00395		0.18368		0.15426		0.10205		0.02335
	0.2468		0.05753		0.16474		0.13973		0.1011		0.02623
	0.23763		0.04131		0.16329		0.14809		0.09136		0.04071
	0.18158		0.04606		0.15337		0.13821		0.0777		0.02097
	0.23207		7.9899e-05		0.15169		0.12431		0.07816		0.01895
	0.16462		0.00968		0.13628		0.11051		0.08103		0
	0.25746		0.01598		0.14046		0.10031		0.07395		0
	0.30343		0.0088		0.15067		0.10682		0.07249		0.0033
	0.27149		0.00696		0.16764		0.14315		0.08237		0.02849
	0.30499		0.00208		0.17364		0.14709		0.10119		0.03203
	0.25607		0.00033301		0.1559		0.12851		0.1081		0.03114
	0.21415		0.00908		0.13916		0.10087		0.10541		0
	0.20792		3.54128e-05		0.13632		0.10429		0.09888		0
	0.15729		0.04712		0.13347		0.11456		0.09322		0.00689
	0.21241		0.01013		0.13111		0.09617		0.08451		0
	0.24822		4.64338e-05		0.14081		0.11484		0.07873		0.00459
	0.24078		0.00434		0.13688		0.09967		0.08365		0
	0.26996		0.00195		0.15348		0.11503		0.10316		0
	0.25427		0.02799		0.13812		0.08662		0.11794		0
	0.21598		0.00216		0.14782		0.11949		0.11541		0.00573
	0.27421		0.0139		0.14843		0.10232		0.10469		0
	0.22187		0.00629		0.14223		0.12022		0.11476		0.04298
	0.19525		0.01055		0.14282		0.11897		0.10716		0
	0.22027		0.000505452		0.16509		0.14903		0.08249		0.02457
	0.23185		0.00126		0.15396		0.13172		0.08165		0.00288
	0.25155		0.00284		0.17328		0.15156		0.07193		0.04202
	0.17843		0.02499		0.16044		0.13743		0.06363		0
	0.21417		0.05998		0.13923		0.09999		0.04676		0
	0.24977		0.0281		0.16779		0.13873		0.04512		0.0162
	0.25375		0.0218		0.1682		0.14226		0.0511		0.04054
	0.20786		0.08695		0.1695		0.15149		0.0572		0.05018
	0.19515		0.08692		0.16637		0.15048		0.05529		0.04104
	0.22383		0.02718		0.17299		0.15118		0.051		0.02606
	0.20576		0.000292982		0.16267		0.13552		0.04579		0.02322
	0.20082		0.00711		0.16033		0.12831		0.04379		0
	0.22886		0.000843996		0.16514		0.1377		0.04028		0.01002
	0.20721		0.0087		0.14927		0.11805		0.04408		0.01354
	0.21589		0.03919		0.17007		0.1457		0.04927		0.01869
	0.25764		0.00747		0.16699		0.1386		0.05413		0.01482
	0.26895		0.01014		0.15675		0.12246		0.06253		0
	0.23901		0.0235		0.15423		0.12834		0.06869		0.02535
	0.2163		0.02427		0.152		0.12409		0.0752		0.00861
	0.25071		0.02953		0.16786		0.13879		0.07273		0.00847
	0.25071		0.02953		0.16786		0.13879		0.07351		0.00847
	0.15116		0.02544		0.15143		0.14077		0.07451		0.0412
	0.20536		0.05424		0.16917		0.14242		0.06305		0.03031
	0.21415		0.000726585		0.14758		0.11635		0.05055		0.0115
	0.26506		0.05024		0.16325		0.13081		0.03445		0.01964
	0.28304		0.03012		0.16793		0.13745		0.03573		0.02911
	0.27245		0.000247396		0.17001		0.14987		0.05101		0.02485
	0.24859		0.02933		0.15529		0.13909		0.05937		0.02831
	0.11255		0.03475		0.12978		0.10816		0.05174		0
	0.19171		0.00244		0.1333		0.10927		0.04784		0.00214
	0.20274		0.00644		0.11639		0.08611		0.04506		0
	0.21841		0.01952		0.11929		0.09462		0.04049		0
	0.21301		0.000197385		0.14385		0.11954		0.04588		0.00438
	0.2529		0.00356		0.15383		0.13608		0.04578		0.0417
	0.25371		0.01502		0.14848		0.14354		0.0475		0.06099
	0.23862		0.00165		0.15246		0.14712		0.04236		0.02778
	0.18295		0.00364		0.13707		0.13544		0.03317		0
	0.25604		0.00883		0.15357		0.12971		0.0664		0
	0.26346		0.000239727		0.15135		0.1223		0.0536		0.00969
	0.25772		0.000261464		0.17241		0.14736		0.05288		0.03115
	0.24625		0.02682		0.17173		0.16166		0.05365		0.0548
	0.15645		0.06974		0.14019		0.11932		0.05507		0
	0.14957		0.03032		0.12406		0.09976		0.05195		0
	0.21052		7.71017e-05		0.15021		0.12898		0.04241		0.03663
	0.20411		0.03112		0.13425		0.09957		0.04322		0
	0.20577		0.00322		0.12286		0.08664		0.04844		0
	0.2003		0.000790865		0.13251		0.09363		0.04618		0
	0.2441		0.0171		0.14295		0.10618		0.0516		0.000107055
	0.2441		0.0171		0.14295		0.10618		0.05862		0.000107055
	0.21789		0.05341		0.1351		0.10323		0.06759		0
	0.22492		0.0385		0.12869		0.0904		0.07403		0
	0.20255		0.03151		0.1224		0.08347		0.06979		0
	0.23483		0.0191		0.13993		0.10658		0.06941		0
	0.21681		0.02008		0.12835		0.08628		0.07533		0
	0.23612		0.01807		0.12894		0.0845		0.07874		0
	0.1914		0.000781131		0.13546		0.09751		0.07216		0
	0.19045		2.41998e-05		0.13278		0.1042		0.0692		0
	0.2747		0.00448		0.16224		0.12997		0.06775		0.01451
	0.11717		0.00192		0.10606		0.07624		0.07215		0
	0.15294		0.01495		0.11812		0.08795		0.05633		0
	0.22364		0.00474		0.13732		0.10017		0.04974		0
	0.25191		4.87714e-06		0.1508		0.11953		0.05703		0.00629
	0.2264		0.00467		0.14666		0.10647		0.05606		0
	0.2504		0.000549826		0.1429		0.10271		0.05206		0
	0.27445		0.000890517		0.16484		0.13715		0.04878		0.04131
	0.27774		0.01245		0.16434		0.13476		0.05352		0.02174
	0.2674		0.04854		0.18086		0.15655		0.06346		0.04205
	0.15778		0.04312		0.14896		0.13621		0.06099		0.03938
	0.18947		0.000623553		0.15139		0.1296		0.05078		0
	0.18947		0.000623553		0.15139		0.1296		0.04723		0
	0.30184		0.02931		0.15872		0.1293		0.05589		0.02982
	0.21319		0.00726		0.13087		0.09683		0.06863		0
	0.25046		0.02341		0.13496		0.09558		0.07808		0
	0.30623		0.01642		0.15323		0.11337		0.08737		0.00727
	0.22976		1.12929e-05		0.1575		0.14224		0.10601		0.04458
	0.21429		1.73467e-05		0.16355		0.14348		0.106		0.01203
	0.20372		0.01962		0.15666		0.13289		0.10031		0.00344
	0.2706		0.00192		0.177		0.16307		0.09366		0.03769
	0.27936		0.0126		0.16469		0.14186		0.09492		0.03641
	0.22817		0.00407		0.15675		0.13636		0.092		0.02305
	0.19897		0.0044		0.16262		0.14624		0.08773		0.02044
	0.21436		0.01208		0.14905		0.12001		0.09159		0
	0.26759		0.0511		0.14292		0.0987		0.09218		0
	0.29887		0.02979		0.16371		0.12644		0.09218		0
	0.29487		0.01326		0.16938		0.14181		0.10202		0.03124
	0.23115		0.000526227		0.15398		0.13544		0.11006		0.01741
	0.20512		0.00344		0.13509		0.09875		0.11473		0
	0.25695		0.0024		0.16815		0.15008		0.10958		0.02617
	0.27586		0.000167812		0.15923		0.13227		0.10862		0.01544
	0.22769		4.20951e-05		0.13727		0.11289		0.11381		0.02087
	0.17566		0.00699		0.13738		0.11196		0.11664		0.00724
	0.17566		0.00699		0.13738		0.11196		0.11255		0.00724
	0.22118		0.000572282		0.12632		0.08393		0.09454		0
	0.17466		0.00307		0.12483		0.09473		0.08762		0
	0.1566		0.00502		0.12238		0.08861		0.0696		0
	0.2074		0.00126		0.13246		0.09374		0.06852		0
	0.16991		0.01722		0.11822		0.07295		0.07449		0
	0.3033		0.04327		0.16345		0.12616		0.07317		0.01364
	0.24492		0.00877		0.1558		0.1267		0.09151		0.01666
	0.20497		0.00182		0.14348		0.13022		0.08842		0.05204
	0.27799		0.00262		0.15914		0.12848		0.08346		0.0241
	0.23722		0.01154		0.17015		0.15753		0.09283		0.05259
	0.19529		0.000965638		0.13234		0.10487		0.07619		0.01878
	0.19192		0.00805		0.15799		0.12895		0.06066		0
	0.24513		0.00761		0.17186		0.14436		0.03977		0.037
	0.25197		0.00336		0.14593		0.11456		0.03729		0.01968
	0.25909		0.00807		0.15527		0.12798		0.04922		0.00911
	0.2217		0.01425		0.15424		0.13556		0.05717		0.05378
	0.2121		0.00812		0.14616		0.12676		0.05873		0.04119
	0.18374		0.02755		0.15089		0.13209		0.05812		0.01594
	0.25073		0.00228		0.15586		0.12821		0.05639		0.02929
	0.16815		0.000871281		0.13641		0.11089		0.04977		0
	0.22621		0.000934829		0.14137		0.1076		0.0497		0
	0.22353		0.000938362		0.15287		0.1262		0.05265		0.00831
	0.23852		0.000523051		0.14999		0.12447		0.05542		0.0096
	0.20685		0.00224		0.13233		0.1067		0.05538		0
	0.18905		0.01792		0.12087		0.08809		0.058		0
	0.19646		0.01055		0.13062		0.10452		0.05774		0
	0.16835		0.04023		0.12267		0.08851		0.05351		0
	0.26366		0.02205		0.13764		0.09634		0.04865		0
	0.28061		0.01362		0.15815		0.12384		0.05512		0.00985
	0.22011		0.0103		0.14503		0.11655		0.06678		0
	0.19861		0.00166		0.13524		0.1049		0.07324		0.00103
	0.19934		0.06819		0.16406		0.14624		0.06611		0.05046
	0.24927		0.00107		0.16348		0.1374		0.04706		0.0217
	0.20439		0.00559		0.15158		0.12302		0.03942		0
	0.28136		0.000159695		0.16711		0.14225		0.04131		0.03557
	0.21406		0.01289		0.15153		0.12698		0.0483		0.01784
	0.17508		7.74655e-05		0.14834		0.12581		0.04713		0
	0.17079		0.00275		0.11648		0.08319		0.04295		0
	0.17322		0.02434		0.11467		0.0796		0.0434		0
	0.16175		0.00489		0.121		0.08922		0.03894		0
	0.22073		0.05681		0.13116		0.10609		0.04062		0.02482
	0.23995		0.03326		0.11189		0.0873		0.04076		0
	0.28534		0.01043		0.16402		0.14613		0.04724		0.03692
	0.25204		0.00151		0.16965		0.17265		0.0497		0.08167
	0.19841		0.00183		0.16341		0.16469		0.03713		0.03413
	0.3454		0.0048		0.20385		0.17148		0.08827		0.06141
	0.20712		0.000697227		0.15579		0.12785		0.03997		0.000461828
	0.25574		0.006		0.16338		0.13295		0.04012		0.0014
	0.20809		0.01602		0.15157		0.13614		0.04089		0.04325
	0.21404		0.00415		0.12937		0.09995		0.03996		0.00345
	0.17674		0.00557		0.13582		0.11583		0.03859		0.00547
	0.175		2.23418e-05		0.1138		0.07971		0.03101		0
	0.23718		0.04652		0.13927		0.10137		0.03374		0
	0.18248		0.01371		0.13351		0.10639		0.04434		0
	0.26459		0.06545		0.13334		0.10324		0.03873		0
	0.21903		0.01211		0.15251		0.13218		0.04456		0.04347
	0.18343		0.00244		0.14654		0.11956		0.04953		0.00172
	0.19763		0.00271		0.137		0.10693		0.05811		0
	0.24174		0.05859		0.14466		0.11492		0.06058		0.00945
	0.2377		0.00214		0.156		0.12789		0.05485		0.00472
	0.18282		0.000626154		0.11526		0.07558		0.04913		0
	0.17808		0.00455		0.10684		0.07241		0.05316		0
	0.18086		0.00151		0.12419		0.08325		0.05527		0
	0.24496		0.00302		0.1484		0.10948		0.0552		0.01407
	0.21302		0.00168		0.13099		0.10025		0.06308		0
	0.23738		0.000888595		0.14912		0.11798		0.07539		0
	0.2157		0.0188		0.12684		0.08487		0.07715		0
	0.2155		0.01091		0.13049		0.09426		0.06267		0
	0.31344		0.04509		0.15965		0.12404		0.06185		0.00899
	0.27207		0.000552488		0.16447		0.13396		0.07268		0.01804
	0.20723		0.08447		0.15366		0.1277		0.07085		0.01017
	0.23872		0.01225		0.15386		0.12285		0.06377		0.01351
	0.26501		0.000399981		0.15809		0.13656		0.05268		0.02942
	0.248		0.02602		0.16424		0.13667		0.05813		0
	0.29651		0.01427		0.16663		0.13703		0.069		0.02311
	0.29651		0.01427		0.16663		0.13703		0.06967		0.02311
	0.19645		0.09641		0.1573		0.14145		0.06717		0.05279
	0.22052		0.00718		0.15188		0.12164		0.06187		0.00212
	0.25903		0.00327		0.14061		0.10661		0.06202		0.01581
	0.17865		0.000956168		0.13339		0.11147		0.06452		0.00198
	0.2873		0.0497		0.14343		0.10175		0.07052		0
	0.31449		0.04771		0.14691		0.11264		0.08414		0.00798
	0.20698		0.01253		0.15423		0.13785		0.10208		0.03098
	0.25634		0.0078		0.15034		0.11735		0.09771		0
	0.24615		0.000543073		0.15875		0.13899		0.09368		0.03622
	0.30162		0.02218		0.17822		0.1517		0.09834		0.02118
	0.26043		0.01128		0.18584		0.19083		0.10605		0.07925
	0.25194		0.000743187		0.17255		0.15478		0.107		0.05692
	0.19015		2.66189e-06		0.15367		0.13758		0.09614		0.02464
	0.22373		0.00108		0.15302		0.12814		0.08625		0.00734
	0.26073		0.05061		0.15511		0.13495		0.08102		0.02577
	0.29486		0.0175		0.16765		0.14086		0.07763		0.00625
	0.18271		0.00173		0.13957		0.12238		0.07168		0.0163
	0.21349		0.00479		0.14684		0.12971		0.07123		0.03163
	0.23885		0.01803		0.16207		0.13842		0.07619		0.03266
	0.27953		0.00234		0.1737		0.15458		0.07412		0.0487
	0.27115		0.0103		0.15365		0.12893		0.07432		0.03472
	0.27115		0.0103		0.15365		0.12893		0.07671		0.03472
	0.22516		6.41582e-05		0.13217		0.1051		0.07587		0.01437
	0.18345		0.00212		0.11534		0.0934		0.07516		0.02113
	0.22882		0.01134		0.15592		0.13911		0.06198		0.04157
	0.20928		0.00636		0.13789		0.11543		0.05823		0.01226
	0.22019		2.7986e-05		0.13119		0.09231		0.04111		0
	0.23785		0.07242		0.13446		0.10066		0.04469		0
	0.24997		0.000829268		0.1567		0.12384		0.0511		0.01677
	0.24296		0.03265		0.1496		0.11042		0.05316		0
	0.23261		0.00152		0.17023		0.14203		0.06377		0.02728
	0.23504		0.00405		0.1553		0.12637		0.05821		0.0195
	0.27223		0.00399		0.17211		0.15066		0.06047		0.05238
	0.21821		0.0534		0.15908		0.13783		0.07196		0.02132
	0.2303		0.000742093		0.16408		0.13953		0.05797		0.04049
	0.13655		6.20675e-05		0.13939		0.12298		0.04088		0.03809
	0.19873		0.04027		0.11554		0.08762		0.01804		0.01204
	0.2724		0.01154		0.13074		0.09646		0.01532		0
	0.22996		1.00093e-05		0.1515		0.12523		0.03085		0.00514
	0.19926		0.00682		0.13547		0.11342		0.03671		0.02008
	0.25982		0.00384		0.15102		0.11509		0.03703		0.01575
	0.20769		0.0143		0.14695		0.11979		0.04074		0.00448
	0.20245		0.00556		0.14852		0.12312		0.04562		0.01681
	0.17154		0.00297		0.13132		0.10521		0.03789		0
	0.24553		0.01446		0.13148		0.0988		0.03125		0.00068541
	0.24553		0.01446		0.13148		0.0988		0.0338		0.00068541
	0.23119		0.02589		0.14468		0.1109		0.04065		0
	0.19929		0.00585		0.1298		0.097		0.04288		0
	0.18065		0.00958		0.1356		0.10598		0.04719		0
	0.20717		0.0142		0.14796		0.12653		0.0502		0.02427
	0.24778		0.000855777		0.14779		0.11567		0.04987		0.00736
	0.2328		0.00868		0.16415		0.13799		0.04759		0.02809
	0.24262		0.0028		0.12787		0.08849		0.0496		0
	0.1789		0.00424		0.13563		0.11326		0.05458		0.00375
	0.18301		0.01223		0.1264		0.1048		0.06435		0.01624
	0.1824		0.00244		0.13215		0.10015		0.06268		0
	0.15577		0.08731		0.1411		0.11416		0.04879		0
	0.17304		0.04813		0.14117		0.117		0.04127		0
	0.21039		0.0239		0.14861		0.11909		0.04111		0.00226
	0.22278		2.27203e-05		0.13237		0.09793		0.04367		0
	0.23596		0.000793973		0.14933		0.12398		0.04666		0.01012
	0.16773		0.03946		0.11487		0.08344		0.0479		0
	0.17814		0.00476		0.13393		0.10532		0.04776		0.00825
	0.24038		0.02153		0.13979		0.10324		0.04992		0
	0.28155		0.00529		0.16522		0.13944		0.0546		0.04871
	0.17773		0.01341		0.15358		0.14204		0.04695		0.0327
	0.33657		0.0489		0.1622		0.12765		0.04249		0.02742
	0.25816		0.00479		0.1759		0.16545		0.0439		0.00976
	0.43508		0.02363		0.21271		0.19765		0.05729		0.06335
	0.17457		0.09603		0.22279		0.25211		0.1558		0.13925
	0.15831		0.000117874		0.12395		0.0959		0.0258		0
	0.15767		0.00605		0.1112		0.08335		0.02181		0
	0.21597		0.02588		0.13407		0.1029		0.01858		0.01179
	0.20626		0.04573		0.11903		0.09311		0.0163		0
	0.17262		0.03092		0.12201		0.10064		0.01892		0.00126
	0.17262		0.03092		0.12201		0.10064		0.01717		0.00126
	0.21888		0.0668		0.1246		0.09342		0.01567		0
	0.15316		0.02924		0.09412		0.07369		0.01823		0
	0.20718		0.08073		0.10769		0.07873		0.01412		0
	0.22928		0.08514		0.12565		0.10029		0.01833		0.00224
	0.17104		0.02223		0.11761		0.09259		0.02337		0
	0.16848		0.04153		0.12198		0.09282		0.03063		0
	0.1639		0.00733		0.12487		0.09862		0.02938		0
	0.19362		0.04435		0.12427		0.09521		0.02468		0
	0.20268		0.01941		0.11919		0.09048		0.02478		0
	0.14009		0.000960649		0.11037		0.08673		0.02528		0
	0.1708		0.00674		0.10466		0.07655		0.02279		0
	0.17824		0.03048		0.09766		0.07227		0.01977		0
	0.20287		0.05566		0.09676		0.06456		0.02095		0
	0.19187		0.12635		0.0722		0.04197		0.02386		0
	0.1184		0.00775		0.07294		0.05081		0.02042		0
	0.22403		0.08399		0.10421		0.07374		0.01562		0
	0.24668		0.04622		0.12249		0.09054		0.01883		0
	0.19232		0.0245		0.10973		0.07298		0.02548		0
	0.18065		0.01937		0.1014		0.07546		0.02726		0
	0.22918		0.00549		0.14644		0.11215		0.03289		0
	0.21676		0.07114		0.10943		0.0809		0.02148		0
	0.18938		0.10834		0.11544		0.08709		0.0182		0
	0.18336		0.05415		0.1091		0.07475		0.01797		0
	0.166		0.04853		0.10852		0.076		0.01112		0
	0.16266		0.01749		0.0976		0.07343		0.01011		0
	0.2392		0.05704		0.11168		0.07271		0.01155		0
	0.16301		0.000402459		0.11001		0.07991		0.01358		0
	0.14378		0.00522		0.10407		0.08106		0.01264		0
	0.24072		0.000973177		0.14889		0.12114		0.02569		0
	0.27174		0.01056		0.15429		0.12451		0.03866		0.01635
	0.25824		0.00304		0.14222		0.10544		0.04799		0.01086
	0.24109		0.00285		0.15584		0.12796		0.04743		0.02929
	0.24017		0.00056502		0.17261		0.14857		0.04979		0.02995
	0.28519		0.03569		0.17982		0.15466		0.05592		0.01924
	0.27466		0.00847		0.19064		0.16944		0.06065		0.0521
	0.21868		0.02014		0.18165		0.16939		0.06183		0.02878
	0.24441		0.03749		0.19279		0.17757		0.05662		0.06975
	0.2243		0.01128		0.16046		0.13751		0.05196		0.02988
	0.26871		8.01602e-05		0.17748		0.15406		0.04376		0.03902
	0.24087		0.02852		0.1701		0.1491		0.04092		0.02136
	0.21474		0.01551		0.158		0.14937		0.03021		0.05927
	0.20278		0.04819		0.13457		0.11235		0.02972		0.01563
	0.17436		0.09915		0.14969		0.12799		0.03491		0.01704
	0.17436		0.09915		0.14969		0.12799		0.03313		0.01704
	0.20127		0.10669		0.1439		0.11961		0.03393		0.01881
	0.1932		0.03042		0.1444		0.12193		0.02981		0.01748
	0.21936		0.000791166		0.1342		0.10982		0.02499		0.01634
	0.17848		0.01474		0.13322		0.1079		0.02356		0
	0.23434		0.0075		0.157		0.13094		0.02086		0.02325
	0.22249		0.00312		0.14026		0.11662		0.02438		0.0283
	0.19702		0.000123082		0.11043		0.07999		0.02072		0
	0.19608		0.00269		0.12199		0.0964		0.02672		0.000165386
	0.22925		0.01713		0.13545		0.10388		0.02775		0
	0.2063		0.01261		0.15295		0.11783		0.02726		0.00421
	0.20242		0.00965		0.15551		0.12429		0.02913		0.000752201
	0.19832		0.000137235		0.1208		0.08256		0.02508		0
	0.2206		0.01047		0.13704		0.10727		0.02826		0.01195
	0.16153		0.00136		0.14596		0.12059		0.03226		0.02388
	0.10579		0.00139		0.12989		0.10621		0.01587		0
	0.1501		0.04874		0.10235		0.07682		0.00567		0
	0.23933		0.02381		0.11203		0.08323		0		0
	0.22026		0.02882		0.11427		0.08119		0.00608		0
	0.15715		0.00642		0.12945		0.09986		0.01826		0
	0.15551		0.000334009		0.13173		0.1059		0.0184		0
	0.21686		0.02065		0.14432		0.11735		0.01702		0.02186
	0.24182		0.00567		0.14143		0.11334		0.01828		0.02009
	0.24182		0.00567		0.14143		0.11334		0.02558		0.02009
	0.23672		0.00591		0.15069		0.11918		0.02798		0.01389
	0.15015		0.000947248		0.12043		0.09695		0.02409		0
	0.21486		0.02261		0.12592		0.09449		0.02366		0
	0.19658		0.00326		0.15432		0.12454		0.02651		0.00781
	0.1993		0.000763512		0.12643		0.09588		0.02622		0
	0.26516		0.02297		0.13875		0.10149		0.03275		0
	0.21521		0.00116		0.14919		0.11306		0.03946		0
	0.1875		0.02075		0.1373		0.10872		0.03716		0
	0.1785		0.00115		0.13256		0.10194		0.03089		0
	0.23587		7.80167e-05		0.12991		0.10139		0.0269		0.00415
	0.20156		0.00812		0.12442		0.09788		0.02794		0
	0.24224		0.000805329		0.13496		0.10607		0.03654		0.01479
	0.17047		0.03746		0.13508		0.11351		0.03624		0.03196
	0.18294		0.01448		0.14666		0.11775		0.03089		0
	0.20827		0.00745		0.13149		0.10319		0.02747		0
	0.20849		0.02823		0.13058		0.10434		0.03057		0
	0.22259		0.0174		0.13601		0.1066		0.03275		0
	0.24869		0.02028		0.12869		0.09611		0.04039		0.00399
	0.15081		0.0068		0.13073		0.10744		0.0416		0
	0.20373		0.00881		0.12932		0.1015		0.03625		0.00318
	0.19702		0.03955		0.12927		0.1036		0.04047		0.00729
	0.22849		0.01724		0.14798		0.1233		0.04245		0.02794
	0.19413		0.00019768		0.13298		0.11553		0.03473		0.03228
	0.27399		0.00299		0.16757		0.15464		0.03235		0.04734
	0.43495		0.05222		0.19913		0.18698		0.03527		0.06973
	0.43495		0.05222		0.19913		0.18698		0.05349		0.06973
	0.31726		0.00468		0.23183		0.27048		0.15211		0.17672
	0.15083		0.00461		0.13238		0.11145		0.03962		0.0037
	0.15512		0.00429		0.12014		0.09371		0.0179		0
	0.19503		0.00242		0.13638		0.10999		0.01624		0.0131
	0.19503		0.00242		0.13638		0.10999		0.01653		0.0131
	0.17031		2.94261e-07		0.12319		0.09717		0.01741		0
	0.18366		0.00121		0.12859		0.09526		0.01697		0
	0.18065		0.00293		0.13509		0.10885		0.01611		0.00903
	0.16087		0.000496629		0.12425		0.09844		0.01582		0
	0.20657		0.0046		0.13334		0.1045		0.01118		0
	0.20272		0.0841		0.11262		0.08419		0.0113		0
	0.158		0.000351324		0.10336		0.08476		0.01376		0
	0.1935		0.000760417		0.1252		0.09874		0.01686		0
	0.18372		0.00316		0.12849		0.10335		0.01462		0.000246056
	0.14416		0.01721		0.10939		0.08673		0.01352		0
	0.21488		0.00551		0.13523		0.10677		0.01561		0.000954333
	0.19266		0.00117		0.132		0.10477		0.01545		0
	0.21005		0.01905		0.11177		0.08709		0.01577		0
	0.15354		0.00988		0.09586		0.08071		0.01376		0
	0.15195		0.0049		0.09961		0.08117		0.01442		0
	0.15243		0.01303		0.10358		0.08471		0.01488		0
	0.14885		0.01047		0.09777		0.07833		0.01388		0
	0.20892		0.02833		0.11797		0.09201		0.01224		0
	0.20892		0.02833		0.11797		0.09201		0.01281		0
	0.18596		0.03537		0.10495		0.08458		0.01354		0
	0.18696		0.01399		0.11508		0.09166		0.01324		0
	0.18926		0.03129		0.11731		0.09328		0.01533		0
	0.2344		0.0503		0.1392		0.10653		0.01111		0.00859
	0.17717		0.03356		0.12541		0.09698		0.01246		0
	0.23995		0.0424		0.13584		0.10047		0.01185		0
	0.18513		0.02426		0.12099		0.09152		0.00953		0
	0.17597		0.00379		0.11429		0.08934		0.0104		0
	0.15823		0.0152		0.10299		0.07544		0.01073		0
	0.13316		0.01342		0.11972		0.09386		0.01179		0
	0.18319		0.04127		0.10317		0.07886		0.00647		0
	0.21075		0.03086		0.11406		0.09075		0.00961		0
	0.17376		0.03013		0.11041		0.09531		0.01189		0
	0.18616		0.01082		0.12205		0.09795		0.01627		0
	0.24579		0.00315		0.09618		0.07131		0.01648		0
	0.14823		0.00176		0.10415		0.08767		0.01711		0
	0.18044		0.01763		0.09115		0.07773		0.018		0
	0.14979		0.02806		0.10414		0.08913		0.01909		0
	0.23064		0.05186		0.10592		0.08456		0.02086		0
	0.12853		0.00985		0.10532		0.08442		0.0249		0
	0.18778		0.00277		0.12874		0.10488		0.03		0.00131
	0.14425		1.09451e-05		0.09073		0.07396		0.02569		0
	0.14613		0.00872		0.10151		0.09212		0.02044		0
	0.18183		0.00439		0.10431		0.08436		0.01516		0
	0.17557		0.00353		0.09186		0.07508		0.01664		0
	0.12853		0.000303855		0.09642		0.08528		0.01731		0
	0.12572		0.000559769		0.08887		0.07658		0.01719		0
	0.18645		0.01061		0.12288		0.08936		0.02589		0
	0.16565		0.00879		0.10452		0.08062		0.02647		0
	0.17565		2.51545e-07		0.10622		0.07784		0.02435		0
	0.24422		0.02362		0.12483		0.09043		0.02609		0
	0.23542		0.02141		0.12934		0.09808		0.02097		0
	0.17663		0.04298		0.11828		0.09425		0.02558		0.00811
	0.11532		0.04524		0.0891		0.07227		0.0271		0
	0.1541		0.01091		0.10042		0.07452		0.01405		0
	0.17942		0.03118		0.10796		0.08263		0.02012		0
	0.14373		7.48296e-06		0.11702		0.0902		0.01931		0
	0.22912		0.01126		0.13712		0.09978		0.01852		0
	0.2023		0.00177		0.11407		0.08155		0.01778		0
	0.18283		0.000130821		0.10598		0.07224		0.02515		0
	0.13971		8.72247e-05		0.11677		0.093		0.02673		0.00477
	0.09047		0.02245		0.10055		0.07886		0.01102		0
	0.13964		0.01894		0.08851		0.06504		0.00145		0
	0.2448		0.07193		0.10756		0.07687		0.00287		0
	0.23462		0.07687		0.12233		0.08848		0.00876		0
	0.18664		0.01963		0.10948		0.08094		0.01548		0
	0.2098		0.01947		0.1137		0.08513		0.01492		0
	0.2098		0.01947		0.1137		0.08513		0.0137		0
	0.23137		0.02873		0.13643		0.10677		0.01762		0.01087
	0.18413		0.00301		0.12137		0.09088		0.02654		0
	0.14303		0.00232		0.11327		0.08997		0.03081		0
	0.15573		0.02715		0.11962		0.09073		0.02607		0
	0.16716		0.00588		0.12135		0.09432		0.02457		0
	0.16243		0.0057		0.12348		0.09533		0.02191		0
	0.16301		0.01773		0.11632		0.08937		0.02052		0
	0.19835		0.00559		0.11648		0.08333		0.02663		0
	0.1733		0.01485		0.11464		0.08293		0.03181		0
	0.14096		0.0012		0.10193		0.0738		0.02735		0
	0.1904		0.00829		0.11895		0.08483		0.0224		0
	0.20748		0.00453		0.10471		0.07598		0.02218		0
	0.19983		0.01932		0.09873		0.06772		0.02606		0
	0.19582		0.00866		0.10224		0.06997		0.03132		0
	0.16361		0.02081		0.106		0.08209		0.0284		0
	0.18656		0.02241		0.09993		0.07501		0.02656		0
	0.20614		0.01976		0.10975		0.07932		0.02723		0
	0.14645		0.00943		0.10783		0.08267		0.02737		0
	0.16744		0.01868		0.09759		0.07262		0.02815		0
	0.15542		0.03912		0.09546		0.0681		0.03417		0
	0.15204		7.51208e-08		0.09486		0.07207		0.03326		0
	0.19373		0.06524		0.10441		0.07802		0.02831		0
	0.16373		0.05361		0.09958		0.07404		0.03101		0
	0.20876		0.03198		0.11335		0.09154		0.02923		0.00728
	0.20876		0.03198		0.11335		0.09154		0.02458		0.00728
	0.26346		0.04803		0.11637		0.09053		0.02489		0
	0.38151		0.0483		0.19294		0.16954		0.04821		0.02427
	0.3761		0.00249		0.22935		0.2429		0.1167		0.14839
	0.18903		0.06152		0.19127		0.18707		0.2019		0.0693
	0.2448		0.1477		0.14633		0.1022		0.20947		0
	0.21717		0.16619		0.15771		0.12633		0.21669		0.00398
	0.24355		0.18417		0.14787		0.11135		0.21212		0.0249
	0.22212		0.09941		0.16128		0.12954		0.21302		0
	0.20402		0.23413		0.15014		0.11578		0.21234		0
	0.2185		0.25451		0.1382		0.10265		0.20857		0
	0.22956		0.1671		0.15049		0.11682		0.20545		0
	0.19961		0.35794		0.15729		0.13153		0.20729		0.01544
	0.19978		0.16763		0.15294		0.12837		0.20008		0.03221
	0.21409		0.26232		0.15185		0.11733		0.19805		0.0084
	0.21814		0.18319		0.16425		0.13623		0.19855		0.01768
	0.24046		0.21567		0.14214		0.1034		0.19937		0
	0.22164		0.18014		0.14659		0.11334		0.19628		0
	0.23527		0.2414		0.1627		0.12793		0.19436		0.01748
	0.20232		0.2608		0.13963		0.10316		0.19093		0
	0.19312		0.36558		0.16283		0.1376		0.19175		0.01374
	0.21438		0.22991		0.14668		0.11292		0.19493		0
	0.21235		0.17181		0.15208		0.12349		0.19216		0.01437
	0.21235		0.17181		0.15208		0.12349		0.18908		0.01437
	0.21462		0.15778		0.14717		0.11674		0.18991		0.01614
	0.22866		0.20254		0.15996		0.12876		0.18971		0.0143
	0.19832		0.17326		0.13692		0.10436		0.18829		0.00148
	0.23235		0.13223		0.15231		0.11742		0.18378		0
	0.2068		0.18941		0.13607		0.10837		0.18301		0.00846
	0.21244		0.28286		0.1637		0.13163		0.18137		0.01007
	0.2178		0.07302		0.14946		0.1154		0.17749		0
	0.23483		0.1458		0.16324		0.13436		0.17365		0.03914
	0.23194		0.09661		0.16026		0.13018		0.17436		0.01262
	0.25475		0.10702		0.16702		0.13717		0.17382		0.03158
	0.25591		0.20227		0.17377		0.14192		0.17195		0.02321
	0.22305		0.38414		0.14954		0.10917		0.17003		0
	0.17965		0.31038		0.15435		0.1296		0.16823		0.02782
	0.21106		0.1677		0.14877		0.12218		0.16748		0.03168
	0.23286		0.19537		0.15346		0.12255		0.15905		0.0046
	0.20795		0.17236		0.1485		0.11879		0.14946		0.01148
	0.20925		0.13597		0.14462		0.11515		0.14843		0.01867
	0.20087		0.27768		0.14037		0.11738		0.14723		0.00881
	0.22943		0.05849		0.13536		0.0975		0.14528		0
	0.16663		0.24392		0.1255		0.09417		0.14361		0
	0.16663		0.24392		0.1255		0.09417		0.14593		0
	0.20485		0.22886		0.14006		0.10436		0.14472		0
	0.18381		0.20515		0.14156		0.11183		0.14453		0.00121
	0.18724		0.26406		0.12837		0.09627		0.13935		0
	0.21527		0.21262		0.14931		0.11819		0.13631		0.00506
	0.2115		0.13835		0.13193		0.09748		0.13822		0
	0.23522		0.16242		0.1532		0.12522		0.13699		0.03484
	0.20641		0.08498		0.1429		0.11214		0.12997		0
	0.22093		0.06048		0.14927		0.1167		0.13378		0.00528
	0.19572		0.22573		0.14064		0.10876		0.13658		0
	0.18373		0.20856		0.13264		0.1002		0.13029		0
	0.14946		0.2174		0.13453		0.11146		0.12616		0
	0.19626		0.19429		0.15108		0.1225		0.1244		0
	0.18052		0.22063		0.13749		0.10394		0.12341		0
	0.19681		0.07963		0.1475		0.1117		0.12589		0.00322
	0.17998		0.13062		0.131		0.10006		0.07471		0
	0.17646		0.16493		0.1437		0.11474		0.11445		0.00636
	0.21717		0.04861		0.13115		0.09161		0.09028		0
	0.16313		0.06238		0.0739		0.05819		0.03606		0
	0.15423		0.01581		0.07648		0.05945		0.01546		0
	0.1551		0.08806		0.09062		0.07208		0.01704		0
	0.14646		0.05248		0.08866		0.06994		0.01713		0
	0.19818		0.03329		0.09565		0.07529		0.0165		0
	0.10395		0.0043		0.07109		0.05851		0.02091		0
	0.10597		0.000769128		0.0852		0.0706		0.02409		0
	0.10594		0.011		0.1006		0.08132		0.01815		0
	0.17325		0.08196		0.11598		0.09341		0.01117		0.00218
	0.18		0.05346		0.10446		0.07598		0.00965		0
	0.18		0.05346		0.10446		0.07598		0.01116		0
	0.21857		0.05925		0.10494		0.0834		0.01449		0
	0.17887		0.07937		0.08217		0.06454		0.02578		0
	0.16825		0.02517		0.0902		0.07021		0.00602		0
	0.20583		0.000381012		0.10841		0.08465		0.02209		0
	0.12194		0.00101		0.08489		0.07033		0.02628		0
	0.1413		0.00792		0.10222		0.0829		0.02512		0
	0.14873		0.02608		0.09752		0.0812		0.02277		0
	0.18023		0.03452		0.10679		0.08611		0.01962		0
	0.15695		0.0486		0.09046		0.07644		0.01761		0
	0.15561		0.01387		0.08542		0.07226		0.018		0
	0.13481		0.00209		0.09008		0.07583		0.02072		0
	0.12725		0.06491		0.09191		0.07765		0.02143		0
	0.17281		0.09781		0.09188		0.07528		0.01685		0
	0.16153		0.08092		0.08805		0.07176		0.01684		0
	0.13342		0.06585		0.07227		0.06311		0.01754		0
	0.11747		0.03169		0.06154		0.05358		0.01985		0
	0.14214		0.03101		0.07863		0.06529		0.01958		0
	0.1427		0.07312		0.07486		0.06314		0.01496		0
	0.1957		0.15891		0.07113		0.05612		0.01589		0
	0.08157		0.000128749		0.07623		0.06767		0.01823		0
	0.09806		0.03395		0.08088		0.0757		0.01607		0
	0.15362		0.14975		0.07736		0.06681		0.01517		0
	0.10294		0.08759		0.05452		0.05305		0.01892		0
	0.1852		0.24668		0.05875		0.05251		0.01976		0
	0.1852		0.24668		0.05875		0.05251		0.01878		0
	0.12372		0.21036		0.07097		0.06412		0.01711		0
	0.17983		0.23408		0.07891		0.06606		0.01883		0
	0.23186		0.21012		0.1002		0.08846		0.03006		0
	0.28805		0.16823		0.10322		0.08416		0.0649		0
	0.29242		0.01679		0.16634		0.1361		0.12652		0.0438
	0.17457		0.01075		0.1442		0.12668		0.19624		0.01231
	0.20225		0.04846		0.15406		0.1253		0.21665		0.01771
	0.26097		1.74929e-06		0.15345		0.11647		0.28439		0.00677
	0.21167		0.02414		0.15046		0.11658		0.27915		0.00637
	0.22632		0.01052		0.14765		0.11423		0.27468		0
	0.21564		0.03642		0.15138		0.11902		0.27616		0.01735
	0.20292		0.04585		0.14793		0.1124		0.27901		0
	0.19753		0.01761		0.15613		0.12852		0.27803		0.03826
	0.24422		0.000430051		0.14842		0.10956		0.27324		0.00291
	0.1839		0.21288		0.16711		0.14772		0.2759		0.03216
	0.23685		9.48729e-05		0.14734		0.109		0.27629		0.00266
	0.24016		0.04204		0.16356		0.13044		0.27569		0.02008
	0.22042		0.00231		0.15682		0.11989		0.27216		0
	0.21688		0.04225		0.14539		0.11371		0.27312		0.01201
	0.21688		0.04225		0.14539		0.11371		0.27505		0.01201
	0.20248		0.03186		0.15198		0.11948		0.27435		0
	0.19707		0.09875		0.14418		0.1117		0.26912		0.00472
	0.19308		0.04173		0.14095		0.10668		0.2703		0.00759
	0.19878		0.10029		0.13967		0.10129		0.27716		0
	0.24908		0.00498		0.1525		0.10609		0.27639		0
	0.21198		0.01748		0.14288		0.10633		0.27107		0
	0.22118		0.03932		0.15396		0.12071		0.27162		0
	0.23812		0.00134		0.15292		0.11346		0.27471		0
	0.21422		0.00752		0.15798		0.12796		0.27522		0.02177
	0.24018		0.01292		0.1564		0.12379		0.26888		0.02392
	0.21608		0.00524		0.14524		0.10774		0.27086		0
	0.21355		0.04813		0.14476		0.10497		0.2716		0
	0.22437		0.04027		0.14185		0.10639		0.26986		0.01564
	0.22099		0.06476		0.15387		0.12366		0.26465		0.01922
	0.21649		0.000419449		0.13906		0.10421		0.26593		0
	0.20221		0.00398		0.15592		0.12419		0.27037		0
	0.2162		9.90743e-07		0.1432		0.10711		0.26861		0
	0.2294		0.02773		0.15762		0.12568		0.26585		0.03455
	0.20349		0.0584		0.14687		0.11173		0.2666		0
	0.20349		0.0584		0.14687		0.11173		0.26923		0
	0.22139		0.05167		0.1429		0.10786		0.26762		0
	0.21317		0.02384		0.15681		0.12745		0.26023		0.0142
	0.23006		0.09565		0.15019		0.10935		0.26084		0
	0.2113		0.01988		0.12787		0.08632		0.26297		0
	0.25129		0.00997		0.14681		0.10612		0.26131		0.00219
	0.19654		0.01365		0.15447		0.12933		0.25524		0.03163
	0.22888		0.05266		0.15031		0.10463		0.25756		0
	0.23889		0.02695		0.14805		0.11358		0.25935		0.0043
	0.19309		0.05143		0.15408		0.12135		0.25962		0
	0.21546		0.06571		0.14611		0.10635		0.25465		0
	0.23275		0.13038		0.15378		0.11995		0.25413		0.01591
	0.18689		0.13358		0.15452		0.12591		0.25939		0.00506
	0.2042		0.0205		0.1358		0.10515		0.25787		0.000460893
	0.21164		0.06483		0.1429		0.10389		0.25224		0
	0.21651		0.05076		0.14274		0.10399		0.25362		0
	0.23575		0.00241		0.1371		0.09018		0.25768		0
	0.23194		0.09764		0.15619		0.12541		0.25487		0.02757
	0.211		0.01805		0.14559		0.11187		0.24955		0
	0.21034		0.08531		0.14775		0.11666		0.25205		0.02146
	0.20197		0.07312		0.14554		0.10312		0.25627		0
	0.19795		0.13161		0.15459		0.12743		0.23651		0.01466
	0.17998		0.13062		0.131		0.10006		0.13651		0
	0.19696		0.11851		0.15644		0.12945		0.20547		0.01484
	0.26175		0.05019		0.15849		0.12511		0.23313		0.01698
	0.23135		0.07259		0.14451		0.10131		0.21836		0
	0.22295		0.03739		0.15099		0.11683		0.20558		0
	0.21701		0.03838		0.13838		0.10763		0.2021		0.0014
	0.2238		0.08585		0.15277		0.12184		0.2069		0.01479
	0.19119		0.14202		0.14491		0.10318		0.20624		0
	0.22171		0.01668		0.13788		0.10251		0.20633		0
	0.23468		0.0355		0.15206		0.11778		0.20767		0.00454
	0.1985		0.08104		0.14589		0.11534		0.20903		0.01336
	0.19626		0.06177		0.12631		0.08479		0.20451		0
	0.22803		0.000305218		0.16416		0.13882		0.20137		0.02465
	0.2134		0.0594		0.14561		0.10765		0.20314		0
	0.23012		0.02075		0.14992		0.117		0.20788		0
	0.20838		0.02426		0.13952		0.10026		0.19081		0
	0.23959		0.04052		0.14077		0.10703		0.09216		0.000641967
	0.22253		0.07854		0.14381		0.11337		0.06489		0.00415
	0.20834		0.09482		0.14378		0.11347		0.06882		0.01694
	0.22887		0.11876		0.14301		0.10812		0.06843		0.0026
	0.18696		0.14125		0.13668		0.11072		0.06783		0.01049
	0.24149		0.0328		0.13234		0.09537		0.06495		0
	0.20666		0.05261		0.12614		0.09459		0.06349		0
	0.18146		0.08422		0.1208		0.08888		0.06152		0
	0.17739		0.0605		0.13994		0.10854		0.05918		0
	0.17978		0.0859		0.13382		0.10296		0.05882		0
	0.24705		0.000238435		0.13505		0.10359		0.05697		0.0085
	0.15974		0.23364		0.12571		0.09264		0.05796		0
	0.16998		0.12844		0.12908		0.09862		0.05561		0
	0.22403		0.05878		0.14312		0.10455		0.05437		0
	0.20226		0.05307		0.13128		0.10111		0.05383		0
	0.17141		0.01471		0.12359		0.09767		0.04888		0.01387
	0.17141		0.01471		0.12359		0.09767		0.04718		0.01387
	0.2045		0.02781		0.12485		0.09305		0.04764		0
	0.19356		0.00905		0.12087		0.09341		0.04812		0
	0.19205		0.07175		0.11632		0.08426		0.04913		0
	0.20799		0.00403		0.11053		0.08263		0.05291		0
	0.20666		0.0013		0.11209		0.08235		0.05571		0
	0.16346		0.01048		0.10699		0.08681		0.05656		0
	0.27981		0.03477		0.1443		0.11155		0.05614		0
	0.25568		0.00724		0.15384		0.12387		0.08138		0
	0.27564		0.000711448		0.15682		0.12264		0.1301		0.00388
	0.2552		0.00869		0.16186		0.12322		0.18035		0
	0.22696		0.07139		0.15753		0.12443		0.20073		0.03064
	0.23236		0.00989		0.16376		0.12864		0.21867		0.00835
	0.24207		0.01471		0.17652		0.14271		0.22191		0.0232
	0.21325		0.00647		0.16488		0.12871		0.34991		0.01197
	0.22368		0.01862		0.15972		0.12634		0.35278		0.0078
	0.21458		0.02317		0.1429		0.1044		0.348		0
	0.24246		0.01197		0.17332		0.13999		0.34962		0.01741
	0.23102		0.03094		0.17241		0.13477		0.34944		0.02991
	0.20818		0.01129		0.17085		0.13976		0.34882		0.0205
	0.20818		0.01129		0.17085		0.13976		0.34444		0.0205
	0.19366		0.00073299		0.14768		0.10976		0.34723		0
	0.21987		0.03303		0.15611		0.10794		0.34947		0
	0.25978		0.00025804		0.15309		0.10947		0.34865		0
	0.21857		0.00584		0.16479		0.13024		0.34391		0.00654
	0.2256		0.00189		0.15478		0.11357		0.34661		0.00369
	0.20919		0.04947		0.16085		0.12378		0.34785		0.00233
	0.22817		0.0415		0.15105		0.11727		0.34628		0.01993
	0.23374		0.00137		0.15169		0.1143		0.34068		0.00509
	0.25081		0.000279148		0.16514		0.1279		0.34334		0.0178
	0.20883		0.00042116		0.15945		0.12857		0.3494		0.00912
	0.23955		0.01243		0.15716		0.11757		0.3504		0
	0.25102		0.01922		0.1629		0.11987		0.34371		0
	0.19538		0.00259		0.16138		0.13195		0.34535		0.00211
	0.21879		0.00271		0.13727		0.08993		0.34785		0
	0.22331		0.000158072		0.17363		0.14297		0.34797		0.02915
	0.20572		0.00102		0.15377		0.11835		0.34104		0.00206
	0.27539		0.00409		0.16291		0.11802		0.34417		0.00546
	0.22483		0.000312494		0.14942		0.11093		0.34523		0
	0.21369		0.00265		0.15769		0.11849		0.34555		0
	0.21369		0.00265		0.15769		0.11849		0.34046		0
	0.26238		0.01578		0.16013		0.12366		0.34169		0.0087
	0.21167		0.00467		0.16827		0.14036		0.34599		0.03944
	0.23644		0.00314		0.14741		0.11173		0.34497		0.0019
	0.24867		0.03712		0.1613		0.12523		0.34057		0.00476
	0.23214		8.23431e-05		0.14466		0.10438		0.34265		0.00327
	0.23712		0.00568		0.16473		0.1351		0.34217		0.03047
	0.24082		0.00807		0.16282		0.12904		0.34431		0.02275
	0.23612		0.01061		0.15868		0.12187		0.3397		0.00704
	0.22213		0.00246		0.15734		0.12332		0.34134		0.01307
	0.20941		0.000719717		0.14466		0.10687		0.34477		0.00344
	0.23035		0.02515		0.15764		0.11429		0.34516		0
	0.23115		0.00237		0.16019		0.12862		0.33831		0.0273
	0.19496		0.00463		0.1546		0.11833		0.34074		0.00128
	0.2535		1.07999e-05		0.1743		0.13749		0.3428		0.03616
	0.2225		0.00519		0.14916		0.10519		0.34243		0
	0.21868		0.02452		0.14315		0.10855		0.33597		0.00848
	0.22099		0.00657		0.16493		0.13318		0.33968		0.02465
	0.22576		0.00109		0.16695		0.13186		0.34288		0.01758
	0.19023		0.03906		0.15457		0.12627		0.34227		0.01508
	0.20387		0.00894		0.16585		0.13069		0.33766		0
	0.20387		0.00894		0.16585		0.13069		0.33918		0
	0.23472		0.00565		0.17213		0.13255		0.34345		0.00249
	0.23028		0.01518		0.15009		0.11235		0.34184		0
	0.22884		0.00215		0.14859		0.10811		0.33552		0
	0.23817		0.00024167		0.15529		0.11492		0.33705		0
	0.23971		0.00066575		0.1419		0.10218		0.34112		0
	0.21789		0.00621		0.13527		0.09248		0.35031		0
	0.19424		0.02275		0.15139		0.11986		0.31251		0
	0.25675		0.00385		0.15438		0.11795		0.34779		0.01352
	0.22642		0.00793		0.15993		0.13065		0.3401		0.01118
	0.25224		0.0072		0.16433		0.12362		0.3437		0.02301
	0.25036		0.01297		0.1785		0.13858		0.33538		0.00238
	0.20305		0.00235		0.15588		0.12283		0.33853		0.01028
	0.24571		0.00111		0.1554		0.11516		0.34356		0.0033
	0.19908		0.02814		0.15134		0.11872		0.34193		0.0049
	0.25073		0.000317462		0.17307		0.14033		0.33773		0.04465
	0.22469		0.03075		0.15087		0.11168		0.33828		0
	0.24816		0.00933		0.16284		0.12504		0.34189		0.00611
	0.22553		0.00133		0.15817		0.12452		0.34071		0.00792
	0.2612		0.0103		0.16129		0.11378		0.33635		0
	0.20918		0.00584		0.16806		0.13201		0.33858		0.00179
	0.23943		0.00759		0.15141		0.10957		0.34082		0
	0.24631		0.01094		0.16099		0.12169		0.34975		0
	0.21599		0.00604		0.15057		0.11468		0.32599		0
	0.2148		0.00492		0.1387		0.10414		0.33516		0
	0.22205		0.000707067		0.16191		0.13343		0.34155		0.03303
	0.26235		0.01059		0.15884		0.12362		0.34191		0.03024
	0.21513		0.04493		0.15086		0.1191		0.33715		0.00432
	0.27738		0.00895		0.17188		0.13477		0.33676		0.02754
	0.25519		0.00651		0.18102		0.14253		0.33802		0.02731
	0.25225		0.00174		0.16299		0.12515		0.33637		0
	0.23021		0.00072039		0.14637		0.10748		0.32972		0
	0.23021		0.00072039		0.14637		0.10748		0.33025		0
	0.20992		0.10091		0.15431		0.11828		0.32972		0
	0.22437		0.01662		0.14798		0.10881		0.32959		0
	0.21905		0.02534		0.14133		0.10481		0.32488		0
	0.21025		0.03378		0.13529		0.09266		0.32606		0
	0.24143		0.0434		0.1546		0.1229		0.33004		0.00178
	0.21079		0.12803		0.14404		0.10719		0.32999		0
	0.22886		0.06803		0.14698		0.10867		0.32578		0
	0.26514		0.02455		0.13929		0.09071		0.32627		0
	0.21712		0.04105		0.1463		0.11369		0.32937		0.00175
	0.26435		0.02779		0.15461		0.11362		0.32897		0.00945
	0.24616		0.02388		0.14203		0.10602		0.3252		0.0046
	0.25351		0.03428		0.14102		0.09784		0.32634		0
	0.24606		0.08731		0.1622		0.12985		0.33201		0.00983
	0.23388		0.01882		0.14895		0.11093		0.33124		0
	0.22337		0.03484		0.15419		0.11828		0.33096		0
	0.23816		0.01829		0.14235		0.10369		0.33307		0.000422509
	0.20884		0.02765		0.13711		0.10091		0.34103		0
	0.21409		0.05833		0.1401		0.10399		0.33747		0
	0.21412		0.02894		0.13698		0.09514		0.33776		0
	0.19647		0.04623		0.13539		0.09235		0.32856		0
	0.22381		0.000869525		0.16141		0.12597		0.35619		0.01448
	0.22714		1.74991e-06		0.15377		0.11311		0.35559		0.00325
	0.17194		0.04002		0.1551		0.12183		0.35414		0.00683
	0.23613		0.000283911		0.16853		0.13264		0.35321		0.02548
	0.21209		0.00227		0.15549		0.11868		0.35207		0
	0.21073		9.92698e-06		0.15847		0.12361		0.35163		0.02339
	0.21625		0.05753		0.15812		0.12142		0.34921		0
	0.21318		0.00284		0.15532		0.11902		0.34994		0.00182
	0.21194		0.03796		0.17136		0.14194		0.35166		0.04468
	0.19534		0.00293		0.14744		0.11633		0.351		0.00683
	0.20195		0.000619513		0.15317		0.10987		0.34804		0
	0.21551		0.000203422		0.16427		0.12972		0.34908		0.00544
	0.21833		0.01393		0.1618		0.12575		0.35111		0.0106
	0.20732		0.02704		0.1586		0.12867		0.34946		0.0037
	0.20306		0.00727		0.15306		0.1246		0.34658		0.027
	0.22786		0.02052		0.16811		0.13289		0.3479		0.01416
	0.20375		0.00592		0.14946		0.11693		0.3517		0.01763
	0.23166		0.00091158		0.17196		0.13523		0.35183		0.01955
	0.23166		0.00091158		0.17196		0.13523		0.34829		0.01955
	0.15238		0.000142013		0.15328		0.1269		0.34682		0.00318
	0.24105		0.00141		0.16941		0.13928		0.34777		0.03584
	0.22092		0.0018		0.13574		0.09521		0.3488		0
	0.21038		0.02707		0.15694		0.12357		0.34569		0.01144
	0.19938		0.00048464		0.15128		0.12089		0.34588		0.00623
	0.21268		0.00695		0.14772		0.11032		0.34683		0
	0.2433		0.00536		0.15907		0.12709		0.34648		0.02515
	0.19012		0.01795		0.15081		0.11635		0.34415		0.01376
	0.22308		0.02728		0.15674		0.11969		0.343		0
	0.16705		0.004		0.15729		0.12891		0.34639		0.01443
	0.23223		0.00131		0.15009		0.10455		0.34601		0
	0.23759		0.000400027		0.16199		0.12929		0.34446		0.02421
	0.23926		0.0386		0.16584		0.13159		0.34515		0.03927
	0.23245		0.00329		0.1706		0.13754		0.34484		0.01902
	0.21863		0.000198943		0.15529		0.12831		0.34534		0.0318
	0.20611		0.03907		0.16594		0.13483		0.34366		0.02611
	0.18477		0.00956		0.15231		0.12227		0.34255		0.01442
	0.21806		0.0066		0.16417		0.13323		0.3456		0.02036
	0.24171		0.02065		0.15737		0.12003		0.34588		0.02447
	0.25868		0.02531		0.15826		0.12104		0.34104		0.01986
	0.25868		0.02531		0.15826		0.12104		0.34118		0.01986
	0.21689		0.00277		0.16246		0.12827		0.34464		0.01449
	0.27031		0.01931		0.17433		0.13683		0.34362		0.02189
	0.23864		0.00452		0.15843		0.12176		0.34008		0.01134
	0.1822		0.00526		0.14587		0.10904		0.34096		0
	0.24019		0.01053		0.15419		0.11842		0.34454		0.01149
	0.1942		0.00281		0.15191		0.11532		0.34361		0
	0.24129		0.00483		0.1685		0.1303		0.34101		0.01831
	0.21067		0.00431		0.16431		0.1321		0.34092		0.00294
	0.20808		0.01129		0.16411		0.1333		0.3442		0.01109
	0.19491		3.32906e-05		0.1471		0.1137		0.34294		0.01136
	0.19578		0.05008		0.16443		0.13229		0.33856		0
	0.23269		0.00362		0.15787		0.1181		0.33862		0.000769574
	0.1584		0.05838		0.15082		0.11827		0.34202		0
	0.21083		0.00811		0.14114		0.10129		0.34044		0
	0.18083		0.000235494		0.14871		0.11764		0.33591		0
	0.22034		0.0208		0.16842		0.13858		0.33792		0.04835
	0.24677		0.01065		0.15992		0.11488		0.34276		0
	0.1854		2.25067e-05		0.15096		0.11673		0.3438		0.0084
	0.21463		0.00167		0.15603		0.11732		0.33996		0
	0.23918		0.000616217		0.16794		0.13331		0.34092		0.03526
	0.20336		6.91323e-06		0.16591		0.13891		0.34489		0.01825
	0.18783		0.00498		0.16107		0.13257		0.34306		0.02651
	0.18783		0.00498		0.16107		0.13257		0.34038		0.02651
	0.23526		0.02202		0.14877		0.10953		0.3402		0.01422
	0.23167		0.000427794		0.16429		0.12834		0.34392		0.00439
	0.21313		0.00595		0.1507		0.11326		0.34235		0
	0.22052		0.00351		0.1577		0.12356		0.33832		0
	0.20555		2.12179e-05		0.16626		0.13199		0.33993		0.01854
	0.20447		0.00118		0.16004		0.1292		0.34109		0.02904
	0.20281		0.000427388		0.15288		0.11646		0.34109		0.01518
	0.20412		0.01336		0.15419		0.119		0.34001		0
	0.22754		0.00981		0.16604		0.12906		0.33943		0.04863
	0.20729		0.01023		0.15772		0.1262		0.34266		0.01712
	0.22249		0.00244		0.15854		0.12198		0.34149		0.01334
	0.23399		0.02074		0.17136		0.13055		0.3398		0.01286
	0.19141		0.00876		0.14337		0.11049		0.33879		0
	0.19804		0.00287		0.15454		0.12911		0.338		0.019
	0.1821		0.00123		0.15152		0.1211		0.33895		0.02144
	0.21337		0.0125		0.15879		0.12169		0.33596		0.01117
	0.17712		0.00571		0.15697		0.12488		0.33675		0
	0.22755		0.00417		0.16399		0.12766		0.33575		0.00759
	0.18709		0.00086658		0.1619		0.12991		0.33747		0.01902
	0.21518		0.01293		0.15168		0.11221		0.33579		0
	0.21796		0.000764278		0.15521		0.11602		0.33698		0
	0.25296		0.00293		0.16923		0.13429		0.33984		0.03531
	0.29021		0.00278		0.15811		0.11179		0.34121		0
	0.21949		0.00494		0.16398		0.12459		0.33861		0
	0.22919		4.94686e-06		0.15109		0.11132		0.33759		0
	0.23901		0.00944		0.16407		0.13594		0.33937		0.04049
	0.2563		0.03569		0.15804		0.12313		0.33892		0.02637
	0.2361		0.00291		0.16454		0.12694		0.33626		0
	0.24886		0.00134		0.16141		0.12198		0.33687		0.00243
	0.25479		0.00816		0.15776		0.11295		0.34045		0.00478
	0.24427		0.00801		0.15621		0.1185		0.34094		0.00332
	0.24131		0.00617		0.15584		0.10984		0.34104		0
	0.216		0.000409946		0.16887		0.13485		0.34114		0.0115
	0.216		0.000409946		0.16887		0.13485		0.34591		0.0115
	0.22032		0.03021		0.16135		0.1215		0.34581		0
	0.19428		9.09791e-05		0.1545		0.1227		0.34459		0.00947
	0.2499		0.00401		0.16475		0.13341		0.34535		0.02526
	0.23945		0.00179		0.15626		0.11727		0.34589		0.000128147
	0.19042		0.01387		0.14677		0.10894		0.35079		0
	0.23022		0.02247		0.16539		0.12873		0.35249		0.00945
	0.19186		0.03253		0.15901		0.12568		0.35755		0.00726
	0.21921		0.000893498		0.13936		0.10135		0.356		0
	0.24652		0.0169		0.15423		0.11546		0.35548		0
	0.23098		0.000308869		0.16155		0.12439		0.35016		0.01495
	0.21496		0.00713		0.14718		0.10634		0.35365		0
	0.18745		0.00312		0.14937		0.12167		0.35654		0.03318
	0.18745		0.00312		0.14937		0.12167		0.3557		0.03318
	0.23264		0.00838		0.15799		0.11933		0.34921		0
	0.21356		0.01302		0.14507		0.10475		0.35106		0
	0.23296		0.00562		0.17157		0.1425		0.35251		0.05287
	0.22389		0.000107889		0.14577		0.10638		0.35079		0
	0.3117		0.03988		0.16588		0.11971		0.34619		0.00927
	0.20162		0.01819		0.15999		0.12337		0.34983		0
	0.22225		0.000442876		0.16261		0.13021		0.35126		0.01631
	0.29525		0.00917		0.16664		0.1286		0.35055		0.01272
	0.26375		0.00906		0.16432		0.12354		0.34615		0.01514
	0.19827		0.00311		0.15345		0.11787		0.34928		0.00297
	0.21553		0.01299		0.16579		0.13682		0.3505		0.03509
	0.2368		0.04713		0.15945		0.11694		0.35067		0
	0.21417		0.00376		0.1564		0.12442		0.34605		0.01197
	0.22851		0.00965		0.16161		0.12178		0.35002		0
	0.2397		0.01287		0.16709		0.12302		0.35093		0.00449
	0.24453		0.000649334		0.17028		0.1384		0.34892		0.03804
	0.22504		5.59565e-05		0.15183		0.11517		0.34441		0.00933
	0.23164		0.000910467		0.15432		0.11218		0.34778		0
	0.2331		0.00867		0.16584		0.12761		0.35104		0.00115
	0.23443		0.00022932		0.13686		0.09521		0.34916		0
	0.23443		0.00022932		0.13686		0.09521		0.34437		0
	0.237		0.000206797		0.1625		0.13228		0.3469		0.04182
	0.24824		0.01676		0.16178		0.11851		0.34837		0.01585
	0.2591		0.00706		0.16657		0.12475		0.34803		0.01315
	0.20632		0.00936		0.16193		0.13216		0.34401		0.01207
	0.26494		5.14509e-05		0.15577		0.11239		0.3472		0.0053
	0.21606		0.01635		0.16141		0.12454		0.34773		0
	0.22183		0.00137		0.15644		0.11379		0.34715		0
	0.26114		0.000752918		0.16221		0.12		0.3421		0.00646
	0.23199		0.000168335		0.15226		0.11213		0.34516		0
	0.19892		0.00639		0.14747		0.11125		0.34765		0
	0.22013		0.01385		0.15134		0.11712		0.34539		0
	0.23062		0.00684		0.16088		0.12255		0.34199		0.0176
	0.23755		0.01313		0.164		0.12325		0.34586		0
	0.2104		0.01385		0.15755		0.12158		0.34907		0.01662
	0.20781		0.01413		0.15969		0.12863		0.3472		0.02248
	0.19361		0.000608895		0.16583		0.13758		0.34309		0.02808
	0.21672		0.04782		0.15359		0.11225		0.34531		0
	0.22581		0.00273		0.15555		0.12194		0.34573		0.02214
	0.2478		0.01277		0.17418		0.13942		0.34437		0.02851
	0.21749		0.01699		0.13834		0.09093		0.34159		0
	0.20633		3.39892e-05		0.16931		0.14019		0.34602		0.03471
	0.20633		3.39892e-05		0.16931		0.14019		0.34766		0.03471
	0.25929		0.000775712		0.16308		0.11848		0.34478		0.01266
	0.21659		0.04576		0.15967		0.12364		0.33809		0
	0.22523		0.01879		0.15408		0.11669		0.34168		0
	0.20144		0.01149		0.15262		0.12046		0.34535		0.02374
	0.18552		0.00739		0.1386		0.10171		0.34568		0
	0.21055		0.06545		0.16166		0.13007		0.34102		0.00692
	0.20157		0.000928793		0.16346		0.12997		0.34537		0.00316
	0.19611		0.0043		0.1448		0.11334		0.34841		0.00928
	0.17792		0.00126		0.16017		0.13432		0.34513		0.0164
	0.21623		0.01144		0.16292		0.13011		0.34054		0.01809
	0.21999		0.01517		0.15124		0.10899		0.34338		0
	0.23518		0.01369		0.16872		0.1319		0.34486		0.00993
	0.2551		0.00594		0.16847		0.12591		0.34247		0
	0.2361		0.00471		0.15707		0.11898		0.33799		0.0115
	0.24715		0.02433		0.16607		0.12369		0.34277		0
	0.19362		0.00213		0.14664		0.10956		0.34465		0.00624
	0.2222		0.02066		0.15244		0.11209		0.34431		0
	0.21671		0.00211		0.1532		0.1167		0.34003		0.00151
	0.25704		0.00607		0.15879		0.12012		0.34213		0.02083
	0.21922		0.02074		0.1509		0.1134		0.34327		0.00529
	0.22623		0.00107		0.1604		0.12713		0.34177		0.02208
	0.21837		0.000122839		0.1724		0.14233		0.33913		0.01851
	0.19141		0.00876		0.14337		0.11049		0.34108		0
	0.18176		0.00525		0.14915		0.1123		0.34079		0
	0.23098		0.00571		0.16483		0.12392		0.34156		0
	0.21802		0.00649		0.15975		0.12138		0.33803		0
	0.24986		0.01834		0.14986		0.10135		0.34227		0
	0.2175		0.0102		0.16255		0.12873		0.33676		0.01999
	0.22905		0.000960851		0.157		0.1217		0.33698		0.02574
	0.23069		0.00164		0.15848		0.12618		0.33313		0.01324
	0.2285		0.00302		0.1603		0.12189		0.33766		0.00851
	0.23604		0.00649		0.15283		0.11055		0.33836		0
	0.18898		0.01754		0.14322		0.10315		0.33788		0
	0.23368		0.00126		0.16246		0.12726		0.33606		0.01077
	0.22724		3.981e-05		0.1601		0.12803		0.33807		0.02752
	0.20652		0.01344		0.15078		0.11541		0.33636		0
	0.23853		6.79797e-05		0.15657		0.11694		0.3349		0.01519
	0.24569		0.00901		0.15842		0.11863		0.33169		0.00703
	0.22113		0.00682		0.16752		0.13471		0.33607		0.03815
	0.1901		0.000254855		0.15645		0.1223		0.33511		0.00287
	0.20367		0.000360421		0.1547		0.12218		0.33342		0.01395
	0.23312		0.03163		0.15086		0.11842		0.33041		0.02636
	0.17761		0.00579		0.1387		0.09728		0.33394		0
	0.23582		0.05972		0.15741		0.12304		0.33935		0.01666
	0.22312		0.01852		0.14913		0.11469		0.33869		0.02414
	0.21488		0.00949		0.1536		0.12094		0.33636		0.01574
	0.23887		0.02122		0.15624		0.10903		0.34171		0
	0.2279		0.13632		0.18583		0.13675		0.32948		0.01748
	0.21608		0.01966		0.15869		0.1288		0.34478		0.02365
	0.18898		0.043		0.15719		0.12174		0.35284		0.011
	0.22852		0.04046		0.15496		0.11662		0.35606		0.01347
	0.21664		0.00127		0.15398		0.12479		0.35978		0.00558
	0.22838		0.00155		0.15411		0.11599		0.35698		0
	0.24064		0.00569		0.16693		0.13239		0.35312		0.01476
	0.25753		0.000252734		0.16445		0.12224		0.35465		0.00916
	0.25165		0.00867		0.15852		0.11552		0.36153		0
	0.266		0.01422		0.17427		0.14321		0.35945		0.03676
	0.22826		0.00189		0.162		0.11962		0.3497		0
	0.22432		0.01522		0.1422		0.10727		0.35324		0.00359
	0.23107		0.00301		0.15479		0.11725		0.35396		0.01293
	0.23149		0.000293464		0.15395		0.11711		0.35565		0.00238
	0.25202		0.0016		0.17423		0.13894		0.35025		0.01028
	0.22862		0.0088		0.16248		0.12604		0.35221		0.01541
	0.20945		9.37101e-05		0.15477		0.13197		0.35458		0.03038
	0.22882		0.0176		0.16735		0.13233		0.35407		0.02644
	0.19263		0.00217		0.16853		0.14108		0.34888		0.03199
	0.2132		0.00813		0.1711		0.14229		0.35159		0.03072
	0.2132		0.00813		0.1711		0.14229		0.35327		0.03072
	0.22264		0.00778		0.15659		0.1199		0.35279		0.01408
	0.23845		0.01299		0.17884		0.14526		0.35382		0.03114
	0.23347		0.0084		0.15635		0.11897		0.35171		0.00597
	0.23011		0.00785		0.16186		0.12973		0.35416		0.01893
	0.23221		0.00162		0.17042		0.13694		0.35253		0.01718
	0.26518		0.02068		0.17108		0.14279		0.34417		0.0437
	0.21712		0.000202116		0.17744		0.1559		0.34573		0.05598
	0.23812		0.00374		0.17531		0.1399		0.35453		0.02073
	0.23676		0.05947		0.16573		0.13379		0.35505		0.03363
	0.21921		0.000135659		0.16397		0.13087		0.34255		0.02015
	0.23696		0.00316		0.17155		0.1396		0.34775		0.03004
	0.26323		0.01949		0.15567		0.11755		0.35365		0.02267
	0.25748		0.03422		0.16666		0.12871		0.3521		0.01821
	0.20221		0.00223		0.15801		0.13173		0.34711		0.04607
	0.22155		0.000417057		0.15976		0.13246		0.34963		0.03131
	0.20642		0.0111		0.17161		0.14623		0.34932		0.0261
	0.18862		0.00159		0.14797		0.12085		0.34803		0
	0.23827		0.000990202		0.16245		0.1302		0.34549		0.03634
	0.19511		0.0361		0.15446		0.11707		0.345		0
	0.26347		0.00112		0.18117		0.15074		0.35211		0.04304
	0.26347		0.00112		0.18117		0.15074		0.34913		0.04304
	0.24756		0.00173		0.15301		0.11318		0.34392		0
	0.21772		0.00023978		0.163		0.13647		0.34535		0.0193
	0.23897		0.00281		0.16784		0.13539		0.35178		0.04059
	0.21838		0.000174034		0.1634		0.13782		0.35225		0.02286
	0.20076		8.66361e-05		0.16414		0.1388		0.34494		0.0328
	0.22388		0.00257		0.15067		0.1136		0.34806		0
	0.18647		0.00195		0.16083		0.13566		0.34908		0.01704
	0.27548		0.000871826		0.1662		0.13168		0.34795		0.0088
	0.21794		0.00194		0.17233		0.14521		0.34364		0.04649
	0.22201		0.00961		0.16833		0.13825		0.34646		0.02712
	0.2435		0.000232049		0.16861		0.13189		0.35072		0.01232
	0.24288		0.00293		0.15792		0.12254		0.34846		0.01655
	0.20317		0.07819		0.15336		0.11784		0.3412		0.00453
	0.27487		0.01237		0.16443		0.12804		0.34346		0.01162
	0.22891		0.00387		0.15231		0.11777		0.34767		0.01914
	0.23061		0.00307		0.16446		0.13206		0.3479		0.02157
	0.23415		0.00526		0.17369		0.14208		0.34801		0.0287
	0.27446		0.00148		0.15881		0.11755		0.34666		0.00608
	0.20253		0.00694		0.15768		0.13254		0.35139		0.03235
	0.20908		0.0017		0.15599		0.12662		0.34879		0.02681
	0.23064		0.000316768		0.15431		0.12117		0.34245		0.03161
	0.23281		0.00301		0.16053		0.1263		0.34378		0.01422
	0.23281		0.00301		0.16053		0.1263		0.34991		0.01422
	0.1797		0.01642		0.15671		0.1322		0.34827		0.01619
	0.2363		0.00194		0.17069		0.13825		0.33792		0.01694
	0.22019		0.01669		0.15328		0.11912		0.3419		0.01184
	0.24326		1.16697e-07		0.15909		0.12451		0.34838		0.01828
	0.2228		0.000495869		0.16286		0.12548		0.34728		0
	0.23583		0.00154		0.17383		0.14098		0.34282		0.01394
	0.18431		2.182e-06		0.15294		0.12464		0.3427		0
	0.25229		0.00012008		0.16191		0.12934		0.34542		0.02944
	0.24636		0.01181		0.16502		0.13205		0.34511		0.04056
	0.17686		5.33581e-05		0.15486		0.12529		0.34267		0.01007
	0.21852		0.01537		0.15872		0.12048		0.34287		0.01583
	0.23173		0.01502		0.17169		0.13774		0.34577		0.02933
	0.24686		0.05652		0.16388		0.12931		0.34306		0.00983
	0.21755		0.00138		0.15634		0.12714		0.33972		0.02209
	0.19889		0.00124		0.15059		0.1148		0.34118		0
	0.20369		0.00443		0.15941		0.12883		0.34106		0.01582
	0.21231		0.00832		0.15606		0.12137		0.34185		0.00906
	0.24643		0.00613		0.16727		0.12927		0.33236		0.0164
	0.22083		0.000244303		0.15507		0.11784		0.33658		0.000791603
	0.23675		0.00195		0.15981		0.12342		0.34159		0.00455
	0.22033		0.02379		0.16246		0.13494		0.34079		0.0286
	0.21423		0.000529404		0.16218		0.12881		0.33837		0.01516
	0.24598		0.00404		0.16438		0.13582		0.33641		0.03415
	0.2344		0.01127		0.17893		0.14719		0.34033		0.0329
	0.24639		0.01754		0.1563		0.11104		0.33878		0
	0.19708		0.01337		0.15224		0.12044		0.33747		0.00663
	0.25463		0.01919		0.18017		0.14779		0.33851		0.02566
	0.19389		7.22419e-06		0.14798		0.11217		0.33631		0
	0.18374		0.000472092		0.1618		0.13352		0.3364		0.01107
	0.22482		0.000703075		0.15564		0.11705		0.33027		0
	0.22704		0.03331		0.14743		0.11448		0.33339		0.02149
	0.21277		0.00167		0.16173		0.12669		0.34003		0.01617
	0.24209		0.05352		0.16434		0.12285		0.34146		0.00231
	0.21344		0.004		0.16044		0.12179		0.33797		0
	0.25069		0.02397		0.16397		0.12915		0.3431		0.02485
	0.2279		0.13632		0.18583		0.13675		0.31851		0.01748
	0.28385		0.00871		0.18887		0.1382		0.33082		0.04493
	0.2218		0.15937		0.15652		0.11479		0.32682		0
	0.24495		0.10591		0.11755		0.07203		0.33252		0
	0.22618		0.07812		0.15258		0.11035		0.36522		0
	0.24588		0.00851		0.1625		0.12097		0.37092		0.01069
	0.25014		1.57728e-06		0.16748		0.13355		0.3719		0.02268
	0.24233		4.23759e-05		0.17169		0.14663		0.37628		0.06557
	0.23686		0.00115		0.17295		0.14259		0.39018		0.02443
	0.23686		0.00115		0.17295		0.14259		0.3909		0.02443
	0.21502		0.00801		0.16575		0.13203		0.37258		0.01868
	0.24479		0.00187		0.19586		0.16144		0.35743		0.05843
	0.26466		0.02453		0.17773		0.12881		0.34077		0.01827
	0.26987		0.02199		0.19979		0.14631		0.34228		0.01564
	0.26674		0.05178		0.18378		0.13367		0.33646		0.01058
	0.2208		0.06288		0.1831		0.13706		0.33978		0.03471
	0.22893		0.07571		0.15653		0.10889		0.34065		0
	0.27183		0.000716794		0.18937		0.14429		0.34212		0.05391
	0.24314		4.29445e-05		0.16398		0.1156		0.33715		0
	0.20682		0.07238		0.16467		0.12251		0.33735		0.01768
	0.24779		0.0505		0.16082		0.11767		0.32718		0.00384
	0.28349		0.00767		0.14649		0.09648		0.32905		0
	0.27816		0.000372943		0.17485		0.13155		0.37244		0.02064
	0.2281		0.00474		0.16064		0.12262		0.37761		0.00665
	0.22427		0.000388396		0.16191		0.1274		0.37493		0.02313
	0.27576		1.78975e-05		0.18099		0.14331		0.37651		0.03284
	0.25757		0.0054		0.16745		0.13347		0.3695		0.0279
	0.24832		0.00649		0.17799		0.14769		0.37328		0.05326
	0.19473		0.01637		0.18357		0.14817		0.39026		0.02696
	0.19473		0.01637		0.18357		0.14817		0.37644		0.02696
	0.21532		0.01742		0.17401		0.13325		0.33352		0.00961
	0.2659		0.03647		0.17604		0.13249		0.33313		0.02555
	0.21989		0.03024		0.1577		0.1195		0.34121		0.02464
	0.21621		0.09007		0.15594		0.11526		0.34299		0
	0.25075		0.00119		0.17392		0.12923		0.34018		0.00867
	0.25257		0.01339		0.17929		0.13541		0.34259		0.01585
	0.22803		0.10278		0.1624		0.11808		0.33778		0.00504
	0.25747		0.02324		0.1486		0.10002		0.3389		0
	0.24859		0.0459		0.1751		0.13416		0.33929		0.0216
	0.24768		0.01193		0.15252		0.1101		0.35279		0
	0.22936		0.01674		0.16008		0.11895		0.36795		0.00837
	0.18724		0.05594		0.16778		0.13457		0.366		0.01297
	0.275		0.01123		0.17218		0.13515		0.36238		0.0298
	0.22337		0.03058		0.1586		0.11622		0.3658		0.00573
	0.23128		0.00782		0.15274		0.11634		0.37708		0.00339
	0.21817		0.00295		0.16697		0.13417		0.37923		0.02405
	0.21611		0.01597		0.16434		0.13149		0.36242		0.01462
	0.2115		0.02064		0.15545		0.11945		0.35385		0
	0.21763		0.08025		0.1693		0.13503		0.34883		0.0154
	0.26268		0.00147		0.15685		0.1102		0.35419		0
	0.21925		0.10641		0.17348		0.13995		0.34668		0.02237
	0.21925		0.10641		0.17348		0.13995		0.34858		0.02237
	0.25491		0.00601		0.15673		0.11047		0.35317		0
	0.20435		0.02513		0.15886		0.12504		0.35295		0.01118
	0.2246		0.0116		0.1661		0.12884		0.34575		0.00185
	0.2455		0.03947		0.16226		0.1233		0.34482		0.00205
	0.24798		0.0156		0.16504		0.12633		0.33075		0.02843
	0.24689		0.05332		0.16069		0.12362		0.3405		0.02301
	0.20026		0.022		0.15967		0.12756		0.36991		0.00872
	0.23922		7.66292e-05		0.16055		0.12332		0.37134		0.01434
	0.22284		0.02186		0.1533		0.11806		0.37296		0.00633
	0.24543		0.00173		0.16157		0.12471		0.37184		0.02667
	0.21435		0.09361		0.16133		0.12746		0.3643		0.03285
	0.2271		0.00597		0.15862		0.11949		0.36869		0
	0.24212		0.03842		0.16914		0.13708		0.38967		0.03352
	0.25425		0.01508		0.16334		0.11946		0.38521		0
	0.20834		0.06531		0.17786		0.15029		0.34586		0.04748
	0.24346		0.00198		0.17955		0.14307		0.35107		0.03886
	0.2415		0.01743		0.18385		0.14548		0.36573		0
	0.27308		0.00574		0.18023		0.14512		0.366		0.04296
	0.2055		0.02966		0.16125		0.12982		0.35822		0.02973
	0.2397		0.01152		0.16009		0.12173		0.35723		0.01132
	0.24338		0.00198		0.16485		0.12981		0.35623		0.00949
	0.24693		0.0407		0.17207		0.13988		0.3575		0.04697
	0.24693		0.0407		0.17207		0.13988		0.35388		0.04697
	0.24825		0.000120847		0.16879		0.12524		0.35831		0.00803
	0.2245		0.00382		0.15196		0.11133		0.37498		0.01016
	0.26872		0.01527		0.17793		0.14151		0.37003		0.02891
	0.25329		0.00159		0.18207		0.14584		0.36983		0.02642
	0.24128		0.03102		0.16615		0.1258		0.37302		0.00408
	0.20444		0.00752		0.16031		0.12991		0.38617		0.00485
	0.22665		0.02743		0.17056		0.135		0.38965		0.01873
	0.2207		0.07615		0.1791		0.15207		0.36401		0.04117
	0.2413		0.01366		0.17587		0.13988		0.35506		0.01602
	0.25416		0.000535099		0.18262		0.14954		0.37166		0.04234
	0.23359		0.000138363		0.16366		0.12571		0.37274		0.01665
	0.23751		8.31902e-05		0.17204		0.13349		0.37155		0.01045
	0.2525		0.000838793		0.1606		0.12175		0.36677		0.01309
	0.23332		0.000985266		0.17615		0.13584		0.40519		0.00266
	0.23287		0.00562		0.17938		0.14832		0.37244		0.04387
	0.2523		0.00235		0.17635		0.13913		0.40929		0.02289
	0.2177		0.0101		0.16953		0.13638		0.40189		0.00422
	0.22901		0.00811		0.15548		0.11652		0.39246		0.0018
	0.19751		0.00326		0.17833		0.14642		0.39209		0.02481
	0.22434		0.01461		0.14648		0.11115		0.3816		0.00538
	0.25589		0.02762		0.16493		0.12533		0.38117		0.01356
	0.23443		0.00129		0.17254		0.1384		0.37634		0.02053
	0.22197		0.05375		0.15418		0.11924		0.37639		0
	0.22432		0.00411		0.16977		0.1358		0.37336		0.02291
	0.23161		9.03765e-05		0.15886		0.12182		0.37449		0.01063
	0.2667		0.01625		0.24153		0.15286		0.26935		0.04097
	0.3089		0.000276487		0.22842		0.14166		0.24487		0.04525
	0.29578		0.00832		0.22572		0.13742		0.24188		0.02284
	0.25668		0.06777		0.14591		0.09198		0.25792		0
	0.2789		0.01021		0.12936		0.08378		0.32199		0
	0.20339		0.01802		0.14324		0.10808		0.36308		0.00824
	0.24202		0.06849		0.15931		0.12414		0.3767		0.02971
	0.22081		0.06043		0.14814		0.11387		0.37812		0.00113
	0.18681		0.09047		0.14659		0.11449		0.39405		0.0103
	0.23795		0.14779		0.1796		0.15143		0.39429		0.07057
	0.18224		0.19006		0.2283		0.20199		0.36341		0.08966
	0.20201		0.00877		0.24098		0.16544		0.29731		0.0662
	0.32303		0.00768		0.25113		0.15464		0.25012		0.07252
	0.28175		9.1594e-05		0.24907		0.15484		0.23881		0.08779
	0.29924		0.01211		0.24381		0.14886		0.23383		0.05006
	0.33323		0.00424		0.24494		0.14688		0.23365		0.05161
	0.29716		0.000160534		0.24749		0.15029		0.23262		0.04607
	0.30906		0.000221479		0.24224		0.14921		0.23477		0.06555
	0.27542		0.00272		0.24012		0.15152		0.23418		0.05834
	0.3185		0.00178		0.25504		0.1557		0.23431		0.06628
	0.3185		0.00178		0.25504		0.1557		0.22281		0.06628
	0.29379		0.05633		0.17619		0.11299		0.23665		0.00643
	0.29774		0.00978		0.11098		0.06445		0.32703		0
	0.22064		0.04368		0.1639		0.13458		0.37243		0.0362
	0.24102		0.16268		0.14412		0.10392		0.37881		0.00125
	0.19563		0.08026		0.13264		0.09939		0.37984		0.02066
	0.20917		0.11191		0.13931		0.11013		0.37591		0.01111
	0.21504		0.31517		0.18212		0.15741		0.37407		0.06382
	0.15894		0.16131		0.217		0.19114		0.37499		0.07272
	0.20871		0.05308		0.24585		0.16611		0.30216		0.06483
	0.30782		0.00423		0.25362		0.15462		0.2208		0.09938
	0.30034		0.000112574		0.24428		0.14539		0.20717		0.05179
	0.27858		0.01443		0.24449		0.14679		0.21424		0.0705
	0.30871		0.01092		0.24996		0.14545		0.21087		0.04376
	0.30182		0.000335657		0.25466		0.15152		0.21025		0.08796
	0.30189		0.00194		0.24655		0.14586		0.20971		0.07628
	0.30908		0.000446661		0.24515		0.14235		0.20575		0.03659
	0.3008		0.01747		0.24427		0.14388		0.20829		0.04465
	0.25657		0.07534		0.16091		0.10232		0.2292		0
	0.29711		0.06548		0.10238		0.05761		0.29784		0
	0.2486		0.07481		0.15063		0.11324		0.35582		0.01873
	0.2486		0.07481		0.15063		0.11324		0.36901		0.01873
	0.17497		0.00072863		0.15076		0.11277		0.36911		0
	0.21171		0.02584		0.13335		0.10012		0.36952		0.00563
	0.20573		0.03037		0.15015		0.11846		0.38345		0.03082
	0.19018		0.04148		0.15804		0.13166		0.38451		0.0518
	0.25251		0.23469		0.22664		0.18942		0.35706		0.08821
	0.17355		0.01379		0.2543		0.17994		0.29466		0.07635
	0.2681		0.0027		0.23045		0.14215		0.24022		0.04001
	0.29618		5.96555e-05		0.23828		0.1474		0.22471		0.08597
	0.28513		0.00436		0.2241		0.13916		0.21977		0.03897
	0.25654		1.50067e-05		0.22356		0.13756		0.22151		0.03127
	0.30683		0.000712817		0.24245		0.14686		0.22527		0.06713
	0.32579		0.00178		0.26043		0.15165		0.22186		0.04301
	0.32294		0.00215		0.24993		0.14653		0.21515		0.03674
	0.29125		0.02424		0.22592		0.13486		0.21398		0.01509
	0.26236		0.11897		0.14034		0.0902		0.2136		0
	0.3057		0.02889		0.09594		0.05352		0.2761		0
	0.22849		0.00774		0.1431		0.11478		0.35855		0.02266
	0.19079		0.01189		0.12413		0.0843		0.37367		0
	0.19621		0.02449		0.13467		0.09708		0.3757		0
	0.17348		0.02473		0.13548		0.09918		0.37518		0
	0.19612		0.05236		0.14878		0.12417		0.36995		0.0339
	0.19612		0.05236		0.14878		0.12417		0.36974		0.0339
	0.20043		0.14301		0.20643		0.17795		0.38829		0.07361
	0.18609		0.05169		0.24179		0.17967		0.34509		0.05875
	0.25872		1.99456e-05		0.22938		0.14754		0.25567		0.05194
	0.29296		0.00704		0.23674		0.1451		0.23018		0.06571
	0.2895		0.00196		0.23788		0.14699		0.23982		0.05676
	0.2707		0.000535222		0.23735		0.15044		0.23872		0.07286
	0.27869		0.000372403		0.23367		0.14319		0.23356		0.04917
	0.30925		2.12646e-05		0.23841		0.14481		0.23269		0.05085
	0.28855		0.000358343		0.23472		0.14245		0.23318		0.04775
	0.32847		0.01462		0.22789		0.13604		0.2389		0.02461
	0.31501		0.0321		0.2145		0.13304		0.24912		0.02409
	0.27893		0.06141		0.12456		0.07821		0.28694		0
	0.27961		0.00562		0.15536		0.11507		0.34979		0.01759
	0.21677		0.01881		0.14581		0.11126		0.37063		0.00264
	0.22536		0.04887		0.14978		0.10979		0.37579		0
	0.21179		0.00121		0.15673		0.12936		0.37477		0.03131
	0.19548		0.0636		0.15451		0.12403		0.3928		0.02231
	0.24675		0.19749		0.18592		0.15609		0.3896		0.07561
	0.13538		0.06423		0.23425		0.1869		0.3386		0.0499
	0.26554		0.0019		0.22819		0.14544		0.27036		0.026
	0.28886		0.00239		0.21683		0.1383		0.2603		0.04918
	0.27028		0.00757		0.21966		0.14166		0.26101		0.05648
	0.25632		0.00158		0.23034		0.15126		0.26946		0.03851
	0.28319		0.00145		0.21901		0.13684		0.29053		0.02279
	0.23332		0.000985266		0.17615		0.13584		0.34466		0.00266
	0.26619		0.00228		0.22707		0.14518		0.31095		0.05125
	0.2523		0.00235		0.17635		0.13913		0.3817		0.02289
	0.2177		0.0101		0.16953		0.13638		0.4054		0.00422
	0.22901		0.00811		0.15548		0.11652		0.39162		0.0018
	0.19751		0.00326		0.17833		0.14642		0.38984		0.02481
	0.25253		0.00112		0.17255		0.13684		0.39826		0.02356
	0.23688		0.00162		0.1725		0.14		0.38779		0.02998
	0.28858		0.00893		0.16787		0.12327		0.38093		0
	0.22887		0.000205177		0.15452		0.1133		0.38113		0.0029
	0.22751		0.00262		0.18037		0.1459		0.38041		0.01604
	0.23353		0.00376		0.176		0.13785		0.38303		0.02172
	0.25568		8.66985e-05		0.16183		0.12035		0.39341		0
	0.18954		0.03243		0.17899		0.14749		0.40356		0.0335
	0.2152		1.67622e-05		0.14939		0.11502		0.39439		0.00938
	0.23937		0.0321		0.15737		0.11672		0.39025		0
	0.21229		0.00277		0.16557		0.12887		0.37533		0.000675963
	0.24983		0.000485036		0.16397		0.12164		0.36934		0.00505
	0.24106		0.00672		0.16647		0.12724		0.3637		0.01762
	0.25803		0.00821		0.16076		0.1152		0.36598		0.00397
	0.23699		0.00236		0.15634		0.11312		0.38149		0
	0.23699		0.00236		0.15634		0.11312		0.38278		0
	0.27862		0.01682		0.16523		0.1222		0.37883		0.02423
	0.26546		0.00365		0.16959		0.12913		0.37813		0.02025
	0.20651		0.01367		0.16403		0.131		0.40565		0
	0.24367		0.00506		0.16185		0.11839		0.41154		0
	0.25276		0.03179		0.15625		0.114		0.4029		0.01509
	0.22685		0.01183		0.14964		0.10749		0.40504		0
	0.24599		0.00268		0.15969		0.11853		0.40033		0.01629
	0.24143		0.00242		0.15615		0.11529		0.39946		0.000763482
	0.18204		0.000735969		0.15032		0.11947		0.39457		0.01737
	0.25769		0.05011		0.15967		0.11724		0.3973		0
	0.24849		0.05535		0.16883		0.13361		0.38154		0.03582
	0.22256		0.00351		0.15908		0.12027		0.37291		0
	0.19548		0.0022		0.15353		0.11854		0.38276		0.01195
	0.21326		0.00164		0.15862		0.11838		0.38143		0
	0.19165		0.03785		0.14112		0.10314		0.36849		0
	0.22721		0.01628		0.16327		0.12537		0.36667		0.00502
	0.23633		0.04584		0.1584		0.12174		0.3612		0.01568
	0.23955		0.04146		0.16484		0.12545		0.36516		0.00552
	0.25852		0.00285		0.17609		0.13823		0.39932		0.03489
	0.25852		0.00285		0.17609		0.13823		0.39333		0.03489
	0.25414		0.03591		0.17145		0.13533		0.38499		0.04037
	0.25569		0.00992		0.16306		0.11876		0.39372		0.00309
	0.24122		0.000959072		0.15083		0.10083		0.40417		0
	0.22551		0.00907		0.17211		0.14225		0.40282		0.04735
	0.24931		0.01318		0.16232		0.12235		0.40113		0.01372
	0.22953		0.00339		0.17207		0.13594		0.40387		0.01827
	0.19079		0.01576		0.16253		0.12868		0.39796		0.01176
	0.2609		0.00316		0.18597		0.14626		0.39586		0.01955
	0.23855		0.00737		0.17887		0.13915		0.38765		0.02295
	0.19557		0.00428		0.15571		0.11986		0.39418		0
	0.21011		0.00204		0.16149		0.12855		0.37035		0.01027
	0.21624		0.00217		0.15436		0.11642		0.36196		0.02082
	0.21062		0.00596		0.1714		0.1395		0.35908		0.03091
	0.23413		0.02517		0.15474		0.1095		0.36173		0
	0.21561		0.00747		0.15556		0.11742		0.37565		0.0072
	0.21956		0.02467		0.14873		0.10513		0.37641		0
	0.2586		0.01488		0.16954		0.12875		0.37113		0.00741
	0.19846		0.02576		0.15869		0.12499		0.37099		0.01505
	0.22644		0.000838133		0.16681		0.13172		0.39143		0.01423
	0.22793		0.00882		0.16646		0.12692		0.39923		0.00239
	0.21743		0.00107		0.15223		0.11633		0.39077		0.01096
	0.21743		0.00107		0.15223		0.11633		0.39453		0.01096
	0.25344		0.02558		0.17604		0.13694		0.39562		0.0198
	0.20976		0.00626		0.15669		0.11899		0.39406		0.01227
	0.23681		0.000820697		0.16753		0.13044		0.38991		0.01748
	0.18835		0.01705		0.15763		0.12285		0.39155		0.01661
	0.26728		0.00286		0.16935		0.11962		0.36446		0
	0.19961		0.00245		0.15313		0.11843		0.36515		0.000753565
	0.22148		0.000586514		0.14513		0.10434		0.3704		0
	0.22285		0.00279		0.17015		0.1391		0.36642		0.03217
	0.25511		0.000179939		0.16937		0.12761		0.36464		0.02036
	0.21546		0.000231563		0.1584		0.12273		0.36331		0.01534
	0.25161		0.01795		0.15978		0.12529		0.35997		0.03063
	0.25796		0.04309		0.16532		0.12573		0.36252		0.01396
	0.2298		0.00403		0.16227		0.1203		0.39006		0
	0.22705		0.00623		0.16011		0.11989		0.38774		0
	0.19666		0.00087137		0.15674		0.11875		0.37111		0.00945
	0.21505		0.00187		0.17575		0.13758		0.38155		0.01495
	0.28373		0.0101		0.18871		0.14698		0.39486		0.05008
	0.26316		0.00529		0.18839		0.14778		0.39242		0.05969
	0.2756		0.01189		0.17911		0.13707		0.38316		0.03314
	0.25548		0.00326		0.17464		0.12676		0.38744		0.00935
	0.27248		0.01148		0.18419		0.14102		0.38746		0.0267
	0.29482		6.11733e-05		0.1894		0.14811		0.3861		0.07354
	0.23154		0.03798		0.18445		0.14167		0.37621		0.01227
	0.23154		0.03798		0.18445		0.14167		0.37817		0.01227
	0.27993		0.04598		0.16216		0.11126		0.36915		0.00458
	0.22878		0.0059		0.15782		0.11988		0.36226		0.00472
	0.19427		0.00138		0.1466		0.11479		0.3611		0.00982
	0.21311		0.00156		0.15078		0.11122		0.36432		0
	0.23774		0.03782		0.15513		0.11177		0.38291		0.00616
	0.22423		0.02574		0.16068		0.12925		0.38529		0.0346
	0.22164		0.03204		0.18398		0.15184		0.37393		0.04681
	0.23869		0.00356		0.18264		0.1359		0.36368		0.01137
	0.2629		0.02348		0.19376		0.14984		0.37833		0.04838
	0.25285		0.01168		0.18035		0.13014		0.38282		0
	0.24567		0.05173		0.18182		0.13637		0.38451		0.02232
	0.25207		0.0017		0.20267		0.16091		0.36393		0.06842
	0.28319		0.00145		0.21901		0.13684		0.2994		0.02279
	0.26619		0.00228		0.22707		0.14518		0.24125		0.05125
	0.30189		0.00149		0.22612		0.14248		0.26675		0.02385
	0.35738		0.00426		0.24104		0.14934		0.26089		0.04607
	0.29826		0.0037		0.19437		0.11606		0.24247		0
	0.26289		0.07747		0.1298		0.08395		0.27301		0
	0.30743		0.01398		0.14578		0.09449		0.35682		0
	0.23404		0.00853		0.15967		0.13441		0.38325		0.05862
	0.24871		0.02702		0.15692		0.11365		0.38455		0
	0.23682		0.0538		0.15474		0.11111		0.3864		0
	0.2312		0.09424		0.14156		0.10464		0.37987		0
	0.23322		0.13111		0.18885		0.15823		0.38375		0.06718
	0.23567		0.000146395		0.14843		0.10827		0.3932		0.00237
	0.21307		0.03398		0.15072		0.11132		0.40385		0
	0.20395		0.000888246		0.1592		0.12959		0.39345		0.03559
	0.24815		0.01679		0.14447		0.10268		0.39266		0
	0.21241		0.00614		0.15017		0.1074		0.37069		0
	0.21601		0.000230295		0.14379		0.0941		0.36765		0
	0.20232		0.00364		0.13663		0.10134		0.36062		0.00257
	0.23799		0.03023		0.14058		0.09929		0.36277		0
	0.23432		0.01075		0.14034		0.09553		0.37818		0
	0.21752		0.00868		0.15169		0.12391		0.379		0.00519
	0.17818		0.00298		0.14542		0.11855		0.37274		0.01626
	0.19061		0.000569096		0.15162		0.11477		0.37738		0
	0.22305		0.01415		0.14031		0.10019		0.40643		0
	0.23506		0.01854		0.14702		0.1087		0.40888		0.01919
	0.22023		0.02573		0.14835		0.10572		0.39925		0
	0.25648		0.07555		0.14122		0.09536		0.39968		0
	0.21389		0.07018		0.15109		0.1109		0.39844		0
	0.21389		0.07018		0.15109		0.1109		0.39687		0
	0.2422		0.0245		0.15253		0.11065		0.39128		0.00154
	0.23006		0.03766		0.14553		0.10847		0.39385		0.01341
	0.22699		0.01318		0.15446		0.11864		0.38017		0.02375
	0.21748		0.0255		0.16138		0.12738		0.37844		0.00418
	0.21918		0.00248		0.14193		0.09552		0.37289		0
	0.25094		0.03648		0.15181		0.11228		0.37331		0.02515
	0.21764		0.01087		0.14992		0.11074		0.36584		0
	0.22476		0.03713		0.1389		0.09993		0.36414		0
	0.23621		0.0197		0.1383		0.09846		0.35766		0
	0.19026		0.000490961		0.12841		0.09128		0.35964		0
	0.26948		0.08065		0.15219		0.10872		0.38931		0
	0.21348		0.00305		0.14191		0.10359		0.39251		0
	0.23403		0.01642		0.1498		0.10839		0.38757		0.00736
	0.19481		0.0083		0.1464		0.11195		0.38813		0
	0.24232		0.03477		0.15479		0.10941		0.40441		0
	0.21031		0.00387		0.13495		0.09415		0.40047		0
	0.24048		0.000662583		0.15184		0.11536		0.39609		0.01514
	0.20336		0.00249		0.14091		0.09952		0.3977		0
	0.21662		0.00573		0.15747		0.11981		0.39522		0
	0.17482		0.0066		0.13604		0.0977		0.39388		0
	0.17482		0.0066		0.13604		0.0977		0.38734		0
	0.24519		0.02032		0.14744		0.11102		0.38582		0.01854
	0.22245		0.00398		0.14199		0.09685		0.36361		0
	0.24731		0.01099		0.15346		0.109		0.35927		0
	0.19363		0.00335		0.14478		0.11371		0.35419		0.00138
	0.21171		0.02958		0.1449		0.1079		0.3563		0
	0.20989		3.23422e-05		0.15184		0.1119		0.37058		0
	0.21752		0.000284021		0.15596		0.11824		0.3708		0.02271
	0.24955		0.00876		0.15764		0.11874		0.36225		0.02006
	0.2306		0.000325732		0.13695		0.09387		0.36602		0
	0.19774		0.00231		0.15349		0.1201		0.39194		0
	0.22764		0.00245		0.1348		0.0897		0.39388		0
	0.20681		0.00232		0.14064		0.09771		0.38369		0
	0.25661		0.03371		0.14678		0.10313		0.38651		0.00173
	0.20565		0.00349		0.14343		0.10433		0.38887		0
	0.2166		0.000419442		0.13917		0.09526		0.38756		0
	0.18758		0.01062		0.14247		0.1055		0.38236		0
	0.1807		0.00163		0.13283		0.10027		0.3837		0
	0.23656		0.01453		0.14447		0.10181		0.36578		0.00473
	0.18059		0.000121374		0.13592		0.10395		0.36228		0.0048
	0.22552		0.00387		0.13455		0.09255		0.35822		0
	0.2058		0.00253		0.12622		0.084		0.36028		0
	0.2058		0.00253		0.12622		0.084		0.36024		0
	0.22919		0.00369		0.1492		0.11396		0.35804		0.01381
	0.224		0.03207		0.14716		0.10443		0.35457		0
	0.20919		0.00126		0.13878		0.1045		0.35633		0.00986
	0.20019		0.000316265		0.1337		0.09216		0.37979		0
	0.23075		0.00956		0.14789		0.10203		0.38063		0
	0.20209		0.00134		0.15066		0.11803		0.37421		0.01214
	0.2065		0.01237		0.1476		0.1095		0.37848		0
	0.21369		0.0139		0.14035		0.09788		0.39289		0
	0.23377		0.05386		0.1481		0.1114		0.39178		0
	0.22875		0.00237		0.1467		0.10917		0.38402		0.01555
	0.22929		0.03556		0.14424		0.10125		0.38784		0
	0.19826		0.04578		0.14028		0.10617		0.39186		0.00858
	0.1978		0.00481		0.15429		0.12022		0.39049		0
	0.17987		0.00389		0.13088		0.09828		0.379		0
	0.23762		0.01003		0.13955		0.09582		0.38093		0
	0.19999		0.00533		0.13775		0.10042		0.36368		0
	0.21948		0.00163		0.14181		0.10151		0.36085		0
	0.19863		0.00982		0.14634		0.11099		0.3577		0
	0.227		0.00991		0.16274		0.12768		0.36165		0.02375
	0.21279		0.01109		0.14293		0.10481		0.37952		0.00441
	0.22915		0.00121		0.15126		0.113		0.37958		0
	0.20371		0.00242		0.14168		0.10219		0.3715		0
	0.18869		0.00872		0.13557		0.09821		0.37208		0
	0.2629		0.02348		0.19376		0.14984		0.38136		0.04838
	0.22851		0.01054		0.13812		0.09984		0.38823		0
	0.21984		0.04301		0.13876		0.09908		0.3893		0
	0.20027		0.000976184		0.14944		0.11699		0.39453		0
	0.18304		0.00161		0.1284		0.09012		0.35819		0
	0.22119		0.0749		0.13552		0.09432		0.36039		0
	0.23261		0.03821		0.14002		0.09221		0.35517		0
	0.22817		0.05123		0.16483		0.13195		0.35326		0.0331
	0.27353		0.02002		0.1772		0.12746		0.32902		0.03404
	0.28322		0.01868		0.16264		0.11405		0.33413		0.00808
	0.26411		0.05113		0.17965		0.13813		0.37886		0.03558
	0.27388		0.01871		0.1791		0.13968		0.38254		0.04702
	0.23819		0.02048		0.16858		0.13038		0.38336		0.01767
	0.2365		0.11341		0.17676		0.1418		0.38527		0.02972
	0.16908		0.00959		0.14371		0.11086		0.37667		0
[truncated: 7,941 more rows]

## Sheet: Sandiego1
target1	background1	target2	background2	target3	background3	target4	background4	target5	background5	target6	background6
0.53826	0.03297	2.52634e-07	0.01083	0.59716	0.23231	0.5218	0.30207	0.14123	0.000190321	0.53826	0.03297
0.53246	0	0.04541	0.0551	0.62228	0.1998	0.68723	0.33167	0.60288	0.00183	0.53246	0
0.52513	0.04411	0.03261	0.03879	0.59664	0.23757	0.79525	0.33769	0.5553	0.00777	0.52513	0.04411
0.83554	0.22579	0.31178	0.00336	0.61467	0.41388	0.82834	0.35186	0.46535	0.01202	0.83554	0.22579
0.27773	0.13466	0.05156	0.000284627	0.40933	0.32998	0.56537	0.33712	0.2892	0.02072	0.27773	0.13466
0.76004	0.03699	0.01668	0.01139	0.73785	0.24976	0.98336	0.27527	0.80547	0.01691	0.76004	0.03699
0.91449	0	0.20174	0.05239	0.92561	0.18129	1	0.26891	0.88815	0.00407	0.91449	0
0.75315	0.00333	0.14752	0.00918	0.79064	0.2082	0.64024	0.29367	0.63461	0.000994519	0.75315	0.00333
0.76772	0	0.18508	0.15432	0.8123	0.18445	0.55345	0.26549	0.73961	0.000805448	0.76772	0
0.76108	0	0.14411	0.08416	0.78241	0.20637	0.43601	0.27809	1	0.000721791	0.76108	0
0.73603	0.00425	0.46041	0.000274545	0.84337	0.20042	0.63473	0.29758	0.89088	0.000719585	0.73603	0.00425
0.71279	0.00188	0.09934	0.17803	0.7428	0.23475	0.81446	0.28124	0.53254	0.000683404	0.71279	0.00188
0.76772	0	0.18508	0.04865	0.8123	0.20715	0.55345	0.28282	0.72032	0.000826744	0.76772	0
0.76108	0.08107	0.14411	0.0019	0.78241	0.2554	0.43601	0.29838	0.87101	0.000860144	0.76108	0.08107
0.73603	0	0.46041	0.03349	0.84337	0.217	0.63473	0.27851	0.74862	0.000887317	0.73603	0
0.63439	0.06893	0.43663	0.09829	0.75609	0.27622	0.58983	0.29533	0.62045	0.000925135	0.63439	0.06893
0.66449	0.06893	0.35744	0.09829	0.74247	0.27622	0.61149	0.29533	0.63101	0.00102	0.66449	0.06893
0.60316	0.04465	0.26228	0.000142537	0.6938	0.27133	0.76657	0.24755	0.13716	0.000841201	0.60316	0.04465
0.63828	0.07386	0.13002	0.00104	0.70104	0.27252	0.4792	0.24435	0.06343	0.000659111	0.63828	0.07386
0.6481	0.11518	0.24001	0.02956	0.72194	0.31795	0.75713	0.20919	0.73508	0.000389291	0.6481	0.11518
0.45095	0.06356	0.05381	0.03349	0.5693	0.27395	0.72438	0.12271	0.69707	0.00017708	0.45095	0.06356
0.60729	0.06171	0.29143	0.000224697	0.69762	0.26746	0.77057	0.22687	0.59737	0.000348722	0.60729	0.06171
0.64453	0.06376	0.14859	0.0063	0.70546	0.28668	0.48096	0.24065	0.13494	0.00112	0.64453	0.06376
0.65227	0	0.08635	0.05684	0.69638	0.22955	0.86746	0.22038	0.74928	0.0015	0.65227	0
0.84615	0	0.52117	0.07939	0.89506	0.25868	0.82522	0.29221	0.79524	0.0019	0.84615	0
0.71233	0	0.34271	0.04495	0.77746	0.17906	0.69957	0.28437	0.64845	0.00177	0.71233	0
0.65949	0.03491	0.09881	0.0695	0.71201	0.24248	0.5333	0.29159	0.07785	0.00129	0.65949	0.03491
0.53776	0.08297	0.24576	0.000508562	0.63863	0.27927	0.36074	0.30514	0.13323	0.00101	0.53776	0.08297
0.57673	0.13839	0.19214	0.05403	0.6536	0.28259	0.4962	0.30411	0.21906	0.000738386	0.57673	0.13839
0.36914	0.08589	0.16043	0.01176	0.52299	0.26465	0.46827	0.28771	0.18396	0.000536704	0.36914	0.08589
0.65949	0.0756	0.09881	2.95953e-05	0.71201	0.27503	0.5333	0.28543	0.05281	0.000412927	0.65949	0.0756
0.08306	0.02088	0.000373787	0.00195	0.26403	0.23211	0.28606	0.28596	0.01298	0.000431753	0.08306	0.02088
0.4745	0.00928	0.18731	0.09194	0.59232	0.20507	0.54248	0.28836	0.05271	0.000607927	0.4745	0.00928
0.45918	0.09617	0.11063	0.000562857	0.57699	0.32438	0.374	0.29415	0.19914	0.00114	0.45918	0.09617
0.6206	0.01294	0.45175	0.02957	0.71799	0.26646	0.54522	0.28536	0.21235	0.00306	0.6206	0.01294
0.64961	0.26048	0.09482	0.1626	0.71755	0.48959	0.71147	0.3371	0.34725	0.05131	0.64961	0.26048
0.54911	0.3603	0.10923	0.08195	0.64789	0.5559	0.79545	0.36421	0.36235	0.22168	0.54911	0.3603
0.541	0.38932	0.04932	0.01064	0.62045	0.5394	0.84711	0.37735	0.19013	0.24293	0.541	0.38932
0.79834	0.3483	0.3842	0.03775	0.83873	0.54297	0.72114	0.36239	0.13126	0.17214	0.79834	0.3483
0.57862	0.35329	0.39051	0.10242	0.71811	0.55095	0.35498	0.35537	0.03006	0.14797	0.57862	0.35329
0.2793	0.31373	0.03519	0.19444	0.39994	0.53971	0.61164	0.32379	0.15457	0.13182	0.2793	0.31373
0.65623	0.2484	0.12579	0.18795	0.71158	0.49356	0.87137	0.30908	0.71542	0.11596	0.65623	0.2484
1	0.25639	0.28316	0.01724	1	0.46242	0.97475	0.32923	0.84607	0.08092	1	0.25639
0.87334	0.21713	0.21074	0.13898	0.8678	0.47164	0.79256	0.30866	0.63116	0.05805	0.87334	0.21713
0.462	0.24111	0.31648	0.09786	0.6053	0.46302	0.32685	0.31325	0.45293	0.01665	0.462	0.24111
0.75934	0.18724	0.43621	0.06699	0.83861	0.41765	0.45561	0.29564	0.7466	0.00475	0.75934	0.18724
0.67389	0.03819	0.23093	0.06817	0.74099	0.29145	0.43716	0.28509	0.85796	0.00114	0.67389	0.03819
0.73123	0	0.35486	6.59584e-05	0.81706	0.23557	0.70021	0.28349	0.75472	0.000162139	0.73123	0
0.46821	0	0.00645	0.03221	0.5547	0.16505	0.55185	0.27676	0.02171	8.38953e-05	0.46821	0
0.85213	0	0.27029	0.08536	0.86332	0.25641	0.69122	0.27702	0.05745	8.73783e-05	0.85213	0
0.75934	0.01313	0.43621	0.02713	0.83861	0.25912	0.45561	0.28336	0.18126	0.000163405	0.75934	0.01313
0.67389	0	0.23093	0.00189	0.74099	0.19078	0.43716	0.28444	0.33777	0.000271259	0.67389	0
0.73123	0.01433	0.35486	0.00278	0.81706	0.23092	0.70021	0.28483	0.7878	0.000344856	0.73123	0.01433
0.56735	0.03228	0.07291	0.04957	0.6551	0.24675	0.8153	0.28505	0.63909	0.000333427	0.56735	0.03228
0.56735	0.05449	0.07291	0.001	0.6551	0.26441	0.8153	0.28682	0.54804	0.000270759	0.56735	0.05449
0.54259	0.10903	0.07832	0.01678	0.62632	0.2807	0.68466	0.29668	0.12047	0.000175019	0.54259	0.10903
0.59786	0.15489	0.2857	0.00135	0.68903	0.32559	0.68356	0.30363	0.02928	0.000136165	0.59786	0.15489
	0.13984		0.0042		0.31874		0.30727		0.00011269		0.13984
	0.1348		0.00842		0.31918		0.3049		0.000107734		0.1348
	0.08241		0.00841		0.29225		0.29071		0.000105787		0.08241
	0.03083		0.0035		0.24815		0.28894		0.000106517		0.03083
	0.00504		0.00117		0.22026		0.28973		8.55475e-05		0.00504
	0.03608		0.00801		0.22946		0.29293		6.41413e-05		0.03608
	0		1.08208e-06		0.18976		0.28223		5.91491e-05		0
	0		0.000470153		0.20435		0.28261		7.352e-05		0
	0		0.00233		0.16844		0.27961		8.73472e-05		0
	0		0.01727		0.17848		0.28375		0.000140821		0
	0		0.0201		0.18031		0.28546		0.000186623		0
	0		0.06641		0.23752		0.28228		0.000174697		0
	0		0.0002253		0.20741		0.28509		0.000154171		0
	0		0.13347		0.1915		0.28427		0.0001387		0
	0		3.33473e-09		0.21191		0.28364		0.000132451		0
	0.0073		0.01909		0.21425		0.28573		0.000129159		0.0073
	0		0.00208		0.21535		0.28322		0.000100526		0
	0		0.0076		0.1722		0.28295		8.1918e-05		0
	0		0.00049427		0.18416		0.27902		6.21249e-05		0
	0		0.00346		0.18288		0.27749		6.16346e-05		0
	0		0.000670599		0.17614		0.27973		6.09008e-05		0
	0		0.00078765		0.19635		0.28245		6.43998e-05		0
	0		4.04988e-05		0.18367		0.28102		8.39504e-05		0
	0		0.02276		0.1963		0.28518		0.000151253		0
	0.0051		0.000325701		0.21833		0.28427		0.000150217		0.0051
	0		0.00796		0.18516		0.28203		0.000147457		0
	0		0.0021		0.21333		0.283		0.000133442		0
	0		0.00706		0.17372		0.28233		0.000102363		0
	0		0.04157		0.17233		0.28273		8.24403e-05		0
	0		0.03156		0.19506		0.27952		0.00012197		0
	0		0.03441		0.24515		0.28319		0.000176967		0
	0		0.01252		0.245		0.28496		0.00028466		0
	0.0116		0.03312		0.25563		0.28468		0.000265256		0.0116
	0.00115		0.000493976		0.23533		0.28457		0.000200594		0.00115
	0		0.01776		0.20778		0.27718		0.000151317		0
	0		0.00167		0.20312		0.28489		0.000158571		0
	0		0.07073		0.23225		0.28178		0.000139616		0
	0		0.03054		0.22471		0.27395		0.000133084		0
	0		0.05459		0.22618		0.27943		0.000157829		0
	0		0.00183		0.16945		0.28386		0.000270674		0
	0.04656		0.0574		0.25221		0.28476		0.000241964		0.04656
	0.01426		0.02518		0.22287		0.28467		0.000181921		0.01426
	0		0.06859		0.19297		0.27521		0.000124974		0
	0.03297		0.01083		0.23231		0.30207		0.000232097		0.03297
	0		0.0551		0.1998		0.33167		0.00194		0
	0.04411		0.03879		0.23757		0.33769		0.00774		0.04411
	0.22579		0.00336		0.41388		0.35186		0.01219		0.22579
	0.13466		0.000284627		0.32998		0.33712		0.02103		0.13466
	0.07491		0.05475		0.26878		0.35345		0.01729		0.07491
	0.02231		0.05169		0.21677		0.33554		0.00427		0.02231
	0.00237		0.02053		0.20408		0.30336		0.00111		0.00237
	0.03144		0.03482		0.2389		0.29399		0.000995135		0.03144
	0.02583		0.06829		0.25309		0.29018		0.000895526		0.02583
	0.04991		0.1073		0.25672		0.29075		0.000864261		0.04991
	0.03662		0.00279		0.24398		0.29655		0.000881459		0.03662
	0.07312		0.04855		0.27373		0.29646		0.00106		0.07312
	0.11457		0.00222		0.29168		0.33576		0.00104		0.11457
	0.04909		0.21837		0.29311		0.22384		0.00104		0.04909
	0.05933		0.0137		0.28235		0.21142		0.000940487		0.05933
	0.04752		0.07204		0.24639		0.24965		0.000966997		0.04752
	0.04465		0.000142537		0.27133		0.24755		0.000903464		0.04465
	0.07386		0.00104		0.27252		0.24435		0.000871691		0.07386
	0.11518		0.02956		0.31795		0.20919		0.000688292		0.11518
	0.06356		0.03349		0.27395		0.12271		0.000575611		0.06356
	0.06171		0.000224697		0.26746		0.22687		0.000848947		0.06171
	0.046		0.000650096		0.22954		0.29536		0.00177		0.046
	0.11031		0.000322594		0.34717		0.26385		0.00162		0.11031
	0.00944		0.03164		0.25545		0.22868		0.0018		0.00944
	0		0.06251		0.18919		0.29222		0.00181		0
	0.0056		0.00406		0.21634		0.26754		0.00133		0.0056
	0.05213		0.06428		0.29654		0.27368		0.00108		0.05213
	0.03749		0.11761		0.27992		0.29337		0.000948812		0.03749
	0.10878		0.01663		0.29733		0.32539		0.000816013		0.10878
	0.09997		0.02816		0.27883		0.297		0.000687367		0.09997
	0.02899		0.00182		0.24163		0.28565		0.000567446		0.02899
	0.02338		0.02709		0.23269		0.28533		0.000607353		0.02338
	0.05831		0.01188		0.2414		0.28634		0.00113		0.05831
	0.01294		0.02957		0.26646		0.28536		0.00314		0.01294
	0.26048		0.1626		0.48959		0.3371		0.05542		0.26048
	0.3603		0.08195		0.5559		0.36421		0.23109		0.3603
	0.38932		0.01064		0.5394		0.37735		0.2517		0.38932
	0.25376		0.04685		0.46656		0.31997		0.18513		0.25376
	0.22685		0.01458		0.46125		0.31618		0.15895		0.22685
	0.29077		0.10174		0.49893		0.31653		0.13585		0.29077
	0.2484		0.18795		0.49356		0.30908		0.11898		0.2484
	0.24865		0.07501		0.47155		0.30887		0.07949		0.24865
	0.13313		0.10551		0.39874		0.29124		0.05354		0.13313
	0.07828		0.09275		0.32979		0.28466		0.01446		0.07828
	0		0.01879		0.24488		0.28397		0.00377		0
	0		0.02937		0.17736		0.28102		0.000899784		0
	0		0.10102		0.23216		0.26335		0.000173256		0
	0		0.10179		0.19577		0.25564		0.000160538		0
	0		0.00139		0.18205		0.27272		0.000183669		0
	0		0.05817		0.19256		0.28298		0.000271671		0
	0		0.00189		0.19078		0.28444		0.00032785		0
	0.01433		0.00278		0.23092		0.28483		0.000400296		0.01433
	0.03228		0.04957		0.24675		0.28505		0.000394216		0.03228
	0.05449		0.001		0.26441		0.28682		0.000305182		0.05449
	0.05101		0.02878		0.28668		0.29196		0.000186405		0.05101
	0.02856		0.01383		0.26242		0.28754		0.000162648		0.02856
	0.03506		0.01738		0.2564		0.28509		0.000171526		0.03506
	0.00719		0.00403		0.24033		0.28569		0.000178401		0.00719
	0.03294		0.00724		0.24318		0.28568		0.000154766		0.03294
	0		0.00245		0.20504		0.28571		0.000131455		0
	0.000951298		0.000168135		0.22033		0.28591		0.000100247		0.000951298
	0		0.01106		0.20872		0.28172		9.04314e-05		0
	0		1.60853e-06		0.20267		0.27925		9.05122e-05		0
	0.00118		0.00192		0.21967		0.28205		0.000114234		0.00118
	0		0.05021		0.22246		0.27936		0.000150672		0
	0		0.00227		0.2085		0.28484		0.000218644		0
	0		0.0201		0.18031		0.28546		0.000237161		0
	0		0.06641		0.23752		0.28228		0.000210428		0
	0		0.13347		0.1915		0.28427		0.000186115		0
	0		3.33473e-09		0.21191		0.28364		0.000166102		0
	0		0.07741		0.15025		0.28248		0.000126421		0
	0		0.12471		0.16087		0.28596		0.000115675		0
	0		0.00294		0.19642		0.28318		0.000101265		0
	0		0.000653933		0.21681		0.28515		8.45793e-05		0
	0		0.000597557		0.16674		0.27608		5.80991e-05		0
	0		0.000866835		0.19923		0.27643		6.01946e-05		0
	0		0.12865		0.13621		0.28447		7.48631e-05		0
	0		0.00167		0.19265		0.28132		9.61254e-05		0
	0		0.02234		0.17426		0.28236		0.000121647		0
	0		0.00229		0.17261		0.28302		0.000192358		0
	0.01828		0.01616		0.23963		0.28398		0.000199259		0.01828
	0		1.16518e-06		0.20194		0.28496		0.000208713		0
	0		0.0021		0.21333		0.283		0.000188052		0
	0		0.00706		0.17372		0.28233		0.000148896		0
	0		0.04157		0.17233		0.28273		0.000120117		0
	0		0.03156		0.19506		0.27952		0.000148626		0
	0		0.00931		0.18917		0.27948		0.000171583		0
	0		0.01464		0.15856		0.27923		0.000246351		0
	0		0.0422		0.23048		0.27989		0.00024006		0
	0.01002		0.000233134		0.22295		0.28558		0.000208753		0.01002
	0		0.00364		0.22121		0.28461		0.000204368		0
	0.03099		0.00149		0.24277		0.2855		0.000228245		0.03099
	0		0.02646		0.20654		0.28356		0.000224764		0
	0.00156		0.00617		0.22401		0.28274		0.000233853		0.00156
	0		0.00452		0.2058		0.28315		0.000243142		0
	0		0.00604		0.21485		0.28438		0.000346272		0
	0		0.20577		0.24335		0.27995		0.000325021		0
	0		0.2994		0.24901		0.2759		0.000257257		0
	0		0.06859		0.19297		0.27521		0.000170636		0
	0.0061		0.03468		0.2094		0.30803		0.000239288		0.0061
	0		0.0551		0.1998		0.33167		0.000605739		0
	0.06048		0.0031		0.23681		0.34459		0.00195		0.06048
	0.05481		1.00399e-05		0.25635		0.34493		0.00313		0.05481
	0.1509		0.04909		0.35099		0.35089		0.00628		0.1509
	0.07491		0.05475		0.26878		0.35345		0.00527		0.07491
	0.02231		0.05169		0.21677		0.33554		0.00155		0.02231
	0.00237		0.02053		0.20408		0.30336		0.000832503		0.00237
	0.03144		0.03482		0.2389		0.29399		0.00101		0.03144
	0.05933		0.00112		0.24909		0.31412		0.000951103		0.05933
	0.04794		0.04284		0.27811		0.22883		0.000869689		0.04794
	0.0374		0.02944		0.26215		0.27017		0.000818804		0.0374
	0.08097		0.02226		0.25821		0.38212		0.000837295		0.08097
	0.03402		0.02556		0.27933		0.22741		0.000807988		0.03402
	0.05846		0.00952		0.2652		0.24497		0.000827934		0.05846
	0.08314		0.01348		0.27998		0.27161		0.000712684		0.08314
	0.09095		0.0386		0.30027		0.22774		0.00072257		0.09095
	0.07141		0.00532		0.28213		0.13216		0.000816128		0.07141
	0.00814		0.00453		0.24216		0.24229		0.00134		0.00814
	0.01199		7.57764e-05		0.24583		0.28983		0.00165		0.01199
	0.04751		0.00154		0.25651		0.30827		0.00199		0.04751
	0.04244		0.00188		0.25534		0.30268		0.00213		0.04244
	0.046		0.000650096		0.22954		0.29536		0.00255		0.046
	0.11031		0.000322594		0.34717		0.26385		0.00177		0.11031
	0.00944		0.03164		0.25545		0.22868		0.00109		0.00944
	0		0.06251		0.18919		0.29222		0.000969044		0
	0		0.03503		0.22527		0.23766		0.000682637		0
	0.03231		0.02393		0.24139		0.26698		0.00063613		0.03231
	0.04579		0.00178		0.28289		0.24049		0.000849422		0.04579
	0.09164		0.03513		0.30357		0.27152		0.000832618		0.09164
	0.02824		0.0045		0.26314		0.28064		0.000824526		0.02824
	0.09826		0.00487		0.28342		0.28662		0.000692586		0.09826
	0.00931		0.02935		0.24741		0.28517		0.000587572		0.00931
	0		0.000146751		0.21802		0.28509		0.000663446		0
	0		0.04124		0.20863		0.28586		0.0013		0
	0.1802		0.00139		0.37707		0.31803		0.0211		0.1802
	0.38995		0.0317		0.5412		0.3687		0.09311		0.38995
	0.3378		0.18847		0.53284		0.34292		0.11086		0.3378
	0.25376		0.04685		0.46656		0.31997		0.11796		0.25376
	0.22685		0.01458		0.46125		0.31618		0.10589		0.22685
	0.29077		0.10174		0.49893		0.31653		0.06399		0.29077
	0.24865		0.07501		0.47155		0.30887		0.04521		0.24865
	0		0.0188		0.21776		0.28427		0.02014		0
	0		0.01424		0.21083		0.27669		0.01122		0
	0.09475		0.23028		0.25812		0.36265		0.0034		0.09475
	0.06333		0.000265121		0.2526		0.34218		0.00144		0.06333
	0		0.03107		0.14108		0.28357		0.000541592		0
	0		0.000284218		0.16232		0.28049		0.000321695		0
	0		0.10645		0.17648		0.26763		0.000410027		0
	0		0.02433		0.15962		0.23897		0.000421099		0
	0		0.14039		0.06005		0.28073		0.000427382		0
	0		0.05417		0.12044		0.28559		0.000309807		0
	0.05603		0.05278		0.27774		0.28516		0.000360738		0.05603
	0.00601		0.03421		0.23664		0.28546		0.000374706		0.00601
	0.06515		0.03689		0.24992		0.28938		0.000284235		0.06515
	0.05101		0.02878		0.28668		0.29196		0.000178834		0.05101
	0.02856		0.01383		0.26242		0.28754		0.000155153		0.02856
	0.03506		0.01738		0.2564		0.28509		0.000171171		0.03506
	0		0.00965		0.18959		0.28337		0.000179672		0
	0		0.0383		0.17427		0.28459		0.000142871		0
	0		0.02178		0.22175		0.28188		0.000111243		0
	0		0.10343		0.17324		0.29209		0.000104953		0
	0		0.07283		0.17625		0.28774		0.000146917		0
	0		0.01759		0.23283		0.2818		0.00017353		0
	0		0.000714365		0.18528		0.28467		0.000220964		0
	0		0.1151		0.16082		0.28588		0.000258438		0
	0		0.08504		0.1546		0.28485		0.00025498		0
	0		0.01498		0.21744		0.28401		0.00023444		0
	0.01085		0.02026		0.2154		0.28556		0.000210931		0.01085
	0.00456		0.00617		0.22059		0.2839		0.000172126		0.00456
	0		0.00523		0.194		0.28112		0.000132753		0
	0		0.07741		0.15025		0.28248		0.000100072		0
	0		0.12471		0.16087		0.28596		9.37581e-05		0
	0		0.00294		0.19642		0.28318		7.90639e-05		0
	0		0.000678223		0.20557		0.2835		6.02701e-05		0
	0		0.01329		0.18269		0.28187		4.49283e-05		0
	0		0.06629		0.18043		0.27968		5.22755e-05		0
	0		0.02269		0.19104		0.28354		8.56541e-05		0
	0		0.0338		0.16963		0.27967		0.000144271		0
	0		0.00415		0.17934		0.2814		0.000165318		0
	0		0.03855		0.16828		0.28377		0.000179442		0
	0		0.11288		0.16837		0.28557		0.00019009		0
	0		0.01681		0.20578		0.28542		0.000266137		0
	0		0.00159		0.23394		0.28476		0.000268557		0
	0		0.02182		0.2037		0.28291		0.000235951		0
	0		0.00217		0.17701		0.28157		0.000189168		0
	0		0.0148		0.19585		0.28451		0.000175		0
	0		0.00931		0.18917		0.27948		0.000174337		0
	0		0.01464		0.15856		0.27923		0.000230639		0
	0		0.0422		0.23048		0.27989		0.000226346		0
	0.01002		0.000233134		0.22295		0.28558		0.000217532		0.01002
	0		0.00402		0.2005		0.28352		0.000200253		0
	0.0041		0.00161		0.19784		0.28406		0.000208566		0.0041
	0		0.000893221		0.21121		0.28223		0.000229463		0
	0		0.008		0.20889		0.28378		0.000284333		0
	0.04294		4.21232e-05		0.24661		0.28545		0.000304845		0.04294
	0.00518		0.00172		0.22734		0.28511		0.000364882		0.00518
	0.01467		0.01498		0.24327		0.28476		0.000349365		0.01467
	0.03306		0.07826		0.25929		0.28521		0.000317072		0.03306
	0.09586		0.08596		0.2938		0.28807		0.000218567		0.09586
	0		0.00977		0.2027		0.27801		0.000242544		0
	0.01548		0.00598		0.21252		0.31089		0.00030491		0.01548
	0		0.00105		0.19331		0.2882		0.000425371		0
	0.01608		0.0134		0.22895		0.29414		0.000796037		0.01608
	0.05123		0.11714		0.21353		0.33743		0.00202		0.05123
	0.01898		0.04832		0.20669		0.33124		0.00195		0.01898
	0.04017		0.03809		0.21603		0.31647		0.00156		0.04017
	0.00832		0.00101		0.21986		0.29231		0.00138		0.00832
	0.02106		0.06224		0.1956		0.31274		0.00127		0.02106
	0.05933		0.00112		0.24909		0.31412		0.00116		0.05933
	0.04794		0.04284		0.27811		0.22883		0.000986421		0.04794
	0.0374		0.02944		0.26215		0.27017		0.000833907		0.0374
	0.08097		0.02226		0.25821		0.38212		0.000771365		0.08097
	0.05791		0.00227		0.28208		0.19505		0.000719588		0.05791
	0.11759		0.11117		0.28206		0.3124		0.000668076		0.11759
	0.04932		0.0066		0.28333		0.09264		0.000589054		0.04932
	0.04856		0.039		0.27535		0.20725		0.000935439		0.04856
	0.0984		0.51309		0.15713		0.50354		0.00137		0.0984
	0.03975		0.00185		0.24924		0.31186		0.002		0.03975
	0		0.19201		0.25841		0.26711		0.00216		0
	0		0.02244		0.23508		0.29115		0.00241		0
	0.01586		0.00119		0.22954		0.2857		0.00246		0.01586
	0.02391		0.0467		0.25184		0.27282		0.00269		0.02391
	0.08333		0.00138		0.306		0.20673		0.00192		0.08333
	0.04393		3.10845e-05		0.26235		0.2171		0.000885159		0.04393
	0.04753		0.01547		0.26105		0.27026		0.000828684		0.04753
	0		0.03503		0.22527		0.23766		0.00116		0
	0.03231		0.02393		0.24139		0.26698		0.00201		0.03231
	0.04579		0.00178		0.28289		0.24049		0.00797		0.04579
	0.0711		1.2246e-06		0.2666		0.31446		0.00914		0.0711
	0.02824		0.0045		0.26314		0.28064		0.00226		0.02824
	0.0781		0.00357		0.2724		0.29034		0.00083658		0.0781
	0.05519		0.00505		0.25369		0.28867		0.000660787		0.05519
	0.01108		0.01607		0.25362		0.28465		0.000511428		0.01108
	0.000730988		0.03321		0.23708		0.28378		0.0006314		0.000730988
	0.00104		0.08147		0.19603		0.2856		0.00995		0.00104
	0.0444		4.38712e-05		0.28256		0.29194		0.0427		0.0444
	0.19521		0.13366		0.43102		0.30186		0.06066		0.19521
	0.18431		0.01228		0.40925		0.30757		0.08331		0.18431
	0.23674		0.13427		0.46385		0.31561		0.07492		0.23674
	0.20388		0.10427		0.44363		0.29877		0.03454		0.20388
	0.10826		0.02979		0.33705		0.28532		0.01653		0.10826
	0		0.0188		0.21776		0.28427		0.00337		0
	0		0.01424		0.21083		0.27669		0.000798442		0
	0.09475		0.23028		0.25812		0.36265		0.000908019		0.09475
	0		3.38342e-07		0.14435		0.29027		0.000494341		0
	0.00146		0.000179963		0.21608		0.27209		0.000483347		0.00146
	0		0.000284218		0.16232		0.28049		0.000396869		0
	0		0.11939		0.16367		0.27006		0.000441569		0
	0		0.03855		0.18447		0.29468		0.000407199		0
	0		0.29045		0.07915		0.28579		0.000356988		0
	0		0.00667		0.16238		0.28454		0.000251331		0
	0.03491		0.11963		0.26011		0.28425		0.000309404		0.03491
	0.00715		0.000945721		0.22131		0.28474		0.000330425		0.00715
	0.03892		0.03861		0.22395		0.28579		0.000287905		0.03892
	0.03666		0.02001		0.23326		0.28726		0.000200563		0.03666
	0		0.09861		0.19688		0.28981		0.000168152		0
	0		0.00887		0.22882		0.28149		0.000178274		0
	0		0.00965		0.18959		0.28337		0.000166231		0
	0		0.0383		0.17427		0.28459		0.000128895		0
	0		0.02178		0.22175		0.28188		0.000114459		0
	0		0.02367		0.18135		0.28438		0.000151099		0
	0.01218		0.01932		0.19926		0.28597		0.000242275		0.01218
	0		0.000172595		0.21158		0.28471		0.000262809		0
	0		0.000714365		0.18528		0.28467		0.000261537		0
	0		0.00733		0.18513		0.28327		0.000275531		0
	0		0.09853		0.18433		0.28495		0.000239015		0
	0		0.0061		0.17762		0.28383		0.00020128		0
	0		0.002		0.20739		0.2836		0.000170922		0
	0		0.24452		0.13209		0.2853		0.000137194		0
	0.01704		0.06423		0.23262		0.28572		0.000122056		0.01704
	0		0.12374		0.14968		0.28248		0.000100011		0
	0		0.00102		0.19813		0.28328		8.70506e-05		0
	0		0.01608		0.17939		0.28278		6.67414e-05		0
	0		0.000678223		0.20557		0.2835		5.96661e-05		0
	0		0.01329		0.18269		0.28187		5.78007e-05		0
	0		0.06629		0.18043		0.27968		7.56093e-05		0
	0		0.02269		0.19104		0.28354		0.000109308		0
	0		0.05774		0.19815		0.28253		0.000173082		0
	0		1.65013e-05		0.18534		0.28427		0.000184069		0
	0		0.01242		0.20523		0.28422		0.000161503		0
	0		0.00413		0.19184		0.28323		0.000162213		0
	0		0.000929226		0.20446		0.28427		0.000256227		0
	0		0.000207288		0.21581		0.28415		0.000259257		0
	0		0.10405		0.17938		0.28556		0.000246109		0
	0		0.10671		0.20904		0.27937		0.000202464		0
	0		9.15521e-05		0.20315		0.28163		0.000157072		0
	0		0.05708		0.20136		0.26842		0.000149288		0
	0		0.01464		0.15856		0.27923		0.000202441		0
	0		0.02741		0.19628		0.2795		0.000198571		0
	0		0.0283		0.21396		0.28265		0.000224429		0
	0		0.00402		0.2005		0.28352		0.000206152		0
	0.0041		0.00161		0.19784		0.28406		0.000205224		0.0041
	0		0.000893221		0.21121		0.28223		0.000214766		0
	0.00022412		0.02202		0.22993		0.28442		0.000252768		0.00022412
	0.06086		9.27325e-05		0.25797		0.28683		0.000300306		0.06086
	0.09621		0.00447		0.29094		0.2866		0.000351853		0.09621
	0.06903		0.18986		0.33114		0.28565		0.000336323		0.06903
	0		0.01924		0.23785		0.28453		0.000317688		0
	0		0.000805708		0.2163		0.28165		0.000221948		0
	0		8.2089e-05		0.18361		0.29187		0.000262664		0
	0.01491		0.0014		0.20745		0.3044		0.000321766		0.01491
	0.03746		0.01454		0.21081		0.32169		0.000426889		0.03746
	0.05522		0.02155		0.23015		0.31755		0.000488453		0.05522
	0.01566		0.02839		0.2129		0.29796		0.000757734		0.01566
	0.01725		0.03476		0.20241		0.30972		0.00141		0.01725
	0.06594		0.03428		0.27202		0.30932		0.00375		0.06594
	0		0.000210913		0.19851		0.25334		0.00389		0
	0.02154		0.06492		0.19523		0.31219		0.0025		0.02154
	0		0.000859363		0.10704		0.28149		0.00198		0
	0.095		0.00805		0.25953		0.35333		0.00146		0.095
	0.06783		0.03947		0.25373		0.29789		0.000981545		0.06783
	0.0604		8.01159e-05		0.26532		0.27003		0.000743444		0.0604
	0.05243		0.00352		0.28218		0.16769		0.000720099		0.05243
	0.11264		0.10728		0.28147		0.28609		0.000924426		0.11264
	0.04613		0.0112		0.28149		0.06465		0.000999791		0.04613
	0.04419		0.03435		0.27389		0.17825		0.00172		0.04419
	0.02557		0.02454		0.26336		0.29061		0.00231		0.02557
	0.01997		0.00343		0.24379		0.29412		0.00272		0.01997
	0		0.00282		0.21854		0.29401		0.00266		0
	0.01049		0.15305		0.27368		0.27135		0.00271		0.01049
	0.04819		0.00383		0.25416		0.30042		0.0026		0.04819
	0.03575		0.01542		0.21318		0.31724		0.00257		0.03575
	0.09959		0.01731		0.31596		0.2554		0.00194		0.09959
	0.07043		0.03313		0.30487		0.16756		0.000996309		0.07043
	0		0.00319		0.24271		0.19182		0.00148		0
	0.07702		0.01996		0.28836		0.24835		0.00355		0.07702
	0.0236		0.02399		0.28621		0.18845		0.01079		0.0236
	0.09997		0.02158		0.32702		0.3311		0.03931		0.09997
	0.07063		4.43386e-06		0.26646		0.31353		0.04084		0.07063
	0.07712		0.00377		0.27183		0.28999		0.00931		0.07712
	0.05516		0.00498		0.25374		0.28858		0.00108		0.05516
	0.10645		0.02495		0.27798		0.29024		0.000774566		0.10645
	0.04135		0.00752		0.25615		0.28533		0.000493429		0.04135
	0.00605		0.01285		0.25037		0.28419		0.000432788		0.00605
	0		0.02648		0.21239		0.28403		0.00217		0
	0		0.00292		0.20292		0.28279		0.00947		0
	0.11409		0.06043		0.35543		0.29443		0.01323		0.11409
	0.07054		0.01596		0.3167		0.28554		0.01774		0.07054
	0		0.00285		0.20517		0.28228		0.01559		0
	0		0.07595		0.25224		0.27628		0.0068		0
	0		0.000311524		0.24782		0.28165		0.00358		0
	0.11801		0.03555		0.26787		0.42848		0.00118		0.11801
	0.18629		0.02216		0.28237		0.37154		0.000626064		0.18629
	0.12712		0.04203		0.20582		0.32241		0.000292505		0.12712
	0		6.40119e-06		0.14421		0.29157		0.000161295		0
	0.00323		9.73308e-05		0.21695		0.27305		0.000443143		0.00323
	0		0.12201		0.16314		0.27205		0.000443408		0
	0		0.12201		0.16314		0.27205		0.000415069		0
	0		0.05459		0.1662		0.28495		0.000295557		0
	0		0.00601		0.18746		0.28369		0.000296044		0
	0.0046		0.000367956		0.22895		0.28412		0.000267711		0.0046
	0		0.000745335		0.2012		0.28549		0.000260044		0
	0.02082		0.01594		0.21539		0.28754		0.000219192		0.02082
	0.01694		0.07566		0.20287		0.29076		0.000183276		0.01694
	0		0.04998		0.22002		0.27946		0.000148555		0
	0.01652		0.03244		0.2434		0.28461		0.000181048		0.01652
	0.01905		0.01222		0.24188		0.28431		0.000196036		0.01905
	0		4.90506e-06		0.18772		0.27972		0.000154785		0
	0		0.000995138		0.18923		0.2813		0.000125894		0
	0		0.000406631		0.22318		0.28		0.000153947		0
	0		0.02492		0.18123		0.28428		0.000198743		0
	0.01221		0.01932		0.19932		0.28586		0.000276814		0.01221
	0		0.000159883		0.21153		0.28464		0.000293019		0
	0		0.00791		0.18458		0.28332		0.000275949		0
	0		0.00643		0.18543		0.28326		0.000253987		0
	0		0.01704		0.19849		0.28329		0.00022527		0
	0		0.00101		0.18467		0.28308		0.000178009		0
	0		0.15454		0.15592		0.28524		0.000131902		0
	0		6.50595e-06		0.18863		0.28253		0.000119463		0
	0		0.04706		0.17107		0.2852		0.000160637		0
	0		0.01043		0.19106		0.28036		0.000163071		0
	0		0.00833		0.18018		0.28592		0.000134368		0
	0		0.15235		0.13466		0.28663		9.43275e-05		0
	0		0.03033		0.15489		0.28079		0.000111861		0
	0		0.000957157		0.18494		0.28396		0.000139471		0
	0		0.05583		0.16873		0.28468		0.000186718		0
	0		0.00465		0.16299		0.28244		0.000192085		0
	0		0.05953		0.19849		0.28238		0.000202388		0
	0		9.52459e-08		0.18517		0.28406		0.000190241		0
	0		0.01288		0.20523		0.2839		0.000151871		0
	0		0.00668		0.21211		0.28434		0.00014353		0
	0		0.01997		0.19066		0.28127		0.000256765		0
	0.00103		0.0577		0.21816		0.28483		0.000295387		0.00103
	0		0.04689		0.19951		0.2826		0.000320009		0
	0		0.1797		0.23495		0.27588		0.000260157		0
	0		0.03319		0.20791		0.27684		0.000188604		0
	0		0.00209		0.20339		0.28277		0.000160482		0
	0		0.000361275		0.19988		0.28229		0.000180877		0
	0		0.00962		0.20477		0.28409		0.000215089		0
	0		0.0043		0.187		0.28671		0.000295927		0
	0.02892		0.00592		0.22889		0.28517		0.000274572		0.02892
	0		0.11318		0.21953		0.27714		0.000259515		0
	0		0.03895		0.2223		0.28035		0.000257327		0
	0.000189518		0.02131		0.22985		0.28463		0.000295165		0.000189518
	0.05987		0.000285321		0.25702		0.28696		0.00031185		0.05987
	0.09711		0.00449		0.29097		0.28673		0.000281136		0.09711
	0.06844		0.18928		0.3309		0.28568		0.000245134		0.06844
	0		0.000284327		0.22534		0.28497		0.000226245		0
	0		0.000953247		0.21639		0.2817		0.000158044		0
	0		8.2089e-05		0.18361		0.29187		0.000292072		0
	0.01491		0.0014		0.20745		0.3044		0.000351314		0.01491
	0.03746		0.01454		0.21081		0.32169		0.000447689		0.03746
	0.05522		0.02155		0.23015		0.31755		0.00043677		0.05522
	0.0102		0.26281		0.16938		0.32834		0.000429248		0.0102
	0.01289		0.000523912		0.2118		0.29414		0.00114		0.01289
	0.05004		0.02347		0.21861		0.34426		0.00367		0.05004
	0.07664		0.09529		0.31724		0.28411		0.00385		0.07664
	0.01552		0.01054		0.22406		0.28882		0.00238		0.01552
	0.01758		0.12141		0.13694		0.32036		0.0018		0.01758
	0.03375		0.05384		0.22693		0.30295		0.00125		0.03375
	0.06077		0.03871		0.28268		0.18988		0.000801568		0.06077
	0.06251		0.03034		0.2741		0.15797		0.000626031		0.06251
	0.05055		6.2493e-05		0.26538		0.24765		0.000926968		0.05055
	0.05005		0.07342		0.28853		0.27378		0.0015		0.05005
	0.01939		0.09805		0.26908		0.26046		0.00178		0.01939
	0		0.02237		0.22273		0.26912		0.0024		0
	0.02557		0.02454		0.26336		0.29061		0.00258		0.02557
	0.01997		0.00343		0.24379		0.29412		0.00278		0.01997
	0		0.00282		0.21854		0.29401		0.0027		0
	0.02967		0.03533		0.2496		0.28778		0.00271		0.02967
	0.03044		0.00152		0.2252		0.3102		0.00256		0.03044
	0.04408		0.14054		0.28056		0.28074		0.0025		0.04408
	0		0.00587		0.1859		0.29382		0.00214		0
	0.06788		0.07049		0.29211		0.26698		0.00154		0.06788
	0.07482		0.01093		0.30941		0.19415		0.00158		0.07482
	0.02621		0.00897		0.27713		0.19705		0.00343		0.02621
	0.07411		0.1782		0.38683		0.3056		0.0137		0.07411
	0.17737		0.54993		0.55156		0.32043		0.04681		0.17737
	0.09184		0.20252		0.40271		0.28017		0.04407		0.09184
	0.10072		0.20854		0.32731		0.27493		0.00984		0.10072
	0.1444		0.06283		0.32086		0.31124		0.00125		0.1444
	0.10645		0.02495		0.27798		0.29024		0.000849123		0.10645
	0.04135		0.00752		0.25615		0.28533		0.000538308		0.04135
	0.00605		0.01285		0.25037		0.28419		0.000433792		0.00605
	0		0.02648		0.21239		0.28403		0.000398456		0
	0.00679		0.00428		0.23347		0.28504		0.000629352		0.00679
	0		0.20864		0.28151		0.27244		0.000675653		0
	0		2.12907e-06		0.18404		0.2711		0.000551139		0
	0		0.000673734		0.22271		0.2667		0.000413746		0
	0		0.031		0.23778		0.28395		0.000609503		0
	0.03617		0.03574		0.21261		0.30427		0.000778351		0.03617
	0.08883		0.08842		0.24051		0.2906		0.000476733		0.08883
	0.10652		0.02862		0.21025		0.49068		0.000204685		0.10652
	0		0.00874		0.13331		0.32385		6.43412e-05		0
	0		0.00489		0.10331		0.28568		7.84163e-05		0
	0		0.01341		0.15688		0.28299		0.000289922		0
	0		0.10605		0.14841		0.28374		0.000345053		0
	0		0.000709876		0.17502		0.28475		0.000309718		0
	0		0.05459		0.1662		0.28495		0.000245784		0
	0		0.00601		0.18746		0.28369		0.000263177		0
	0.0046		0.000367956		0.22895		0.28412		0.000248517		0.0046
	0		0.000745335		0.2012		0.28549		0.000227078		0
	0		0.01731		0.20534		0.28145		0.000176747		0
	0		0.00835		0.19235		0.2853		0.000156816		0
	0		0.00395		0.23246		0.28435		0.000178623		0
	0.01097		0.02428		0.22833		0.28433		0.000321482		0.01097
	0		0.11603		0.17992		0.28524		0.000332752		0
	0.01798		0.03669		0.20979		0.28584		0.000238651		0.01798
	0.01972		0.06283		0.22401		0.28691		0.000181798		0.01972
	0		0.10927		0.19002		0.28611		0.000205556		0
	0		0.000490589		0.20162		0.28498		0.000213817		0
	0.03324		0.0024		0.24938		0.28456		0.000243411		0.03324
	0		0.00345		0.19126		0.28416		0.000255773		0
	0		0.00526		0.19639		0.28323		0.000243707		0
	0		0.02056		0.20988		0.2835		0.000214663		0
	0		0.01704		0.19849		0.28329		0.000204064		0
	0		0.00101		0.18467		0.28308		0.000163606		0
	0		0.15454		0.15592		0.28524		0.000117869		0
	0		0.05479		0.14578		0.28304		0.000107322		0
	0		0.01787		0.2062		0.28233		0.000193067		0
	0.02877		0.00395		0.23242		0.28418		0.000331495		0.02877
	0.02275		4.27124e-06		0.24936		0.28572		0.000368192		0.02275
	0		0.00662		0.15313		0.2811		0.000285244		0
	0		0.000139017		0.18086		0.28145		0.000316162		0
	0		0.03982		0.1641		0.28374		0.00034814		0
	0		7.51971e-05		0.20055		0.28459		0.000462723		0
	0		0.03158		0.2045		0.28422		0.00031758		0
	0		0.05088		0.2121		0.28076		0.000191244		0
	0.01937		0.00219		0.2126		0.28546		0.000144449		0.01937
	0		0.08574		0.16275		0.27938		0.000124432		0
	0		0.00668		0.21211		0.28434		0.000137859		0
	0		0.01997		0.19066		0.28127		0.000239907		0
	0.00103		0.0577		0.21816		0.28483		0.000287337		0.00103
	0		0.04689		0.19951		0.2826		0.000320398		0
	0		0.08803		0.24783		0.27969		0.000272705		0
	0		0.00808		0.19455		0.28507		0.000223896		0
	0		0.03615		0.20148		0.27995		0.000188615		0
	0		0.07887		0.24629		0.2787		0.000202556		0
	0		0.12865		0.21097		0.2783		0.000251093		0
	0		0.02881		0.20109		0.28228		0.000355828		0
	0		0.01108		0.22575		0.28432		0.000326132		0
	0		0.04798		0.22207		0.28155		0.000288824		0
	0.0243		0.01847		0.23668		0.28458		0.00028664		0.0243
	0.02914		0.000552829		0.26583		0.28589		0.00029089		0.02914
	0		0.00242		0.22781		0.28315		0.000238957		0
	0		0.00298		0.21392		0.28273		0.00018227		0
	0		0.07539		0.18102		0.28833		0.000170003		0
	0		0.000284327		0.22534		0.28497		0.00019564		0
	0.00459		0.03642		0.23455		0.28477		0.000157169		0.00459
	0.02352		0.01282		0.22094		0.2892		0.000412817		0.02352
	0.0099		0.00297		0.21419		0.3049		0.000480995		0.0099
	0		0.00844		0.18143		0.31817		0.000567528		0
	0.02828		0.01585		0.2543		0.29643		0.000526716		0.02828
	0.0102		0.26281		0.16938		0.32834		0.000447794		0.0102
	0.01289		0.000523912		0.2118		0.29414		0.000554597		0.01289
	0.022		0.00862		0.21071		0.29642		0.00116		0.022
	0.00186		0.0097		0.19876		0.27461		0.00118		0.00186
	0.00556		0.000309803		0.19846		0.29463		0.000905338		0.00556
	0		0.09953		0.15016		0.31601		0.000780479		0
	0.02471		0.00106		0.27453		0.24199		0.000669703		0.02471
	0.0593		0.01437		0.27939		0.27456		0.000655016		0.0593
	0.06251		0.03034		0.2741		0.15797		0.00121		0.06251
	0.02868		0.00274		0.25711		0.29833		0.00188		0.02868
	0.00602		0.1183		0.26295		0.27129		0.00223		0.00602
	0		0.04724		0.21428		0.25253		0.00225		0
	0		0.00994		0.24018		0.28378		0.00252		0
	0.01115		0.08043		0.24741		0.28107		0.0025		0.01115
	0.04486		0.02261		0.25495		0.30671		0.00268		0.04486
	0.02599		0.14895		0.27769		0.28344		0.0026		0.02599
	0.02967		0.03533		0.2496		0.28778		0.00261		0.02967
	0.03044		0.00152		0.2252		0.3102		0.00247		0.03044
	0.04408		0.14054		0.28056		0.28074		0.00244		0.04408
	0.00925		0.000694966		0.2198		0.29726		0.00246		0.00925
	0.06542		0.01471		0.24313		0.29338		0.00281		0.06542
	0.11176		0.05664		0.31611		0.28245		0.00197		0.11176
	0.02621		0.00897		0.27713		0.19705		0.00169		0.02621
	0		0.00183		0.22178		0.11756		0.00365		0
	0.01858		0.05408		0.27908		0.2078		0.01181		0.01858
	0.01268		0.03379		0.24277		0.28411		0.01074		0.01268
	0.05498		0.01532		0.25537		0.30106		0.00278		0.05498
	0.07464		0.0888		0.24165		0.30957		0.00119		0.07464
	0.05626		0.07191		0.2575		0.29365		0.00097259		0.05626
	0.08533		0.03864		0.29898		0.28853		0.000773892		0.08533
	0.04859		0.01552		0.2651		0.28605		0.000649503		0.04859
	0.06521		0.00161		0.26187		0.28597		0.000451486		0.06521
	0.00679		0.00428		0.23347		0.28504		0.000349281		0.00679
	0		0.20864		0.28151		0.27244		0.000291471		0
	0		2.12907e-06		0.18404		0.2711		0.000310108		0
	0		0.000673734		0.22271		0.2667		0.000272916		0
	0.03117		0.04619		0.26834		0.28553		0.000330346		0.03117
	0		0.03783		0.19918		0.28688		0.000309498		0
	0		0.00133		0.16756		0.27352		0.000208361		0
	0		0.02741		0.18231		0.28004		0.00019447		0
	0		0.04726		0.19712		0.2817		0.00021991		0
	0		0.00489		0.10331		0.28568		0.000194039		0
	0		0.02943		0.17503		0.28483		0.000359977		0
	0		3.40972e-05		0.19214		0.28338		0.000391744		0
	0		0.07684		0.18001		0.28363		0.000333582		0
	0		0.00062419		0.18851		0.28342		0.000263881		0
	0.00346		0.14955		0.15709		0.28725		0.00019893		0.00346
	0.00721		0.05362		0.24667		0.2836		0.000164582		0.00721
	0		0.00849		0.18743		0.28378		0.000177463		0
	0		0.01731		0.20534		0.28145		0.00016771		0
	0		0.00835		0.19235		0.2853		0.000188324		0
	0		0.00395		0.23246		0.28435		0.000306645		0
	0.05583		0.02374		0.23073		0.28626		0.000689795		0.05583
	0.00267		0.00672		0.23669		0.2828		0.000676859		0.00267
	0		0.00449		0.20822		0.28478		0.000401795		0
	0.06626		0.05767		0.29476		0.28508		0.000241702		0.06626
	0		0.00908		0.21259		0.28299		0.000219326		0
	0		0.07699		0.18262		0.28491		0.000210059		0
	0		0.18946		0.23297		0.28185		0.000195172		0
	0		0.00275		0.17584		0.28163		0.000169479		0
	0		0.04007		0.13887		0.28422		0.00015279		0
	0		0.0072		0.19636		0.28413		0.000145068		0
	0		0.03328		0.1597		0.28418		0.00016365		0
	0		0.00404		0.19061		0.28279		0.000140917		0
	0		0.05435		0.14571		0.28239		0.000113589		0
	0		0.01787		0.2062		0.28233		0.000127084		0
	0		0.01787		0.2062		0.28233		0.000306345		0
	0.02877		0.00395		0.23242		0.28418		0.000624823		0.02877
	0.02275		4.27124e-06		0.24936		0.28572		0.000842393		0.02275
	0		0.03085		0.21085		0.28095		0.000832411		0
	0.02439		0.04404		0.24319		0.27234		0.000924661		0.02439
	0.03165		0.01187		0.26647		0.26222		0.00101		0.03165
	0.11096		0.01238		0.28879		0.30134		0.00123		0.11096
	0		0.04037		0.18145		0.28346		0.000678373		0
	0		0.13532		0.15705		0.28427		0.00023066		0
	0		0.04752		0.1941		0.28713		0.000142685		0
	0		0.0037		0.19065		0.28215		0.000165979		0
	0		0.00816		0.21327		0.2814		0.000170012		0
	0		0.2099		0.15807		0.28862		0.000204589		0
	0.02224		0.0253		0.24853		0.28395		0.000239433		0.02224
	0		0.19229		0.25014		0.27876		0.000291897		0
	0		0.08803		0.24783		0.27969		0.000269658		0
	0		0.00808		0.19455		0.28507		0.000232063		0
	0		0.03615		0.20148		0.27995		0.000198214		0
	0		0.07887		0.24629		0.2787		0.000225422		0
	0		0.14232		0.23895		0.28123		0.00029192		0
	0		0.07676		0.18463		0.2864		0.00044591		0
	0.04562		0.04727		0.26551		0.28597		0.000396616		0.04562
	0.03391		0.1747		0.29185		0.28528		0.000251208		0.03391
	0		0.0607		0.22637		0.28226		0.000181436		0
	0		0.01075		0.1947		0.28006		0.000150816		0
	0		0.00188		0.20265		0.2795		0.000130107		0
	0		0.00917		0.18346		0.28067		0.000147313		0
	0		0.02882		0.18531		0.27967		0.000161922		0
	0		0.01248		0.18866		0.28559		0.00021116		0
	0.03018		0.01474		0.25468		0.28449		0.000173071		0.03018
	0.04854		0.03366		0.22282		0.34965		0.000535865		0.04854
	0		0.00212		0.19878		0.30202		0.000607997		0
	0		0.05047		0.20783		0.22897		0.000588102		0
	0.00814		0.02205		0.21373		0.3137		0.000536764		0.00814
	0.03634		0.03706		0.22124		0.32518		0.000441052		0.03634
	0.03455		0.08532		0.20601		0.33225		0.000406411		0.03455
	0.022		0.00862		0.21071		0.29642		0.000471343		0.022
	0.00186		0.0097		0.19876		0.27461		0.000466667		0.00186
	0.00556		0.000309803		0.19846		0.29463		0.000510154		0.00556
	0		0.09953		0.15016		0.31601		0.000483877		0
	0.01994		0.02282		0.24856		0.24372		0.000494872		0.01994
	0.0424		0.01321		0.28299		0.22948		0.00077238		0.0424
	0.05372		0.04377		0.26069		0.30442		0.00197		0.05372
	0		0.03844		0.24637		0.27253		0.00232		0
	0		0.05365		0.23909		0.26611		0.00235		0
	0.000736909		0.0162		0.23244		0.26865		0.00228		0.000736909
	0		0.09974		0.23586		0.26149		0.0024		0
	0		0.06335		0.22072		0.26192		0.00237		0
	0.01568		0.21231		0.27768		0.27397		0.00255		0.01568
	0		0.00262		0.22216		0.2818		0.00247		0
	0.02412		0.0098		0.24622		0.29006		0.00251		0.02412
	0.02619		0.06231		0.23854		0.29849		0.00238		0.02619
	0		0.04902		0.24092		0.28782		0.00238		0
	0.00925		0.000694966		0.2198		0.29726		0.00249		0.00925
	0.06542		0.01471		0.24313		0.29338		0.00304		0.06542
	0.11176		0.05664		0.31611		0.28245		0.00248		0.11176
	0		0.00183		0.22178		0.11756		0.00359		0
	0.0185		0.18832		0.28663		0.13208		0.0032		0.0185
	0		0.13252		0.18802		0.22683		0.00208		0
	0		0.02728		0.21445		0.23253		0.00179		0
	0.06743		0.00398		0.28613		0.2925		0.00126		0.06743
	0.06158		0.0124		0.26039		0.28113		0.00108		0.06158
	0.06207		0.03111		0.28473		0.28516		0.000978256		0.06207
	0.02157		0.000108967		0.23923		0.28585		0.000828108		0.02157
	0.06196		0.01268		0.25686		0.28784		0.000729001		0.06196
	0.07441		0.00458		0.25818		0.28619		0.000520151		0.07441
	0.08223		0.12286		0.26152		0.28916		0.000367616		0.08223
	0.0469		0.17206		0.31659		0.27487		0.000284831		0.0469
	0		0.1114		0.26056		0.27919		0.000344293		0
	0.01162		0.06248		0.27215		0.2822		0.000342328		0.01162
	0.03117		0.04619		0.26834		0.28553		0.000295107		0.03117
	0		0.03783		0.19918		0.28688		0.000217967		0
	0		0.00133		0.16756		0.27352		0.000231244		0
	0		0.03563		0.23876		0.28329		0.000323212		0
	0		0.0011		0.21049		0.28364		0.000369654		0
	0.01202		0.00618		0.21841		0.28542		0.000365924		0.01202
	0.01343		0.03721		0.22399		0.28379		0.00042672		0.01343
	0.02176		0.01232		0.24414		0.28455		0.000374506		0.02176
	0		0.00353		0.17323		0.28375		0.000285499		0
	0		0.00165		0.18661		0.2854		0.000220246		0
	0		0.00885		0.19352		0.28323		0.000177014		0
	0		3.74747e-05		0.19781		0.28513		0.000160851		0
	0		0.00183		0.18776		0.28176		0.000195183		0
	0		0.01529		0.15502		0.28204		0.000210414		0
	0		0.01524		0.20743		0.28356		0.000279321		0
	0.01837		0.01821		0.22748		0.28412		0.000396624		0.01837
	0.05583		0.02374		0.23073		0.28626		0.000723495		0.05583
	0.00267		0.00672		0.23669		0.2828		0.000689268		0.00267
	0		0.00449		0.20822		0.28478		0.000407546		0
	0.06626		0.05767		0.29476		0.28508		0.000244459		0.06626
	0.000937216		0.01195		0.23335		0.28396		0.000204643		0.000937216
	0.00522		0.02167		0.22411		0.28273		0.000177239		0.00522
	0		0.000740025		0.19929		0.28454		0.000151457		0
	0		0.02412		0.16054		0.28381		0.000130115		0
	0		0.00601		0.15547		0.28111		0.000116039		0
	0		0.19865		0.13745		0.28558		0.000113351		0
	0		0.01658		0.17235		0.28239		0.000134926		0
	0		0.000129272		0.17773		0.28549		0.000127068		0
	0		0.000472711		0.20269		0.28403		0.000129061		0
	0		0.14946		0.12956		0.28347		0.000392478		0
	0		0.00432		0.20644		0.28473		0.00205		0
	0.23898		0.16511		0.45235		0.31143		0.02015		0.23898
	0.26384		0.03066		0.39692		0.37695		0.12307		0.26384
	0		0.03085		0.21085		0.28095		0.12453		0
	0.02439		0.04404		0.24319		0.27234		0.10383		0.02439
	0.03165		0.01187		0.26647		0.26222		0.10289		0.03165
	0.23413		0.05084		0.41193		0.28914		0.0172		0.23413
	0		0.0413		0.22724		0.2826		0.00059842		0
	0		0.00212		0.19211		0.28242		0.000229353		0
	0		0.05718		0.23895		0.28146		0.000166281		0
	0		0.12541		0.22163		0.27787		0.000189686		0
	0		0.02148		0.1851		0.28396		0.000176321		0
	0		0.2099		0.15807		0.28862		0.000193094		0
	0		0.15192		0.20878		0.27665		0.000232799		0
	0		0.08998		0.15147		0.28504		0.000329725		0
	0		2.25248e-05		0.20571		0.28374		0.000324246		0
	0		0.13836		0.24155		0.28112		0.000263042		0
	0		0.00146		0.19598		0.28171		0.00022549		0
	0		0.137		0.23019		0.27981		0.000244515		0
	0		0.14232		0.23895		0.28123		0.000292301		0
	0		0.07676		0.18463		0.2864		0.00040597		0
	0.04562		0.04727		0.26551		0.28597		0.000361115		0.04562
	0		0.00047595		0.19021		0.2835		0.000218261		0
	0		0.00732		0.17436		0.2827		0.000141377		0
	0		0.02229		0.16882		0.27925		0.000130503		0
	0		0.01845		0.16883		0.28255		0.000143365		0
	0		0.02328		0.16833		0.28375		0.000191074		0
	0		0.02193		0.17175		0.28355		0.00019316		0
	0		0.05147		0.21779		0.28305		0.000221336		0
	0		0.02269		0.22386		0.28279		0.000177199		0
	0.02461		0.00249		0.18033		0.28899		0.000964776		0.02461
	0		0.00158		0.16304		0.3042		0.00104		0
	0		0.02471		0.14211		0.26665		0.000649309		0
	0		0.00305		0.19702		0.26934		0.000502516		0
	0.00731		0.00162		0.20676		0.2883		0.000429171		0.00731
	0.02489		0.000152015		0.22022		0.31582		0.000380871		0.02489
	0.04115		0.000359539		0.23136		0.33022		0.000392864		0.04115
	0		0.08446		0.17734		0.2919		0.000366029		0
	0.01702		0.02223		0.19585		0.30987		0.000376195		0.01702
	0.05988		0.01465		0.2417		0.29337		0.000359008		0.05988
	0.01394		0.03158		0.24539		0.2161		0.000444872		0.01394
	0.03738		0.00689		0.28053		0.20423		0.000834976		0.03738
	0.04508		0.04537		0.25967		0.28857		0.00222		0.04508
	0		0.04045		0.24647		0.27367		0.00247		0
	0		0.0556		0.2394		0.26713		0.00236		0
	0		0.12241		0.23125		0.25785		0.0022		0
	0		0.02543		0.24548		0.27295		0.00215		0
	0		0.14812		0.24222		0.25338		0.00209		0
	0		0.03935		0.22546		0.26871		0.0023		0
	0.00673		0.09655		0.24545		0.29313		0.00228		0.00673
	0		0.000500278		0.21022		0.28219		0.00248		0
	0		0.01093		0.22945		0.29472		0.00243		0
	0.00207		0.02461		0.24032		0.29067		0.00253		0.00207
	0		0.02251		0.22128		0.27847		0.00256		0
	0.03931		0.16575		0.28637		0.27955		0.00296		0.03931
	0		0.00739		0.18343		0.28467		0.00518		0
	0.07176		0.00626		0.31371		0.17137		0.01361		0.07176
	0.03035		0.25574		0.29522		0.16624		0.01176		0.03035
	0		0.11749		0.19174		0.25918		0.0035		0
	0		0.03238		0.21627		0.23767		0.00148		0
	0.0698		0.00209		0.28788		0.29844		0.00106		0.0698
	0.03822		0.03855		0.29324		0.23242		0.000944072		0.03822
	0.06993		0.000132845		0.27811		0.28968		0.000942286		0.06993
	0.09058		0.02546		0.27856		0.28815		0.000848052		0.09058
	0.08985		0.000999928		0.28643		0.28789		0.000812232		0.08985
	0.04566		0.00632		0.25604		0.28738		0.00063518		0.04566
	0.06265		0.00349		0.28969		0.28553		0.000532696		0.06265
	0.06311		0.13263		0.31636		0.28501		0.000441979		0.06311
	0.03032		0.00886		0.25796		0.28522		0.000488936		0.03032
	0.02485		0.000104417		0.2476		0.28597		0.000484748		0.02485
	0		0.01323		0.25357		0.28476		0.000450206		0
	0.03966		0.05714		0.26913		0.28473		0.000402505		0.03966
	0		1.68933e-07		0.22118		0.28515		0.000425357		0
	0		0.03635		0.23992		0.28354		0.000448612		0
	0		0.000631934		0.21217		0.28395		0.00044801		0
	0.01148		0.00738		0.21777		0.28531		0.000430897		0.01148
	0.01136		0.03701		0.22359		0.28368		0.000401051		0.01136
	0		0.02801		0.21974		0.2821		0.000312339		0
	0		0.0288		0.18498		0.28527		0.000237663		0
	0		0.00783		0.2067		0.28297		0.000209731		0
	0		0.08149		0.14331		0.28465		0.000241758		0
	0		5.95219e-05		0.20812		0.28446		0.000279625		0
	0		0.01372		0.19916		0.2847		0.000343442		0
	0		0.01483		0.15509		0.28184		0.000333475		0
	0		0.02196		0.20259		0.2823		0.000414475		0
	0.04876		0.03212		0.23969		0.28422		0.000442024		0.04876
	0.02739		0.04366		0.2217		0.28605		0.00051363		0.02739
	0.00347		0.0074		0.22852		0.28419		0.000448937		0.00347
	0.03079		0.01523		0.25587		0.28484		0.000308677		0.03079
	0.06402		0.03624		0.25784		0.28734		0.000230031		0.06402
	0.0017		0.01024		0.23287		0.28404		0.000203936		0.0017
	0.00405		0.0227		0.22418		0.28267		0.000166422		0.00405
	0		0.000649869		0.19934		0.28443		0.000139087		0
	0		0.02317		0.1606		0.28372		0.000117297		0
	0		0.000905626		0.19146		0.2807		9.73983e-05		0
	0		0.13718		0.13859		0.28409		9.3091e-05		0
	0		0.0128		0.13707		0.28363		0.00011564		0
	0		0.08405		0.16612		0.28591		0.000131782		0
	0		0.09498		0.14013		0.2837		0.000188191		0
	0.04853		0.0967		0.20028		0.28825		0.00199		0.04853
	0.11742		0.04307		0.28108		0.29871		0.00873		0.11742
	0.23711		0.05489		0.39883		0.51422		0.65092		0.23711
	0.2182		0.03766		0.40681		0.28766		0.09558		0.2182
	0		0.0399		0.2277		0.28283		0.000460373		0
	0		0.00216		0.19247		0.28274		0.00025967		0
	6.76905e-05		0.05496		0.23883		0.28169		0.000219826		6.76905e-05
	0		0.06541		0.16743		0.28453		0.000210282		0
	0.02313		0.00739		0.2363		0.28539		0.00019322		0.02313
	0		0.03745		0.1862		0.2847		0.000219201		0
	0		0.00121		0.20719		0.28293		0.000253894		0
	0		0.07991		0.20724		0.28098		0.000370471		0
	0		0.05844		0.23441		0.28364		0.000408702		0
	0		0.00462		0.20666		0.28273		0.000400533		0
	0.00922		0.00467		0.20902		0.28332		0.000347487		0.00922
	0.04858		0.00765		0.26575		0.28565		0.000303187		0.04858
	0.01432		0.00795		0.24338		0.28557		0.000255501		0.01432
	0.02878		0.02512		0.23702		0.28607		0.000218305		0.02878
	0		0.01978		0.14639		0.28305		0.000191498		0
	0		0.000631308		0.19007		0.28354		0.000152343		0
	0		0.00565		0.17476		0.28238		0.000121291		0
	0		0.02315		0.16905		0.27915		0.000154286		0
	0		0.01916		0.16824		0.28245		0.000184291		0
	0		0.00448		0.21155		0.28224		0.000243842		0
	0		0.04274		0.16473		0.28383		0.000229983		0
	0		0.000119145		0.19385		0.28351		0.000225581		0
	0		0.00709		0.18904		0.28228		0.000168347		0
	0.02461		0.00249		0.18033		0.28899		0.00104		0.02461
	0		0.00158		0.16304		0.3042		0.00109		0
	0		0.036		0.2138		0.27568		0.000579829		0
	0.01498		0.0853		0.19978		0.30293		0.000428964		0.01498
	0.01164		0.00215		0.21191		0.31249		0.000384244		0.01164
	0.00445		0.04353		0.20886		0.32813		0.000345405		0.00445
	0.02996		0.00476		0.2362		0.30039		0.000358081		0.02996
	0.02888		0.07581		0.22341		0.28362		0.000338448		0.02888
	0.07656		0.02319		0.23329		0.33892		0.000360301		0.07656
	0.04746		0.04176		0.263		0.18497		0.000313615		0.04746
	0		0.00488		0.22843		0.05144		0.000418028		0
	0.03738		0.00689		0.28053		0.20423		0.000753716		0.03738
	0		0.07697		0.24099		0.18869		0.0018		0
	0.00954		0.11526		0.25823		0.24971		0.00217		0.00954
	0.01857		0.06453		0.20902		0.31064		0.00225		0.01857
	0		0.12241		0.23125		0.25785		0.00212		0
	0		0.02543		0.24548		0.27295		0.00207		0
	0		0.14812		0.24222		0.25338		0.00201		0
	0.000887006		0.02331		0.23856		0.28516		0.00222		0.000887006
	0.04063		0.03461		0.24464		0.29867		0.00221		0.04063
	0.000515767		0.000432336		0.22951		0.29186		0.00244		0.000515767
	0		0.02237		0.22148		0.2862		0.0025		0
	0		0.00238		0.22468		0.29624		0.00313		0
	0.03871		0.097		0.26505		0.2857		0.0033		0.03871
	0		0.09364		0.23946		0.27373		0.00431		0
	0.02899		0.0389		0.24739		0.28398		0.00727		0.02899
	0		0.0299		0.24935		0.19329		0.01655		0
	0		0.0969		0.27224		0.1937		0.01443		0
	0.04873		0.00294		0.27878		0.29336		0.00407		0.04873
	0		0.03238		0.21627		0.23767		0.00149		0
	0.00363		0.00408		0.23811		0.27424		0.00168		0.00363
	0.03822		0.03855		0.29324		0.23242		0.00155		0.03822
	0.06993		0.000132845		0.27811		0.28968		0.0011		0.06993
	0.09058		0.02546		0.27856		0.28815		0.000921463		0.09058
	0.08985		0.000999928		0.28643		0.28789		0.000799749		0.08985
	0.10557		0.01141		0.30934		0.28682		0.000597819		0.10557
	0.07944		0.00715		0.26656		0.28523		0.000508717		0.07944
	0.06785		0.00596		0.26373		0.28591		0.000473041		0.06785
	0.05301		0.000169663		0.27512		0.28549		0.000566931		0.05301
	0.04063		0.00256		0.28116		0.28523		0.000567805		0.04063
	0.06143		0.02608		0.28414		0.28524		0.000541769		0.06143
	0.04499		0.03017		0.24365		0.28544		0.00049586		0.04499
	0		0.00129		0.21032		0.28453		0.000498293		0
	0.01174		0.000153007		0.22778		0.28455		0.0004602		0.01174
	0.00561		0.01795		0.20782		0.2854		0.000411867		0.00561
	0		0.0301		0.21621		0.2831		0.000369763		0
	0.00649		0.10583		0.1942		0.28526		0.000332994		0.00649
	0		0.02801		0.21974		0.2821		0.00028087		0
	0		0.0288		0.18498		0.28527		0.000242236		0
	0		0.00783		0.2067		0.28297		0.000224822		0
	0		0.08149		0.14331		0.28465		0.000298028		0
	0.06144		0.0039		0.23643		0.28615		0.000376974		0.06144
	0.02795		0.00126		0.22863		0.28556		0.000451484		0.02795
	0.00337		0.12919		0.19447		0.28559		0.000405006		0.00337
	0		0.03772		0.20817		0.28455		0.000382799		0
	0		7.40367e-06		0.22813		0.28481		0.000339565		0
	0		0.00776		0.21613		0.2833		0.000317863		0
	0.03949		0.01598		0.24832		0.2855		0.000253659		0.03949
	0		0.00133		0.19222		0.27955		0.000186758		0
	0		0.21887		0.25143		0.28234		0.000189709		0
	0.05766		0.00339		0.23059		0.28628		0.000226167		0.05766
	0		0.0114		0.18475		0.28383		0.000201948		0
	0		0.00744		0.18178		0.28348		0.000140127		0
	0		5.94218e-05		0.19568		0.27962		0.000110465		0
	0		0.000905626		0.19146		0.2807		9.75609e-05		0
	0		0.13718		0.13859		0.28409		9.39473e-05		0
	0		0.0128		0.13707		0.28363		0.000111983		0
	0		0.10554		0.13971		0.28379		0.000128738		0
	0		0.03123		0.15036		0.28352		0.00021824		0
	0.02763		0.01601		0.21623		0.28674		0.016		0.02763
	0.15169		0.03109		0.32386		0.33915		0.10905		0.15169
	0.35278		0.19162		0.53647		0.29605		0.43186		0.35278
	0		0.01376		0.21143		0.28402		0.0818		0
	0		0.07925		0.18482		0.28065		0.000342716		0
	0		0.02734		0.21735		0.28265		0.000257206		0
	0		0.000113693		0.22084		0.28321		0.000227054		0
	0		0.06541		0.16743		0.28453		0.000206687		0
	0.02313		0.00739		0.2363		0.28539		0.000190054		0.02313
	0		0.03745		0.1862		0.2847		0.000209911		0
	0		0.00121		0.20719		0.28293		0.000239283		0
	0.0112		0.10348		0.25143		0.2818		0.000351292		0.0112
	0		0.00161		0.20646		0.28428		0.000425526		0
	0.02921		0.01681		0.23079		0.28575		0.000474523		0.02921
	0.07069		0.0179		0.2651		0.28669		0.000357313		0.07069
	0.02423		0.04283		0.27014		0.28522		0.000223863		0.02423
	0		0.00476		0.17882		0.27258		0.000154026		0
	0		0.00313		0.18332		0.27985		0.000132668		0
	0		0.000410398		0.17796		0.28312		0.000139115		0
	0		0.00377		0.1703		0.28159		0.000140956		0
	0		0.000291018		0.16194		0.28132		0.000132798		0
	0		0.02489		0.16836		0.28133		0.000173039		0
	0		0.01517		0.15919		0.28213		0.000195969		0
	0		0.00448		0.21155		0.28224		0.000243257		0
	0		0.04274		0.16473		0.28383		0.000227133		0
	0		0.000119145		0.19385		0.28351		0.00021792		0
	0		0.00709		0.18904		0.28228		0.000157293		0
	0.10237		0.05618		0.25999		0.33433		0.00101		0.10237
	0		0.00547		0.21675		0.21901		0.000937435		0
	0		0.036		0.2138		0.27568		0.000387779		0
	0.01498		0.0853		0.19978		0.30293		0.000268329		0.01498
	0.01164		0.00215		0.21191		0.31249		0.000285948		0.01164
	0.01898		0.03201		0.21261		0.33008		0.000286386		0.01898
	0		0.000110236		0.21526		0.28279		0.000358597		0
	0.02563		0.00107		0.24943		0.31157		0.000388709		0.02563
	0		0.07211		0.17025		0.28302		0.000529846		0
	0		0.000183935		0.17602		0.27217		0.000554787		0
	0		0.00737		0.18779		0.17002		0.000700289		0
	0		0.05551		0.20467		0.21007		0.000811149		0
	0		0.00203		0.24337		0.2708		0.00117		0
	0		0.10566		0.2507		0.27739		0.00141		0
	0.00755		0.07667		0.26023		0.25598		0.00198		0.00755
	0		0.05731		0.23161		0.29654		0.00204		0
	0.00342		0.000179878		0.21599		0.29163		0.00217		0.00342
	0.01366		0.000497058		0.21921		0.3025		0.00215		0.01366
	0.000887006		0.02331		0.23856		0.28516		0.00235		0.000887006
	0.04063		0.03461		0.24464		0.29867		0.00232		0.04063
	0.000515767		0.000432336		0.22951		0.29186		0.0025		0.000515767
	0		0.02237		0.22148		0.2862		0.00309		0
	0.08315		0.0318		0.29042		0.29586		0.00543		0.08315
	0.06767		0.00645		0.26686		0.31263		0.00668		0.06767
	0.0462		0.15323		0.29807		0.28543		0.00997		0.0462
	0.01275		0.10789		0.29783		0.28183		0.01003		0.01275
	0.06185		0.2054		0.33852		0.27589		0.00938		0.06185
	0.01735		0.06967		0.27631		0.25566		0.0074		0.01735
	0.03461		0.05954		0.23319		0.29777		0.00261		0.03461
	0.03135		0.11011		0.22148		0.30129		0.00204		0.03135
	0.02254		0.19986		0.29596		0.28095		0.00418		0.02254
	0.07587		0.04869		0.31805		0.29403		0.00401		0.07587
	0.0786		0.000930795		0.26979		0.29732		0.00196		0.0786
	0.07019		0.00531		0.27135		0.294		0.00122		0.07019
	0.09384		0.00845		0.29408		0.29178		0.000787282		0.09384
	0.10557		0.01141		0.30934		0.28682		0.000539527		0.10557
	0.07944		0.00715		0.26656		0.28523		0.000489078		0.07944
	0.06785		0.00596		0.26373		0.28591		0.00047601		0.06785
	0.08141		0.00107		0.2644		0.28674		0.00053442		0.08141
	0.05706		4.6481e-05		0.25156		0.2849		0.000503157		0.05706
	0.06143		0.02608		0.28414		0.28524		0.000545521		0.06143
	0.01989		0.00824		0.2239		0.28512		0.00050592		0.01989
	0		0.04018		0.23033		0.28302		0.000463197		0
	0.01149		0.01862		0.21427		0.28528		0.000410897		0.01149
	0.03166		0.00246		0.26975		0.28519		0.000354078		0.03166
	0		0.03537		0.18709		0.28496		0.000305327		0
	0		0.01934		0.21794		0.28419		0.000282629		0
	0		0.02272		0.18613		0.28471		0.000283135		0
	0		0.00215		0.19111		0.28286		0.000338146		0
	0		0.00888		0.2154		0.28397		0.000358593		0
	0		0.1009		0.16034		0.28484		0.000472126		0
	0.06144		0.0039		0.23643		0.28615		0.000515411		0.06144
	0.02795		0.00126		0.22863		0.28556		0.000509546		0.02795
	0.00337		0.12919		0.19447		0.28559		0.000412631		0.00337
	0.03126		0.00986		0.2343		0.28419		0.000291269		0.03126
	0		0.01862		0.17317		0.28513		0.000224121		0
	0		0.000101488		0.20867		0.28331		0.00020535		0
	0		0.02522		0.20622		0.28454		0.00017628		0
	0		0.052		0.18291		0.28713		0.00018759		0
	0		0.21887		0.25143		0.28234		0.000242556		0
	0		0.0743		0.22578		0.28342		0.000403786		0
	0		0.09352		0.19311		0.28522		0.000419459		0
	0		0.000399623		0.20944		0.28368		0.000227471		0
	0		0.05095		0.18163		0.283		0.000153252		0
	0		0.00828		0.21203		0.28552		0.000145982		0
	0		0.03384		0.18935		0.28634		0.000134958		0
	0		0.00863		0.19272		0.28197		0.000134089		0
	0		0.10554		0.13971		0.28379		0.00016173		0
	0		0.03123		0.15036		0.28352		0.000361096		0
	0.02763		0.01601		0.21623		0.28674		0.10544		0.02763
	0.15169		0.03109		0.32386		0.33915		0.51113		0.15169
	0.20581		0.01402		0.38797		0.30552		0.2743		0.20581
	0		0.00225		0.1979		0.28142		0.08716		0
	0		0.000411899		0.19788		0.28026		0.01335		0
	0		0.000971094		0.19447		0.28441		0.000291551		0
	0		0.00765		0.19765		0.28374		0.000252198		0
	0.01375		0.10531		0.24286		0.28319		0.000225703		0.01375
	0		0.06541		0.16743		0.28453		0.000199918		0
	0		0.012		0.19169		0.28541		0.000178488		0
	0		0.05082		0.21469		0.27723		0.000181136		0
	0		0.0399		0.20114		0.2795		0.000223385		0
	0.0112		0.10348		0.25143		0.2818		0.000366348		0.0112
	0		0.00161		0.20646		0.28428		0.000401171		0
	0.02921		0.01681		0.23079		0.28575		0.000342667		0.02921
	0		0.09911		0.21374		0.28015		0.000197139		0
	0		0.00109		0.18907		0.2786		9.45922e-05		0
	0		0.01442		0.13636		0.27259		7.78851e-05		0
	0		0.01262		0.18677		0.28111		0.000126129		0
	0		0.03809		0.16641		0.28387		0.000149646		0
	0		0.03883		0.14364		0.28204		0.000167756		0
	0		0.00395		0.17095		0.28134		0.000163368		0
	0		0.01828		0.17715		0.2813		0.000188598		0
	0		0.16252		0.13383		0.28268		0.000195954		0
	0		0.01663		0.20499		0.28016		0.000222844		0
	0		0.02566		0.16305		0.28346		0.000207031		0
	0		0.04776		0.22446		0.28338		0.000200269		0
	0.00516		0.06991		0.25935		0.28321		0.000129899		0.00516
	0.04911		1.96319e-05		0.25084		0.25487		0.000854049		0.04911
	0.14605		0.02627		0.33725		0.24675		0.000672562		0.14605
	0.0421		0.00138		0.27023		0.1174		0.000245635		0.0421
	0		0.0289		0.1731		0.22979		0.00020751		0
	0		0.06701		0.19357		0.28849		0.000257458		0
	0.01898		0.03201		0.21261		0.33008		0.000278228		0.01898
	0		0.000110236		0.21526		0.28279		0.000419346		0
	0.02563		0.00107		0.24943		0.31157		0.000462586		0.02563
	0		0.07211		0.17025		0.28302		0.000628651		0
	0.05539		9.33761e-05		0.24109		0.28653		0.000656315		0.05539
	0.0249		0.01923		0.25522		0.23317		0.000730559		0.0249
	0.01507		0.000323849		0.22656		0.28455		0.000764201		0.01507
	0.07258		0.10387		0.30477		0.27149		0.000927359		0.07258
	0.02582		0.00487		0.25391		0.28741		0.0011		0.02582
	0		0.00861		0.20707		0.27565		0.0018		0
	0		0.05623		0.22452		0.27461		0.00193		0
	0.00954		0.000888087		0.22299		0.29574		0.00219		0.00954
	0.01366		0.000497058		0.21921		0.3025		0.00226		0.01366
	0.02808		0.00962		0.23706		0.29944		0.00283		0.02808
	0		0.05901		0.24681		0.28037		0.00314		0
	0.000372247		0.0162		0.23538		0.28639		0.00502		0.000372247
	0		0.06699		0.23175		0.26759		0.00609		0
	0.08315		0.0318		0.29042		0.29586		0.01011		0.08315
	0.06767		0.00645		0.26686		0.31263		0.01117		0.06767
	0.0462		0.15323		0.29807		0.28543		0.01128		0.0462
	0.01275		0.10789		0.29783		0.28183		0.00994		0.01275
	0.05964		0.04386		0.28754		0.284		0.00623		0.05964
	0.07194		0.000120729		0.26137		0.29187		0.00448		0.07194
	0.07715		0.000160293		0.27703		0.31313		0.00218		0.07715
	0.08113		0.04001		0.31689		0.30356		0.00242		0.08113
	0.07557		0.11965		0.34096		0.29775		0.00614		0.07557
	0.11862		0.12113		0.37675		0.31379		0.006		0.11862
	0.12067		0.21612		0.36021		0.30723		0.00251		0.12067
	0.09765		0.01308		0.29404		0.29615		0.00137		0.09765
	0.05836		0.02264		0.25562		0.28919		0.00073188		0.05836
	0.12399		0.00521		0.32239		0.28657		0.000501099		0.12399
	0.0688		0.07811		0.2913		0.28511		0.000477466		0.0688
	0.08777		0.02216		0.27713		0.28592		0.000471742		0.08777
	0.08141		0.00107		0.2644		0.28674		0.000495494		0.08141
	0.05706		4.6481e-05		0.25156		0.2849		0.000451991		0.05706
	0.01957		0.00828		0.22407		0.28506		0.000489656		0.01957
	0.01989		0.00824		0.2239		0.28512		0.000460038		0.01989
	0.01446		0.000179026		0.2294		0.28456		0.000414192		0.01446
	0		0.00378		0.202		0.28514		0.000378957		0
	0		0.00116		0.22794		0.28396		0.000321833		0
	0.03894		0.02679		0.26074		0.28667		0.000285797		0.03894
	0.00857		0.0527		0.20148		0.28612		0.000324521		0.00857
	0.02738		0.09549		0.26895		0.28349		0.000369562		0.02738
	0.02904		0.04095		0.21021		0.28536		0.00048086		0.02904
	0.07501		0.00418		0.25064		0.2864		0.00053501		0.07501
	0.04987		0.0896		0.29056		0.28478		0.000569569		0.04987
	0.05896		0.08853		0.23916		0.28638		0.000524751		0.05896
	0.03924		0.08908		0.23038		0.2856		0.00046329		0.03924
	0.0194		0.03302		0.2406		0.28496		0.000372333		0.0194
	0.03126		0.00986		0.2343		0.28419		0.000257801		0.03126
	0		0.01862		0.17317		0.28513		0.000199932		0
	0		0.000101488		0.20867		0.28331		0.000194423		0
	0		0.02522		0.20622		0.28454		0.000193677		0
	0		0.14562		0.15812		0.28465		0.000260278		0
	0.05283		0.09095		0.26908		0.28446		0.000317543		0.05283
	0		0.06432		0.18035		0.28458		0.00047715		0
	0.05329		0.00376		0.26224		0.28505		0.00048858		0.05329
	0		0.01781		0.20493		0.28475		0.000291841		0
	0		0.00722		0.19184		0.28324		0.000223497		0
	0		0.000300059		0.20367		0.28414		0.000194529		0
	0		0.01452		0.16441		0.28397		0.000161607		0
	0		0.000677355		0.15245		0.28239		0.000128116		0
	0		0.02185		0.1634		0.2843		0.000150455		0
	0		0.08334		0.16571		0.28519		0.000419656		0
	0.38649		0.0018		0.48437		0.49895		0.119		0.38649
	0.20581		0.01402		0.38797		0.30552		0.26832		0.20581
	0.19535		0.09684		0.34454		0.44083		0.11463		0.19535
	0.08017		0.09381		0.30566		0.28043		0.01798		0.08017
	0		0.00281		0.20983		0.28263		0.000399223		0
	0		0.0159		0.19894		0.28435		0.000280688		0
	0		0.04658		0.22552		0.28434		0.000248779		0
	0.01826		0.00179		0.22039		0.28464		0.000195017		0.01826
	0		1.51452e-05		0.21323		0.28536		0.00018347		0
	0.00658		0.02083		0.20389		0.28577		0.000200845		0.00658
	0		0.003		0.22127		0.28595		0.000246877		0
	0.15442		0.000343804		0.32428		0.28862		0.000338101		0.15442
	0.04052		0.00561		0.25437		0.2884		0.000306261		0.04052
	0.01915		0.15023		0.19513		0.2891		0.000213267		0.01915
	0		0.09911		0.21374		0.28015		0.000133143		0
	0		0.00109		0.18907		0.2786		7.88249e-05		0
	0		0.01442		0.13636		0.27259		7.76506e-05		0
	0		0.02202		0.17822		0.28511		0.000127823		0
	0		0.02485		0.15063		0.28155		0.000144565		0
	0		0.06401		0.19611		0.27989		0.000168225		0
	0		1.05913e-05		0.18668		0.28182		0.000147631		0
	0		0.05101		0.1808		0.27679		0.000149339		0
	0		0.02119		0.18276		0.28354		0.000158372		0
	0.01182		0.00365		0.21224		0.28454		0.000176608		0.01182
	0		3.93709e-05		0.18778		0.28195		0.000152998		0
	0.01843		0.00695		0.23343		0.28557		0.000139341		0.01843
	0		0.01272		0.2222		0.28111		8.8916e-05		0
	0.05006		0.00585		0.27107		0.07688		0.000207021		0.05006
	0.04529		0.63261		0.16799		0.33722		0.000180562		0.04529
	0.05119		0.000225216		0.26421		0.18362		0.000164537		0.05119
	0		0.01664		0.22677		0.1801		0.000219848		0
	0		0.01611		0.19412		0.27906		0.000271585		0
	0		0.000374155		0.21211		0.27859		0.000351002		0
	0.01967		0.00687		0.23212		0.31643		0.000681936		0.01967
	0.03996		0.00343		0.2454		0.31512		0.000746766		0.03996
	0.02255		0.27662		0.18949		0.31676		0.000891842		0.02255
	0.05867		0.00021527		0.24151		0.28957		0.000793797		0.05867
	0.02673		0.01743		0.25555		0.23822		0.000535248		0.02673
	0.01715		0.000220638		0.22709		0.28684		0.000492342		0.01715
	0.07231		0.10254		0.30465		0.2756		0.000662759		0.07231
	0		0.00456		0.23115		0.25553		0.000837494		0
	0		0.00752		0.23811		0.25476		0.00156		0
	0.03656		0.000187293		0.24203		0.31118		0.00184		0.03656
	0.01048		0.08643		0.25223		0.27901		0.00244		0.01048
	0.03325		0.02501		0.25378		0.29232		0.00295		0.03325
	0.02815		0.06276		0.25622		0.29104		0.00476		0.02815
	0		0.05639		0.24627		0.27666		0.00718		0
	0.01471		0.06572		0.24795		0.27888		0.01497		0.01471
	0.06232		0.07901		0.3021		0.27112		0.01856		0.06232
	0.11756		0.05125		0.32498		0.33738		0.0268		0.11756
	0.16671		0.07363		0.36731		0.33755		0.02493		0.16671
	0.07921		0.02022		0.30025		0.29926		0.0122		0.07921
	0.0621		0.01093		0.27535		0.28994		0.00733		0.0621
	0.05869		0.04536		0.28761		0.28247		0.00328		0.05869
	0.06963		0.000104959		0.26142		0.29012		0.00217		0.06963
	0.07677		0.000124207		0.27714		0.3105		0.00201		0.07677
	0.07514		0.03927		0.31604		0.29672		0.00397		0.07514
	0.03799		0.14444		0.31898		0.27969		0.01141		0.03799
	0.14756		0.11909		0.37525		0.33354		0.01101		0.14756
	0.07498		0.23318		0.40259		0.28778		0.00408		0.07498
	0.08505		0.08055		0.32443		0.28993		0.00182		0.08505
	0.05423		0.02461		0.23691		0.29		0.000779452		0.05423
	0.04116		0.05339		0.28288		0.28572		0.00045824		0.04116
	0.06955		0.01794		0.28259		0.28613		0.00039385		0.06955
	0.07791		0.1571		0.30383		0.2846		0.000359804		0.07791
	0		0.00332		0.23241		0.28453		0.000415992		0
	0.00759		0.02612		0.22959		0.28393		0.000403802		0.00759
	0.00739		0.06327		0.19579		0.28523		0.00037977		0.00739
	0.00826		0.00188		0.21203		0.28449		0.000351806		0.00826
	0.01487		0.000116456		0.22919		0.28457		0.000351809		0.01487
	0		0.00355		0.20225		0.28512		0.00033431		0
	0		0.00119		0.22795		0.28395		0.00030041		0
	0.03994		0.02605		0.26066		0.28671		0.000337641		0.03994
	0.00375		0.00528		0.21803		0.28473		0.000586639		0.00375
	0.02583		4.06212e-05		0.23209		0.28504		0.000675159		0.02583
	0.0525		0.00631		0.24841		0.28496		0.000664496		0.0525
	0.08122		0.00733		0.27294		0.2857		0.00060326		0.08122
	0.01952		0.03954		0.22947		0.28473		0.000457629		0.01952
	0.02347		0.00551		0.2313		0.28465		0.000375611		0.02347
	0.0112		0.02064		0.25402		0.28394		0.000348567		0.0112
	0.00969		0.00713		0.21112		0.28565		0.000299587		0.00969
	0		0.00206		0.21723		0.28543		0.000256426		0
	0.01117		0.01259		0.20979		0.28492		0.000238994		0.01117
	0		0.01068		0.21788		0.28319		0.000278191		0
	0		0.03452		0.20287		0.28097		0.000288088		0
	0		0.14067		0.15861		0.28453		0.000335023		0
	0.05285		0.08644		0.26856		0.28438		0.000367367		0.05285
	0		0.06862		0.17962		0.2845		0.000474062		0
	0.05081		0.00302		0.26093		0.28499		0.000483406		0.05081
	0		0.01749		0.2055		0.28472		0.000402487		0
	0.0358		0.0312		0.22336		0.28623		0.000355826		0.0358
	0		0.00418		0.21662		0.28561		0.000246379		0
	0.00241		0.14081		0.24859		0.2829		0.000157175		0.00241
	0		0.03898		0.20368		0.28885		9.24781e-05		0
	0		0.05673		0.14387		0.27995		0.000100207		0
	0		0.02438		0.19025		0.28197		0.000287873		0
	0.10318		0.01357		0.30842		0.28559		0.02296		0.10318
	0.16836		0.04881		0.39017		0.28577		0.11322		0.16836
	0.05902		0.02837		0.25366		0.28551		0.14549		0.05902
	0		0.03574		0.198		0.286		0.17755		0
	0.14038		0.0004309		0.34108		0.28735		0.28157		0.14038
	0.20553		0.06792		0.35029		0.45593		0.55264		0.20553
	0.09158		0.10791		0.30923		0.2866		0.10629		0.09158
	0		0.01032		0.19726		0.28224		0.000580347		0
	0		0.03843		0.20787		0.28453		0.000400391		0
	0		0.0282		0.19368		0.28629		0.00033697		0
	0.01965		0.00211		0.22104		0.28469		0.00026059		0.01965
	0.01827		0.08721		0.25313		0.28482		0.000254622		0.01827
	0.06893		0.14155		0.27571		0.28591		0.000249009		0.06893
	0.03968		0.08795		0.27383		0.28488		0.00021816		0.03968
	0		0.0278		0.18636		0.28143		0.00018417		0
	0		0.09308		0.17073		0.28508		0.000150593		0
	0		0.03538		0.17057		0.28753		0.000126047		0
	0		0.02747		0.16878		0.28562		0.000130682		0
	0		0.0181		0.18258		0.28616		0.000141533		0
	0		4.08939e-05		0.1739		0.28368		0.000142484		0
	0		0.01991		0.17851		0.2848		0.00015724		0
	0		0.02426		0.15056		0.28131		0.000154773		0
	0		0.06879		0.19698		0.27982		0.000157863		0
	0		4.826e-06		0.18704		0.28195		0.000126138		0
	0		0.01401		0.14607		0.28184		0.000111878		0
	0		0.00674		0.19679		0.28727		9.60632e-05		0
	0		0.07993		0.16785		0.29099		9.0037e-05		0
	0		0.01426		0.21796		0.27537		8.95502e-05		0
	0		0.0016		0.19457		0.27872		0.000132315		0
	0		0.01547		0.22143		0.28263		0.000120383		0
	0		0.02195		0.19809		0.216		5.90692e-05		0
	0		0.00566		0.17891		0.23556		8.0089e-05		0
	0.009		0.01607		0.26764		0.00222		0.000126066		0.009
	0		0.04954		0.18996		0.22209		0.000173361		0
	0.01961		0.08529		0.20962		0.29937		0.000241585		0.01961
	0		0.00716		0.19842		0.29206		0.00034891		0
	0.0848		8.49941e-05		0.27199		0.3395		0.000670042		0.0848
	0.03996		0.00343		0.2454		0.31512		0.000715634		0.03996
	0.15773		0.03742		0.33694		0.42489		0.000801612		0.15773
	0.03474		0.03508		0.21745		0.31894		0.000712061		0.03474
	0.02364		0.02767		0.22713		0.27216		0.000477362		0.02364
	0.02347		0.00454		0.23786		0.25755		0.000432852		0.02347
	0		0.10459		0.25641		0.20359		0.000586674		0
	0		0.00456		0.23115		0.25553		0.000749796		0
	0		0.00752		0.23811		0.25476		0.00139		0
	0.03656		0.000187293		0.24203		0.31118		0.00175		0.03656
	0		0.00476		0.23335		0.2851		0.00271		0
	0.00189		0.01613		0.22882		0.2921		0.00352		0.00189
	0.000943827		0.04919		0.24579		0.28898		0.00672		0.000943827
	0.09073		0.19431		0.32389		0.28722		0.00967		0.09073
	0.15878		0.11484		0.37929		0.30145		0.01897		0.15878
	0.25894		0.08371		0.4286		0.33037		0.02238		0.25894
	0.11756		0.05125		0.32498		0.33738		0.02692		0.11756
	0.1697		0.06905		0.37225		0.30655		0.02382		0.1697
	0.1029		0.19884		0.33979		0.26818		0.01056		0.1029
	0.04904		0.00597		0.2303		0.27282		0.00593		0.04904
	0.00954		0.05556		0.18432		0.26526		0.00285		0.00954
	0.04727		0.00435		0.1721		0.25883		0.00191		0.04727
	0		0.11355		0.16395		0.22975		0.00186		0
	0		0.01769		0.2537		0.23844		0.00384		0
	0.03799		0.14444		0.31898		0.27969		0.01063		0.03799
	0.14756		0.11909		0.37525		0.33354		0.0102		0.14756
	0.07498		0.23318		0.40259		0.28778		0.00368		0.07498
	0.02812		0.10461		0.21383		0.28678		0.00137		0.02812
	0.05229		0.02606		0.27585		0.28571		0.000520586		0.05229
	0.04814		3.46575e-06		0.26384		0.28706		0.000299094		0.04814
	0.06104		0.05364		0.2955		0.28547		0.00028399		0.06104
	0		0.01641		0.19065		0.28399		0.000311545		0
	0		0.00332		0.23241		0.28453		0.000374822		0
	0		0.00824		0.21761		0.28438		0.00037791		0
	0		5.9916e-05		0.1904		0.28297		0.000325994		0
	0.00495		0.0725		0.19841		0.28591		0.000287798		0.00495
	0		0.01133		0.17466		0.28431		0.000314492		0
	0		0.04455		0.17979		0.28454		0.000309036		0
	0		0.01328		0.21973		0.28273		0.000324842		0
	0.00288		0.01591		0.20448		0.28457		0.000379087		0.00288
	0.00375		0.00528		0.21803		0.28473		0.0006159		0.00375
	0.02583		4.06212e-05		0.23209		0.28504		0.000690018		0.02583
	0.0525		0.00631		0.24841		0.28496		0.000644134		0.0525
	0.08122		0.00733		0.27294		0.2857		0.00055588		0.08122
	7.05133e-05		0.000600151		0.22184		0.28481		0.000368481		7.05133e-05
	0		0.0281		0.18689		0.28467		0.000276495		0
	0		0.00633		0.18502		0.28548		0.000271104		0
	0.02385		0.000323496		0.23945		0.28449		0.000273522		0.02385
	0		0.00429		0.17696		0.28246		0.00030847		0
	0.04305		0.02373		0.21569		0.28577		0.000327484		0.04305
	0		0.00192		0.20712		0.28344		0.000377689		0
	0.04201		0.05699		0.2111		0.28566		0.000361757		0.04201
	0		0.14067		0.15861		0.28453		0.000344803		0
	0		0.02743		0.23656		0.28312		0.000348833		0
	0		0.16141		0.23474		0.2816		0.000418997		0
	0		0.08543		0.19185		0.28506		0.000440941		0
	0.01736		0.14643		0.21649		0.28641		0.000483502		0.01736
	0.0358		0.0312		0.22336		0.28623		0.000406742		0.0358
	0		0.00418		0.21662		0.28561		0.000235571		0
	0		0.01788		0.22372		0.28158		0.000123679		0
	0		0.000138636		0.19182		0.28214		6.12402e-05		0
	0		0.000210078		0.17982		0.27177		6.80276e-05		0
	0		0.02978		0.20225		0.28242		0.000190532		0
	0		0.33016		0.28418		0.28263		0.000312259		0
	0		0.01415		0.18505		0.28071		0.000417334		0
	0		5.32565e-05		0.17266		0.28019		0.000416311		0
	0		0.00521		0.18649		0.28396		0.000575068		0
	0.11947		2.8793e-05		0.3157		0.29768		0.14506		0.11947
	0.59352		0.64406		0.71723		0.41797		0.60054		0.59352
	0.10341		0.04188		0.33789		0.28758		0.11994		0.10341
	0		0.01032		0.19726		0.28224		0.000550048		0
	0		0.03843		0.20787		0.28453		0.000433924		0
	0		0.0282		0.19368		0.28629		0.00036507		0
	0.01991		0.09093		0.25368		0.28487		0.000286699		0.01991
	0		0.00833		0.17732		0.28218		0.00023713		0
	0		0.02403		0.19021		0.28132		0.000209529		0
	0		0.00253		0.18946		0.2848		0.00017724		0
	0		0.01044		0.17322		0.28303		0.000132001		0
	0		0.00116		0.18334		0.2836		0.000101431		0
	0		0.00717		0.16903		0.27758		0.000115314		0
	0		0.02796		0.18687		0.28486		0.000154143		0
	0		0.00606		0.18778		0.28464		0.000194428		0
	0		0.02906		0.15276		0.28384		0.00017693		0
	0		0.00276		0.17969		0.28209		0.000172475		0
	0		0.00572		0.1802		0.28188		0.000155717		0
	0		0.00435		0.19834		0.2799		0.000125416		0
	0		0.04005		0.17657		0.28222		9.64869e-05		0
	0		0.01401		0.14607		0.28184		9.26344e-05		0
	0		0.00674		0.19679		0.28727		7.48471e-05		0
	0		0.07993		0.16785		0.29099		7.09546e-05		0
	0		0.01426		0.21796		0.27537		8.91087e-05		0
	0		8.99909e-05		0.18544		0.2809		0.000158769		0
	0		0.0015		0.17864		0.28308		0.00014433		0
	0		0.02195		0.19809		0.216		6.43003e-05		0
	0		0.00566		0.17891		0.23556		7.11029e-05		0
	0.009		0.01607		0.26764		0.00222		7.7926e-05		0.009
	0		0.04954		0.18996		0.22209		9.61139e-05		0
	0.03376		0.00198		0.25247		0.13701		0.000176452		0.03376
	0		0.06227		0.19126		0.28684		0.000257488		0
	0.02168		0.19962		0.20413		0.31763		0.000361357		0.02168
	0.03247		0.01581		0.21476		0.32208		0.000347697		0.03247
	0		0.06873		0.20284		0.24197		0.000359532		0
	0.02376		0.02123		0.23698		0.28446		0.0003728		0.02376
	0.00873		0.03693		0.22863		0.23539		0.000472058		0.00873
	0		0.02497		0.21073		0.22304		0.000495917		0
	0		0.01312		0.24144		0.21063		0.000607667		0
	0		0.01621		0.22033		0.24211		0.000696542		0
	0.01455		0.01065		0.23167		0.28035		0.00108		0.01455
	0.03513		0.47158		0.30961		0.24712		0.00165		0.03513
	0		0.00476		0.23335		0.2851		0.00354		0
	0.00189		0.01613		0.22882		0.2921		0.00576		0.00189
	0.000943827		0.04919		0.24579		0.28898		0.01271		0.000943827
	0.09073		0.19431		0.32389		0.28722		0.01614		0.09073
	0.15878		0.11484		0.37929		0.30145		0.02442		0.15878
	0.1454		0.01042		0.33561		0.3168		0.02313		0.1454
	0.15151		0.01455		0.33425		0.34809		0.01289		0.15151
	0.05955		0.04134		0.25207		0.30553		0.00887		0.05955
	0		0.0066		0.19944		0.27541		0.00483		0
	0		0.03951		0.2049		0.3055		0.00388		0
	0.01732		0.10197		0.25351		0.15313		0.00421		0.01732
	0.11107		0.00614		0.29454		0.30749		0.0035		0.11107
	0		0.00629		0.21968		0.22221		0.00204		0
	0		0.00188		0.21709		0.26307		0.00204		0
	0.05544		0.01445		0.29607		0.29368		0.00316		0.05544
	0.07482		0.05389		0.30639		0.2894		0.00279		0.07482
	0.07606		0.0069		0.28125		0.28813		0.00114		0.07606
	0.02812		0.10461		0.21383		0.28678		0.00054818		0.02812
	0.05229		0.02606		0.27585		0.28571		0.000314386		0.05229
	0.04814		3.46575e-06		0.26384		0.28706		0.000244081		0.04814
	0.06104		0.05364		0.2955		0.28547		0.000255359		0.06104
	0		0.01641		0.19065		0.28399		0.000277921		0
	0		0.00172		0.22187		0.28409		0.000306434		0
	0		0.04564		0.18448		0.28456		0.000312078		0
	0		0.00332		0.19402		0.28279		0.000295417		0
	0.00246		0.00181		0.22516		0.28431		0.00028992		0.00246
	0.00966		0.01414		0.19898		0.28628		0.000388116		0.00966
	0.000127761		0.06451		0.2386		0.28414		0.000439989		0.000127761
	0.04584		0.01278		0.25069		0.28526		0.000526252		0.04584
	0.04615		0.00106		0.25254		0.28599		0.000515916		0.04615
	0.05468		0.01285		0.26293		0.2853		0.000528508		0.05468
	0.0597		0.01138		0.25623		0.28559		0.000501753		0.0597
	0.0297		0.01626		0.23012		0.28582		0.000468062		0.0297
	0.00809		0.01163		0.23403		0.28497		0.000413674		0.00809
	7.05133e-05		0.000600151		0.22184		0.28481		0.000326123		7.05133e-05
	0		0.0281		0.18689		0.28467		0.000267001		0
	0		0.00633		0.18502		0.28548		0.000262873		0
	0.00779		0.10651		0.19249		0.28567		0.000294749		0.00779
	0.02584		0.00025173		0.22052		0.28562		0.000413486		0.02584
	0		0.000493815		0.21638		0.28339		0.00045253		0
	0		0.16327		0.17765		0.28549		0.000459248		0
	0		0.07013		0.24823		0.28313		0.00041561		0
	0.02687		0.07284		0.20861		0.28596		0.0003404		0.02687
	0		0.02572		0.1746		0.28394		0.000305005		0
	0		0.0525		0.19935		0.2847		0.000374902		0
	0.00618		0.000588648		0.2293		0.28471		0.000458571		0.00618
	0.03295		0.10885		0.2505		0.28597		0.00060881		0.03295
	0.08216		0.03182		0.25425		0.28806		0.000472055		0.08216
	0.05795		0.08618		0.22085		0.2912		0.000224985		0.05795
	0		0.01788		0.22372		0.28158		0.000114305		0
	0		0.000138636		0.19182		0.28214		6.02559e-05		0
	0		0.000210078		0.17982		0.27177		5.42306e-05		0
	0		0.02978		0.20225		0.28242		0.000105363		0
	0		0.04199		0.16638		0.2821		0.000135946		0
	0		0.00958		0.14305		0.27514		0.000177463		0
	0		0.11495		0.22242		0.27856		0.000202227		0
	0.01117		0.00571		0.19385		0.28681		0.000309971		0.01117
	0.08959		0.03929		0.2521		0.28655		0.02779		0.08959
	0.31883		0.08096		0.46766		0.29002		0.13533		0.31883
	0.23271		0.18745		0.42675		0.29021		0.12874		0.23271
	0.04072		0.05787		0.26743		0.2842		0.02077		0.04072
	0.0267		0.0356		0.25438		0.28519		0.000581073		0.0267
	0.08648		0.00508		0.28285		0.28536		0.000460504		0.08648
	0.09899		0.06124		0.29933		0.28646		0.000354194		0.09899
	0		0.01603		0.21002		0.28608		0.000238139		0
	0		0.00833		0.17732		0.28218		0.000180896		0
	0		0.02403		0.19021		0.28132		0.000140416		0
	0		0.00253		0.18946		0.2848		0.000118718		0
	0		0.01044		0.17322		0.28303		0.000110407		0
	0		0.00116		0.18334		0.2836		9.88862e-05		0
	0		0.000943266		0.15549		0.2819		0.000132597		0
	0		0.00136		0.19716		0.28306		0.000175211		0
	0		0.02221		0.22635		0.28518		0.000256435		0
	0		0.000441953		0.18327		0.27919		0.000198308		0
	0		0.17055		0.14831		0.28427		0.000166141		0
	0.00531		0.06719		0.23795		0.28285		0.000142143		0.00531
	0		0.01229		0.14778		0.28156		0.000103722		0
	0		0.05596		0.20349		0.28025		7.72437e-05		0
	0		0.01513		0.1975		0.29029		7.8355e-05		0
	0		0.0269		0.20641		0.27492		7.78664e-05		0
	0		0.000607093		0.18202		0.27659		0.000108313		0
	0		8.08034e-06		0.17995		0.27913		0.000128234		0
	0		8.99909e-05		0.18544		0.2809		0.000174576		0
	0		0.0015		0.17864		0.28308		0.000148261		0
	0		0.02139		0.16875		0.22481		6.12988e-05		0
	0		0.0092		0.16943		0.20455		7.51918e-05		0
	0		0.00428		0.19504		0.24593		8.70257e-05		0
	0.00663		0.01475		0.26515		0.08639		7.93224e-05		0.00663
	0.03376		0.00198		0.25247		0.13701		0.000144264		0.03376
	0		0.06227		0.19126		0.28684		0.000215107		0
	0.02168		0.19962		0.20413		0.31763		0.00025858		0.02168
	0.03247		0.01581		0.21476		0.32208		0.000241765		0.03247
	0		0.06873		0.20284		0.24197		0.0002397		0
	0		0.05283		0.1937		0.31244		0.00026475		0
	0.03185		0.12593		0.21282		0.32667		0.00044494		0.03185
	0.04478		0.0243		0.26726		0.27025		0.000514153		0.04478
	0.0157		0.02773		0.25458		0.24582		0.000642464		0.0157
	0		0.01518		0.24764		0.20068		0.00068905		0
	0		0.05166		0.23738		0.22114		0.001		0
	0		0.000811951		0.17844		0.22511		0.0016		0
	0.00136		0.0222		0.22173		0.29958		0.00364		0.00136
	0.02719		0.08824		0.27765		0.28538		0.0059		0.02719
	0.05465		0.2351		0.3286		0.27513		0.0121		0.05465
	0.12976		0.15254		0.36045		0.29244		0.01531		0.12976
	0.12738		0.02144		0.32633		0.29981		0.02298		0.12738
	0.1454		0.01042		0.33561		0.3168		0.02136		0.1454
	0.15151		0.01455		0.33425		0.34809		0.00813		0.15151
	0.05955		0.04134		0.25207		0.30553		0.0044		0.05955
	0		0.0066		0.19944		0.27541		0.00309		0
	0		7.67483e-07		0.22434		0.27749		0.00302		0
	0.06715		0.02024		0.27377		0.25779		0.00407		0.06715
	0.12954		0.20494		0.33767		0.30958		0.00368		0.12954
	0.06306		0.00241		0.30001		0.32142		0.00201		0.06306
	0.07106		0.10248		0.30788		0.27287		0.00144		0.07106
	0.04613		0.000185174		0.26482		0.28871		0.000964373		0.04613
	0.00386		0.00829		0.24432		0.28372		0.000696523		0.00386
	0.00646		0.12531		0.28423		0.2835		0.000460079		0.00646
	0.02412		0.00799		0.24321		0.28568		0.000311685		0.02412
	0.03873		0.00707		0.23787		0.2865		0.000264068		0.03873
	0.03472		0.01188		0.25678		0.28623		0.000242615		0.03472
	0.09302		0.03278		0.2707		0.28796		0.000243085		0.09302
	0		0.0016		0.23412		0.28602		0.000219705		0
	0		0.00172		0.22187		0.28409		0.000276453		0
	0		0.04564		0.18448		0.28456		0.000287978		0
	0		0.02687		0.19538		0.28497		0.000319151		0
	0.02296		0.0527		0.22006		0.28569		0.000353039		0.02296
	0		0.02327		0.20452		0.28487		0.000467987		0
	0.03307		0.10167		0.27305		0.28472		0.000481376		0.03307
	0.01685		0.00564		0.22339		0.28473		0.00048909		0.01685
	0		0.11747		0.26247		0.2835		0.00046404		0
	0		0.18178		0.20154		0.28573		0.00043768		0
	0.05646		0.000245553		0.24445		0.28589		0.000392924		0.05646
	0.00228		0.07171		0.25223		0.28452		0.000368144		0.00228
	0.01363		0.06767		0.25441		0.28391		0.000325037		0.01363
	0		0.0026		0.20873		0.28414		0.00031684		0
	0		0.00447		0.19083		0.2855		0.000316566		0
	0		0.02614		0.20117		0.28218		0.000321121		0
	0.00779		0.10651		0.19249		0.28567		0.00032981		0.00779
	0.02584		0.00025173		0.22052		0.28562		0.000430431		0.02584
	0		0.000493815		0.21638		0.28339		0.000470611		0
	0		0.00535		0.19545		0.28231		0.000470843		0
	0		0.07013		0.24823		0.28313		0.000419024		0
	0.02224		0.00314		0.23028		0.2849		0.00033836		0.02224
	0		0.00107		0.1934		0.28324		0.000287527		0
	0		0.0173		0.20755		0.28379		0.000368375		0
	0.00973		0.06164		0.24671		0.28338		0.00048048		0.00973
	0		0.011		0.18059		0.28503		0.000623775		0
	0.00345		5.62585e-05		0.22541		0.28566		0.000501387		0.00345
	0.06907		0.00188		0.26978		0.28662		0.000264362		0.06907
	0		0.06166		0.22603		0.27823		0.000129461		0
	0		0.19263		0.15486		0.29061		7.00805e-05		0
	0		0.03149		0.21384		0.27932		5.63998e-05		0
	0		0.00589		0.19637		0.27371		7.72278e-05		0
	0		0.04199		0.16638		0.2821		9.54068e-05		0
	0		0.00958		0.14305		0.27514		0.000133233		0
	0		0.11495		0.22242		0.27856		0.000156293		0
	0.01117		0.00571		0.19385		0.28681		0.000236724		0.01117
	0		0.00541		0.18479		0.28304		0.000384359		0
	0		0.02573		0.18081		0.28659		0.001		0
	0.03187		0.000497475		0.24882		0.28607		0.00137		0.03187
	0.05814		0.00739		0.25598		0.28631		0.000828158		0.05814
	0.07653		0.01467		0.24893		0.29128		0.000424907		0.07653
	0		0.00206		0.23186		0.28058		0.0002931		0
	0		0.00544		0.20133		0.28581		0.000234496		0
	0		0.00185		0.21323		0.28514		0.000172002		0
	0		0.00833		0.17732		0.28218		0.000144312		0
	0		0.02702		0.18659		0.28471		0.000112598		0
	0		0.058		0.13377		0.28178		9.18243e-05		0
	0		0.22626		0.25334		0.27963		9.80441e-05		0
	0		0.01906		0.16316		0.28308		0.00010504		0
	0		0.000943266		0.15549		0.2819		0.000141539		0
	0		0.00136		0.19716		0.28306		0.000179302		0
	0		0.02221		0.22635		0.28518		0.000240182		0
	0		0.00622		0.1797		0.28102		0.00017559		0
	0		1.661e-05		0.2166		0.28526		0.000149789		0
	0		0.0076		0.20459		0.28107		0.000125919		0
	0		0.00293		0.18046		0.27872		0.000101261		0
	0		0.06605		0.15282		0.28143		9.24319e-05		0
	0		0.01964		0.18897		0.27592		0.000106229		0
	0		0.0195		0.2073		0.28281		0.000138327		0
	0		0.00841		0.19776		0.28422		0.000180663		0
	0		0.09107		0.17333		0.28448		0.000159637		0
	0.00374		0.000757979		0.22693		0.28453		0.000184124		0.00374
	0		0.00983		0.21722		0.28497		0.000159837		0
	0		0.000972522		0.16581		0.24281		6.21373e-05		0
	0		0.02348		0.15259		0.21041		7.10114e-05		0
	0		0.0226		0.16821		0.29123		7.14343e-05		0
	0		0.04194		0.22561		0.12577		5.75644e-05		0
	0		0.00721		0.21367		0.11136		9.42591e-05		0
	0		0.05281		0.18993		0.25951		0.000134545		0
	0		0.13822		0.18248		0.25126		0.000197288		0
	0.00803		0.10261		0.20281		0.30073		0.000201621		0.00803
	0.00627		0.10834		0.19746		0.28255		0.000227685		0.00627
	0		0.05649		0.1924		0.30502		0.000258455		0
	0.02924		0.12861		0.21274		0.32059		0.000444367		0.02924
	0.04162		0.02664		0.2673		0.26572		0.000530171		0.04162
	0.05616		0.00971		0.25451		0.26525		0.00068827		0.05616
	0		0.00548		0.23846		0.23859		0.00076309		0
	0		0.02247		0.17385		0.1971		0.00118		0
	0		0.0056		0.18446		0.23738		0.00171		0
	0.0244		0.02841		0.28076		0.26059		0.00346		0.0244
	0.10626		0.12399		0.32887		0.29694		0.00386		0.10626
	0		0.11754		0.28377		0.27144		0.00447		0
	0.0179		0.0554		0.23869		0.28354		0.00653		0.0179
	0.12424		0.02087		0.32639		0.32631		0.01474		0.12424
	0.14107		0.00765		0.33358		0.31261		0.01486		0.14107
	0.14837		0.10507		0.34682		0.42644		0.00452		0.14837
	0.16842		0.08891		0.33343		0.38379		0.0018		0.16842
	0.00658		0.00874		0.20568		0.30133		0.00131		0.00658
	0		3.14406e-05		0.22222		0.26843		0.00133		0
	0.06352		0.01568		0.27207		0.24564		0.0019		0.06352
	0.08775		0.23779		0.33189		0.25339		0.00184		0.08775
	0.10735		0.02596		0.32378		0.30975		0.00119		0.10735
	0.08674		0.02368		0.29633		0.28759		0.000801109		0.08674
	0.04155		0.05437		0.27018		0.28546		0.00057082		0.04155
	0.02294		0.08302		0.25817		0.28479		0.000463776		0.02294
	0.0295		0.00292		0.25571		0.28535		0.000350687		0.0295
	0.03193		0.1093		0.21676		0.28726		0.000260233		0.03193
	0.00464		0.0052		0.22633		0.28503		0.000242197		0.00464
	0.04705		0.02173		0.24094		0.28752		0.000226838		0.04705
	0		0.00519		0.23603		0.28492		0.000205304		0
	0.04386		0.000435337		0.25026		0.28564		0.000179323		0.04386
	0		0.00147		0.22214		0.2841		0.000283659		0
	0		0.00077737		0.21396		0.28491		0.000321959		0
	0		0.0249		0.19594		0.28501		0.000424748		0
	0.02233		0.05112		0.22003		0.28568		0.000443553		0.02233
	0		0.0235		0.20411		0.28484		0.000466597		0
	0.03294		0.10209		0.27331		0.28471		0.000407534		0.03294
	0.02878		0.0506		0.21719		0.28654		0.000296459		0.02878
	0		0.01223		0.20944		0.28356		0.000257945		0
	0.00988		0.02687		0.21002		0.28676		0.00027383		0.00988
	0		0.07104		0.18172		0.28561		0.000293649		0
	0.01466		0.05906		0.24581		0.28399		0.000364558		0.01466
	0.03196		0.06785		0.19794		0.28669		0.000366697		0.03196
	0		4.47689e-05		0.18561		0.28487		0.000409574		0
	0.04412		0.000105142		0.24402		0.28562		0.000457133		0.04412
	0.01265		0.00353		0.21752		0.28586		0.000578313		0.01265
	0		0.01251		0.18523		0.28384		0.000540665		0
	0.01226		0.00149		0.2214		0.28479		0.000481873		0.01226
	0		5.75373e-05		0.2295		0.28362		0.000492537		0
	0		0.00533		0.19528		0.28215		0.000503766		0
	0.01752		0.00444		0.23055		0.28462		0.000430089		0.01752
	0.01752		0.00444		0.23055		0.28462		0.000346192		0.01752
	0		0.000737502		0.19373		0.2831		0.000306706		0
	0		0.04771		0.18319		0.28251		0.000418154		0
	0		0.00442		0.20194		0.28233		0.000487131		0
	0		0.0034		0.19986		0.28445		0.000509559		0
	0.00823		0.00231		0.23127		0.28506		0.000446664		0.00823
	0.02677		0.10621		0.20597		0.28675		0.000341944		0.02677
	0		0.0997		0.16708		0.28332		0.000212845		0
	0		0.02136		0.1917		0.28489		0.000118678		0
	0		0.00052028		0.20466		0.28191		9.08471e-05		0
	0		0.00402		0.2083		0.27701		0.000101565		0
	0		4.8733e-05		0.21279		0.28106		0.000109636		0
	0		0.03064		0.16763		0.27933		0.000140022		0
	0		0.000136085		0.18511		0.27997		0.000169972		0
	0		0.01274		0.17534		0.28181		0.000253256		0
	0		0.00463		0.18417		0.28313		0.000266025		0
	0		0.02692		0.1806		0.28669		0.000422227		0
	0.03224		0.000481798		0.24901		0.28609		0.000607545		0.03224
	0.05914		0.0087		0.25531		0.28635		0.000426937		0.05914
	0		2.38873e-07		0.19337		0.28437		0.000234892		0
	0		0.00645		0.17635		0.2785		0.000126171		0
	0		0.04989		0.14265		0.28239		9.63706e-05		0
	0		0.02941		0.15894		0.28542		8.25522e-05		0
	0		0.03625		0.1734		0.28856		8.63523e-05		0
	0		0.01852		0.18077		0.28499		0.000109811		0
	0		0.09033		0.14779		0.28487		0.000113218		0
	0		0.000467573		0.17863		0.28255		0.00013362		0
	0		0.14113		0.1331		0.28069		0.000141818		0
	0		0.01691		0.19544		0.27985		0.000177152		0
	0		0.000484456		0.22133		0.28488		0.000192753		0
	0		0.10451		0.17818		0.28563		0.000170476		0
	0		0.00464		0.17885		0.28139		0.000123979		0
	5.21466e-05		1.47491e-06		0.21684		0.28553		0.000130998		5.21466e-05
	0		0.00582		0.20371		0.28121		0.000128927		0
	0		0.0021		0.17946		0.27904		0.000156778		0
	0		5.45252e-06		0.19304		0.28283		0.000170432		0
	0		0.08327		0.19877		0.27803		0.000160381		0
	0		0.06124		0.21268		0.27869		0.000174448		0
	0		0.00424		0.18795		0.28422		0.000219762		0
	0		0.08143		0.19855		0.28523		0.00020295		0
	0.02732		0.00509		0.23935		0.28576		0.000253511		0.02732
	0.00713		0.01255		0.22981		0.28415		0.00021759		0.00713
	0		0.01		0.16568		0.21717		5.96963e-05		0
	0		0.00708		0.14159		0.22934		6.76945e-05		0
	0		0.000465296		0.14602		0.22213		6.61986e-05		0
	0		0.06636		0.14811		0.30579		6.34556e-05		0
	0		0.01489		0.20626		0.19756		8.15733e-05		0
	0		0.00844		0.22589		0		8.30408e-05		0
	0		0.18082		0.18914		0.24238		0.000172254		0
	0		0.04848		0.20434		0.25277		0.00020407		0
	0		0.000216328		0.19314		0.22303		0.000225836		0
	0		0.05926		0.19019		0.29742		0.000255691		0
	0.03287		0.0016		0.25573		0.29022		0.000408289		0.03287
	0.02411		0.00924		0.22516		0.26866		0.000491287		0.02411
	0.05616		0.00971		0.25451		0.26525		0.00068964		0.05616
	0		0.00548		0.23846		0.23859		0.000777082		0
	0		0.02247		0.17385		0.1971		0.00117		0
	0		0.08298		0.20625		0.23124		0.00159		0
	0		0.0249		0.22284		0.24624		0.0029		0
	0.01204		0.00175		0.24424		0.27805		0.00301		0.01204
	0.035		0.00139		0.25996		0.28559		0.00317		0.035
	0.03512		0.000163769		0.27908		0.2897		0.00486		0.03512
	0.2446		0.000364583		0.44954		0.48808		0.0113		0.2446
	0.29001		0.02696		0.5317		0.4438		0.01123		0.29001
	0.35504		0.01542		0.61331		0.35251		0.00337		0.35504
	0.10763		0.00511		0.40042		0.28834		0.00098207		0.10763
	0.05325		0.00561		0.32237		0.28543		0.000794603		0.05325
	0.02238		0.00853		0.25977		0.26226		0.000893186		0.02238
	0.01533		0.01791		0.26231		0.25806		0.0013		0.01533
	0.08775		0.23779		0.33189		0.25339		0.00125		0.08775
	0.10735		0.02596		0.32378		0.30975		0.000953429		0.10735
	0.08674		0.02368		0.29633		0.28759		0.000610093		0.08674
	0.04155		0.05437		0.27018		0.28546		0.000464386		0.04155
	0.02294		0.08302		0.25817		0.28479		0.000404653		0.02294
	0		0.18543		0.26502		0.28399		0.000333477		0
	0.05751		0.04395		0.27998		0.28533		0.000256095		0.05751
	0.01344		0.000921458		0.2241		0.28651		0.000222529		0.01344
	0.07218		0.0046		0.28114		0.28931		0.000193774		0.07218
	0.05079		0.00396		0.27334		0.29185		0.000212105		0.05079
	0.03365		0.02401		0.24034		0.29717		0.000217004		0.03365
	0.02794		0.07911		0.28511		0.27983		0.00034262		0.02794
	0.07218		6.60067e-05		0.26544		0.2856		0.000460996		0.07218
	0.06086		0.00462		0.24381		0.28613		0.000508728		0.06086
	0.03259		0.00556		0.26303		0.28403		0.000445461		0.03259
	0.00776		0.01657		0.22442		0.28541		0.000383898		0.00776
	0.08034		0.000647832		0.28085		0.28595		0.000316198		0.08034
	0.02878		0.0506		0.21719		0.28654		0.000236533		0.02878
	0		0.01223		0.20944		0.28356		0.000209026		0
	0.00988		0.02687		0.21002		0.28676		0.000230134		0.00988
	0		0.07104		0.18172		0.28561		0.000270212		0
	0.02034		0.00364		0.21773		0.28518		0.000374674		0.02034
	0.01227		0.05277		0.20449		0.28542		0.000398522		0.01227
	0.01222		0.03367		0.21125		0.28567		0.000477035		0.01222
	0		9.34071e-05		0.19706		0.28407		0.00144		0
	0.0898		0.00114		0.29123		0.2952		0.00681		0.0898
	0.09618		0.07416		0.26576		0.30081		0.00678		0.09618
	0		0.02631		0.21978		0.2822		0.00212		0
	0.01686		0.000920507		0.24368		0.27932		0.00244		0.01686
	0.03893		0.00741		0.26514		0.28377		0.00821		0.03893
	0.03208		0.09573		0.24036		0.28527		0.00805		0.03208
	0		0.000747943		0.21692		0.284		0.00159		0
	0		0.00196		0.21519		0.28294		0.000332791		0
	0		0.04771		0.18319		0.28251		0.000412743		0
	0		0.00442		0.20194		0.28233		0.000458613		0
	0		0.0034		0.19986		0.28445		0.000454524		0
	0.00823		0.00231		0.23127		0.28506		0.000421522		0.00823
	0.05537		0.00257		0.23513		0.28519		0.000404878		0.05537
	0.03905		0.02377		0.21804		0.28592		0.000328478		0.03905
	0		0.02244		0.21717		0.28415		0.000172425		0
	0		0.00929		0.19644		0.28587		0.000100752		0
	0		0.00257		0.20395		0.28147		9.90008e-05		0
	0		0.01074		0.20202		0.28373		0.000100688		0
	0		0.01782		0.19859		0.2801		0.000133861		0
	0		0.000138299		0.19871		0.28263		0.000167962		0
	0		0.04025		0.2292		0.28327		0.000224392		0
	0		0.00071578		0.2253		0.28742		0.000200708		0
	0.05049		0.02716		0.25963		0.29064		0.000211368		0.05049
	0.00172		0.01675		0.2585		0.28577		0.000212059		0.00172
	0		0.00136		0.23071		0.28544		0.000173499		0
	0		2.38873e-07		0.19337		0.28437		0.000150399		0
	0		0.00645		0.17635		0.2785		0.000107865		0
	0		0.04989		0.14265		0.28239		7.62915e-05		0
	0		0.02339		0.15348		0.2803		6.0995e-05		0
	0		0.01166		0.17117		0.28109		7.28662e-05		0
	0		4.81414e-05		0.18414		0.283		0.000111318		0
	0		0.01514		0.21535		0.28544		0.000120694		0
	0		0.02594		0.16035		0.28226		0.000140338		0
	0		0.00347		0.16384		0.28076		0.000144669		0
	0		0.04733		0.17661		0.28536		0.000178387		0
	0		0.0865		0.23312		0.28287		0.000176335		0
	0		0.02527		0.19957		0.28456		0.000136836		0
	0		0.06849		0.20493		0.27277		9.25527e-05		0
	0		0.14367		0.14703		0.28632		0.000102709		0
	0		0.02254		0.21656		0.28385		0.000130369		0
	0		0.02383		0.19647		0.28459		0.000207096		0
	0		5.45252e-06		0.19304		0.28283		0.000212889		0
	0		0.08327		0.19877		0.27803		0.000186213		0
	0		0.06124		0.21268		0.27869		0.000184945		0
	0		0.00563		0.21511		0.28505		0.000229502		0
	0		0.00722		0.22504		0.28388		0.000232017		0
	0.0127		0.00182		0.23571		0.2849		0.000290038		0.0127
	0.0214		0.000623996		0.23721		0.28428		0.000237519		0.0214
	0		0.01		0.16568		0.21717		5.98349e-05		0
	0		0.00708		0.14159		0.22934		6.82062e-05		0
	0		0.01144		0.14092		0.24731		7.00272e-05		0
	0		0.00309		0.15693		0.25497		6.09879e-05		0
	0		1.98993e-05		0.17828		0.2489		5.18722e-05		0
	0		0.00844		0.22589		0		5.82972e-05		0
	0.00691		0.00247		0.27389		0.05388		0.000208763		0.00691
	0.03211		0.01167		0.24745		0.23541		0.000268409		0.03211
	0		0.04154		0.22771		0.18956		0.000231401		0
	0.000300637		0.03635		0.19136		0.30245		0.000220025		0.000300637
	0.00362		0.05794		0.22156		0.29622		0.000288265		0.00362
	0.01577		0.01282		0.23235		0.30272		0.00037819		0.01577
	0.07568		3.14862e-05		0.26276		0.31809		0.00071504		0.07568
	0		0.07975		0.22571		0.24566		0.000806234		0
	0.00892		0.02344		0.19176		0.27683		0.00102		0.00892
	0		0.08298		0.20625		0.23124		0.0011		0
	0		0.0249		0.22284		0.24624		0.00145		0
	0.01204		0.00175		0.24424		0.27805		0.00245		0.01204
	0.08777		0.29667		0.38472		0.3149		0.00595		0.08777
	0.13522		0.0323		0.36965		0.3183		0.00617		0.13522
	0.2446		0.000364583		0.44954		0.48808		0.00585		0.2446
	0.19919		0.00182		0.46878		0.31128		0.00509		0.19919
	0.15441		0.16276		0.46472		0.29343		0.00235		0.15441
	0.06258		0.17651		0.3541		0.27794		0.00137		0.06258
	0		0.00199		0.23198		0.2676		0.000892609		0
	0.01563		0.07669		0.26835		0.24584		0.000797659		0.01563
	0.03584		0.01765		0.27048		0.28473		0.000915529		0.03584
	0.04041		0.00717		0.2637		0.28885		0.000863589		0.04041
	0.11648		0.01582		0.33053		0.29876		0.000835756		0.11648
	0.0582		0.07621		0.29934		0.28538		0.000546524		0.0582
	0.11009		0.000692674		0.27553		0.28651		0.000426193		0.11009
	0.05348		0.0246		0.27608		0.28572		0.000387564		0.05348
	0		0.18543		0.26502		0.28399		0.000330641		0
	0.05751		0.04395		0.27998		0.28533		0.000254491		0.05751
	0.01344		0.000921458		0.2241		0.28651		0.00021887		0.01344
	0.0484		0.00124		0.25652		0.28907		0.000236467		0.0484
	0.03114		1.93263e-06		0.23844		0.28638		0.000431698		0.03114
	0.11186		0.0815		0.2641		0.28794		0.000536107		0.11186
	0.1283		0.00849		0.33803		0.2859		0.00065912		0.1283
	0.07218		6.60067e-05		0.26544		0.2856		0.000634733		0.07218
	0.10154		0.01148		0.29192		0.2869		0.000436161		0.10154
	0.04162		0.00301		0.2718		0.2867		0.000320728		0.04162
	0.05874		0.06327		0.22351		0.28749		0.00028504		0.05874
	0.02852		0.01906		0.25017		0.28574		0.00026266		0.02852
	0.02669		0.0518		0.2192		0.28764		0.000266331		0.02669
	0		0.07093		0.22606		0.28039		0.000252286		0
	0		0.12511		0.16611		0.28553		0.00025269		0
	0.01148		0.04523		0.19965		0.28565		0.000275397		0.01148
	0.02034		0.00364		0.21773		0.28518		0.000352762		0.02034
	0.01227		0.05277		0.20449		0.28542		0.000399623		0.01227
	0.01222		0.03367		0.21125		0.28567		0.000600313		0.01222
	0.05837		0.02752		0.26521		0.28856		0.00704		0.05837
	0.38441		0.09221		0.54666		0.48332		0.02977		0.38441
	0.17296		0.06321		0.3244		0.36497		0.02918		0.17296
	0		0.02631		0.21978		0.2822		0.00944		0
	0.0681		0.01809		0.2742		0.30025		0.01256		0.0681
	0.16112		0.09142		0.33499		0.39984		0.03963		0.16112
	0.30477		0.08546		0.46272		0.5094		0.03541		0.30477
	0.15269		0.01606		0.34996		0.29509		0.00753		0.15269
	0		0.000883873		0.21328		0.28391		0.000497172		0
	0		0.02645		0.22184		0.28304		0.000398296		0
	0		0.09586		0.21161		0.28169		0.000392055		0
	0		0.04635		0.1733		0.28382		0.000413408		0
	0		0.01356		0.19336		0.28436		0.000409854		0
	0.05537		0.00257		0.23513		0.28519		0.000468973		0.05537
	0.03905		0.02377		0.21804		0.28592		0.000411787		0.03905
	0		0.02244		0.21717		0.28415		0.000193472		0
	0		0.00666		0.17551		0.28216		9.98971e-05		0
	0		0.01659		0.15559		0.28079		9.43994e-05		0
	0		0.01074		0.20202		0.28373		0.000104025		0
	0.00861		0.05091		0.2089		0.28942		0.000159391		0.00861
	0.07554		0.00683		0.28404		0.28816		0.000187202		0.07554
	0.12156		0.01062		0.32222		0.29089		0.000199804		0.12156
	0.0256		0.08914		0.27727		0.28645		0.000142409		0.0256
	0		0.00894		0.18841		0.27143		9.68627e-05		0
	0		0.01663		0.1727		0.28485		8.09382e-05		0
	0		0.00273		0.17285		0.28124		7.71212e-05		0
	0		0.00535		0.17681		0.27843		0.000106346		0
	0		0.000465504		0.20092		0.28517		0.000172088		0
	0		0.00195		0.17139		0.28145		0.000126082		0
	0		0.02339		0.15348		0.2803		7.64478e-05		0
	0		0.01166		0.17117		0.28109		8.37034e-05		0
	0		4.81414e-05		0.18414		0.283		0.000127967		0
	0		0.0055		0.19634		0.28488		0.000140505		0
	0		0.00106		0.1836		0.28332		0.000145833		0
	0		0.000691202		0.18982		0.28137		0.000131846		0
	0		0.00211		0.21016		0.28677		0.000176955		0
	0		0.0865		0.23312		0.28287		0.000182922		0
	0		0.02859		0.23228		0.28256		0.000147706		0
	0		4.91292e-05		0.18201		0.27972		0.000101689		0
	0		0.09392		0.14651		0.28639		9.85664e-05		0
	0		0.22378		0.24983		0.27736		0.000132414		0
	0		0.08025		0.14643		0.28346		0.00026629		0
	0		0.00235		0.21452		0.28455		0.0003015		0
	0		0.0429		0.20106		0.2853		0.000274322		0
	0		0.0499		0.2193		0.2831		0.000241944		0
	0		0.00563		0.21511		0.28505		0.000258489		0
	0		0.00722		0.22504		0.28388		0.000260656		0
	0.0728		0.01373		0.24745		0.28664		0.000314215		0.0728
	0.0785		0.12715		0.30913		0.28491		0.000241149		0.0785
	0		0.02808		0.15693		0.22139		5.81578e-05		0
	0		0.01047		0.14681		0.24873		6.72895e-05		0
	0		0.01144		0.14092		0.24731		7.03399e-05		0
	0		0.00309		0.15693		0.25497		6.2029e-05		0
	0		1.98993e-05		0.17828		0.2489		5.9261e-05		0
	0.00691		0.00247		0.27389		0.05388		0.000102352		0.00691
	0.02415		0.00837		0.27747		0.14093		0.000423891		0.02415
	0		0.04207		0.19103		0.24604		0.000516621		0
	0		0.00259		0.20102		0.26346		0.00038538		0
	0.01022		0.09854		0.21188		0.30928		0.000324636		0.01022
	0		0.00501		0.2103		0.30025		0.000295685		0
	0.03422		0.00426		0.23786		0.32524		0.000367288		0.03422
	0.000328168		0.06088		0.1809		0.29184		0.000688631		0.000328168
	0		0.00532		0.16258		0.25702		0.000765613		0
	0.00483		0.1311		0.17492		0.29214		0.000907785		0.00483
	0.013		7.78584e-05		0.2217		0.26482		0.000912542		0.013
	0.04919		0.00111		0.25587		0.28819		0.000989171		0.04919
	0.09798		0.07578		0.30409		0.31855		0.00205		0.09798
	0.08777		0.29667		0.38472		0.3149		0.00565		0.08777
	0.13522		0.0323		0.36965		0.3183		0.00559		0.13522
	0.20428		0.00149		0.46847		0.31668		0.00385		0.20428
	0.19919		0.00182		0.46878		0.31128		0.00303		0.19919
	0.15441		0.16276		0.46472		0.29343		0.00191		0.15441
	0		0.09111		0.23968		0.25783		0.00139		0
	0		0.35309		0.27879		0.24216		0.000902328		0
	0.00424		0.11117		0.2616		0.26768		0.000730454		0.00424
	0.0842		0.05795		0.2981		0.28912		0.00068221		0.0842
	0.04036		0.00631		0.26002		0.28531		0.000595834		0.04036
	0.11028		0.0041		0.31567		0.28944		0.000645603		0.11028
	0.08191		0.00184		0.29765		0.28594		0.000468747		0.08191
	0.02102		0.00593		0.23322		0.28554		0.000370098		0.02102
	0.04349		0.01662		0.2491		0.28617		0.000326502		0.04349
	0.02376		0.02438		0.25334		0.287		0.000261406		0.02376
	0		0.000302985		0.2586		0.28928		0.000194301		0
	0.06762		6.9844e-05		0.28845		0.29114		0.000188343		0.06762
	0.0484		0.00124		0.25652		0.28907		0.000240364		0.0484
	0.03114		1.93263e-06		0.23844		0.28638		0.000477299		0.03114
	0.11186		0.0815		0.2641		0.28794		0.00060566		0.11186
	0.1283		0.00849		0.33803		0.2859		0.000652582		0.1283
	0.00188		0.000690886		0.21384		0.28513		0.00055171		0.00188
	0		0.000280926		0.22249		0.28592		0.000346005		0
	0.06497		7.6922e-06		0.2659		0.28791		0.000231288		0.06497
	0		0.000103722		0.21322		0.28093		0.000221871		0
	0		0.00198		0.18994		0.28185		0.00026045		0
	0.02396		0.00165		0.21822		0.28553		0.000327342		0.02396
	0.00329		0.04449		0.23506		0.2838		0.000324537		0.00329
	0		0.05546		0.18667		0.28498		0.00029073		0
	0		0.0049		0.21049		0.28424		0.000280598		0
	0		0.02227		0.17542		0.28402		0.000333995		0
	0.03348		0.0103		0.22861		0.28591		0.000390133		0.03348
	0.08288		0.02534		0.24986		0.28669		0.000643958		0.08288
	0.05837		0.02752		0.26521		0.28856		0.02568		0.05837
	0.38441		0.09221		0.54666		0.48332		0.15888		0.38441
	0.17296		0.06321		0.3244		0.36497		0.1732		0.17296
	0.0681		0.01809		0.2742		0.30025		0.13879		0.0681
	0.27063		0.05041		0.45343		0.28996		0.03407		0.27063
	0		0.09706		0.17792		0.28438		0.00656		0
	0.00402		6.59513e-05		0.20775		0.28329		0.000505268		0.00402
	0.01749		0.01775		0.21832		0.28426		0.000406065		0.01749
	0.01424		0.00829		0.22921		0.28375		0.000363045		0.01424
	0		0.01746		0.21627		0.28278		0.000367338		0
	0.05418		0.0549		0.22347		0.28547		0.000356603		0.05418
	0.01597		0.01812		0.22691		0.28543		0.000410356		0.01597
	0		0.07738		0.19726		0.28564		0.00037342		0
	0		0.03513		0.21876		0.28036		0.000196235		0
	0		0.00666		0.17551		0.28216		0.000115706		0
	0		0.01659		0.15559		0.28079		0.000120313		0
	0.00861		0.05091		0.2089		0.28942		0.000131162		0.00861
	0.00861		0.05091		0.2089		0.28942		0.000157756		0.00861
	0.02316		0.01301		0.23753		0.2866		0.000151673		0.02316
	0		0.000195049		0.20551		0.28259		0.000144097		0
	0		0.08408		0.22798		0.27868		0.000118123		0
	0		0.00333		0.16155		0.28286		9.42005e-05		0
	0		0.06409		0.15003		0.28579		8.67423e-05		0
	0		0.16166		0.13132		0.28701		8.25282e-05		0
	0		0.00159		0.18554		0.28273		0.000105095		0
[truncated: 7,984 more rows]

## Sheet: Sandiego2
target1	background1	target2	background2	target3	background3	target4	background4	target5	background5	target6	background6
[truncated: 9,866 more rows]

[truncated: 3 more sheets: abu-urban-1, abu-urban-2, HYDICE]
